# Supplementary material for: A logic-based diagram of signalling pathways central to macrophage activation
Source: BMC Syst Biol. 2008 Apr 23;2:36. doi: 10.1186/1752-0509-2-36 (PMC2383880; doi:10.1186/1752-0509-2-36)
Supplement: Additional file 1 — Pathway interaction list. Interactions included in the pathway map are listed (in no particular order) in this data file. Official HGNC (human gene nomenclature committee) gene symbols are used to name the interacting components along with a brief description of the type of interaction and its cellular location. Entrez gene IDs of interacting components are also provided as are the PubMed IDs of the reference(s) supporting each interaction. [file 1752-0509-2-36-S1.xls]

## Sheet: Sheet1
	Interaction List and Supporting References
	Interactant 1			Interactant 2			Interaction Type	Interaction Location	NCBI- PubMed ID
	official gene symbol	Gene ID	interactant type	official gene symbol	Gene ID	interactant type
	TNFSF10	8743	Protein	TNFRSF10A	8797	Protein	covalent binding	external side of plasma membrane	9082980
	TNFSF10	8743	Protein	TNFRSF10A	8797	Protein	covalent binding	external side of plasma membrane	10549288
	TNFSF10	8743	Protein	TNFRSF10A	8797	Protein	covalent binding	external side of plasma membrane	12628743
	TNFSF10	8743	Protein	TNFRSF10B	8795	Protein	covalent binding	external side of plasma membrane	9242610
	TNFSF10	8743	Protein	TNFRSF10B	8795	Protein	covalent binding	external side of plasma membrane	9311998
	TNFSF10	8743	Protein	TNFRSF10B	8795	Protein	covalent binding	external side of plasma membrane	10549288
	TNFSF10	8743	Protein	TNFRSF10B	8795	Protein	covalent binding	external side of plasma membrane	12628743
	TNFRSF10A	8797	Protein	FADD	8772	Protein	covalent binding	extrinsic to internal side of plasma membrane	9430227
	TNFRSF10A	8797	Protein	FADD	8772	Protein	covalent binding	extrinsic to internal side of plasma membrane	11376335
	TNFRSF10B	8795	Protein	FADD	8772	Protein	covalent binding	extrinsic to internal side of plasma membrane	9430227
	TNFRSF10B	8795	Protein	FADD	8772	Protein	covalent binding	extrinsic to internal side of plasma membrane	11376335
	FASLG	356	Protein	FAS	355	Protein	covalent binding	external side of plasma membrane	8521815
	FASLG	356	Protein	FAS	355	Protein	covalent binding	external side of plasma membrane	9039262
	FASLG	356	Protein	FAS	355	Protein	covalent binding	external side of plasma membrane	9126929
	FASLG	356	Protein	FAS	355	Protein	covalent binding	external side of plasma membrane	9228058
	FASLG	356	Protein	FAS	355	Protein	covalent binding	external side of plasma membrane	15725726
	FADD	8772	Protein	FAS	355	Protein	covalent binding	extrinsic to internal side of plasma membrane	7538907
	FADD	8772	Protein	FAS	355	Protein	covalent binding	extrinsic to internal side of plasma membrane	8967952
	FADD	8772	Protein	FAS	355	Protein	covalent binding	extrinsic to internal side of plasma membrane	15725726
	TNFRSF1A	7132	Protein	BAG4	9530	Protein	covalent binding	integral to plasma membrane	9915703
	TNFRSF1A	7132	Protein	BAG4	9530	Protein	covalent binding	integral to plasma membrane	10339421
	TRADD	8717	Protein	TNFRSF1A	7132	Protein	covalent binding	extrinsic to internal side of plasma membrane	7758105
	TRADD	8717	Protein	TNFRSF1A	7132	Protein	covalent binding	extrinsic to internal side of plasma membrane	9430227
	TRADD	8717	Protein	TNFRSF1A	7132	Protein	covalent binding	extrinsic to internal side of plasma membrane	15725726
	TRADD	8717	Protein	FADD	8772	Protein	covalent binding	cytoplasm	8565075
	TRADD	8717	Protein	FADD	8772	Protein	covalent binding	cytoplasm	9430228
	TRADD	8717	Protein	FADD	8772	Protein	covalent binding	cytoplasm	14744432
	CASP8	841	Protein	FADD	8772	Protein	cleavage reaction	cytoplasm	12107169
	CASP8	841	Protein	FADD	8772	Protein	cleavage reaction	cytoplasm	12220669
	TNFRSF1A	7132	Protein	CASP8	841	Protein	cleavage reaction	extrinsic to internal side of plasma membrane	8875942
	TNFRSF1A	7132	Protein	CASP8	841	Protein	cleavage reaction	extrinsic to internal side of plasma membrane	12887920
	TNFRSF1A	7132	Protein	CASP8	841	Protein	cleavage reaction	extrinsic to internal side of plasma membrane	15725726
	CASP8	841	Protein	CASP3	836	Protein	cleavage reaction	cytoplasm	9501089
	CASP8	841	Protein	CASP3	836	Protein	cleavage reaction	cytoplasm	9765224
	CASP8	841	Protein	CASP3	836	Protein	cleavage reaction	cytoplasm	9885230
	CASP8	841	Protein	CASP3	836	Protein	cleavage reaction	cytoplasm	9950028
	DAXX	1616	Protein	FAS	355	Protein	covalent binding	extrinsic to internal side of plasma membrane	9215629
	DAXX	1616	Protein	FAS	355	Protein	covalent binding	extrinsic to internal side of plasma membrane	9743501
	DAXX	1616	Protein	FAS	355	Protein	covalent binding	extrinsic to internal side of plasma membrane	15725726
	FAF1	11124	Protein	FAS	355	Protein	covalent binding	extrinsic to internal side of plasma membrane	8524870
	FAF1	11124	Protein	FAS	355	Protein	covalent binding	extrinsic to internal side of plasma membrane	12702723
	TNF	7124	Protein	TNFRSF1A	7132	Protein	covalent binding	external side of plasma membrane	1331108
	TNF	7124	Protein	TNFRSF1A	7132	Protein	covalent binding	external side of plasma membrane	2158863
	TRAF2	7186	Protein	TRADD	8717	Protein	covalent binding	cytoplasm	8565075
	TRAF2	7186	Protein	TRADD	8717	Protein	covalent binding	cytoplasm	10892748
	RIP1K	8737	Protein	TRADD	8717	Protein	covalent binding	cytoplasm	8612133
	RIP1K	8737	Protein	TRADD	8717	Protein	covalent binding	cytoplasm	12721308
	IKBKB	3551	Protein	TRAF2	7186	Protein	covalent binding	cytoplasm	10795740
	IKBKB	3551	Protein	TRAF2	7186	Protein	covalent binding	cytoplasm	11359906
	IKBKB	3551	Protein	TRAF2	7186	Protein	covalent binding	cytoplasm	15725726
	CHUK	1147	Protein	TRAF2	7186	Protein	covalent binding	cytoplasm	10795740
	CHUK	1147	Protein	TRAF2	7186	Protein	covalent binding	cytoplasm	11359906
	CHUK	1147	Protein	TRAF2	7186	Protein	covalent binding	cytoplasm	15725726
	CASP10	843	Protein	CASP7	840	Protein	cleavage reaction	cytoplasm	8755496
	CASP10	843	Protein	CASP7	840	Protein	cleavage reaction	cytoplasm	8962078
	CASP8	841	Protein	CASP7	840	Protein	cleavage reaction	cytoplasm	9463409
	CASP8	841	Protein	CASP7	840	Protein	cleavage reaction	cytoplasm	9545235
	CASP8	841	Protein	CASP7	840	Protein	cleavage reaction	cytoplasm	10872455
	IKBKB	3551	Protein	NFKBIA	4792	Protein	phosphorylation reaction	cytoplasm	9346485
	IKBKB	3551	Protein	NFKBIA	4792	Protein	phosphorylation reaction	cytoplasm	12949498
	IKBKB	3551	Protein	NFKBIA	4792	Protein	phosphorylation reaction	cytoplasm	16495515
	CASP4	837	Protein	CASP1	834	Protein	cleavage reaction	cytoplasm	9491891
	CASP4	837	Protein	CASP1	834	Protein	cleavage reaction	cytoplasm	9039262
	CASP4	837	Protein	CASP1	834	Protein	cleavage reaction	cytoplasm	12843244
	DIABLO	56616	Protein	BIRC4	331	Protein	inhibition	cytoplasm	10929712
	DIABLO	56616	Protein	BIRC4	331	Protein	inhibition	cytoplasm	11801595
	BIRC4	331	Protein	CASP3	836	Protein	inhibition	cytoplasm	9230442
	BIRC4	331	Protein	CASP3	836	Protein	inhibition	cytoplasm	11447297
	BIRC4	331	Protein	CASP7	840	Protein	inhibition	cytoplasm	9230442
	BIRC4	331	Protein	CASP7	840	Protein	inhibition	cytoplasm	11447297
	CASP9	842	Protein	CASP7	840	Protein	cleavage reaction	cytoplasm	16352606
	CASP9	842	Protein	CASP7	840	Protein	cleavage reaction	cytoplasm	9598997
	CASP9	842	Protein	CASP3	836	Protein	cleavage reaction	cytoplasm	10708865
	CASP9	842	Protein	CASP3	836	Protein	cleavage reaction	cytoplasm	15725726
	CASP9	842	Protein	CASP3	836	Protein	cleavage reaction	cytoplasm	11230124
	CASP9	842	Protein	CASP3	836	Protein	cleavage reaction	cytoplasm	9708736
	PRKRA	8575	Protein	EIF2AK2	19106	Protein	covalent binding	cytoplasm	10988289
	PRKRA	8575	Protein	EIF2AK2	19106	Protein	covalent binding	cytoplasm	9687506
	EIF2AK2	19106	Protein	EIF2S1	1965	Protein	phosphorylation reaction	cytoplasm	8096514
	EIF2AK2	19106	Protein	EIF2S1	1965	Protein	phosphorylation reaction	cytoplasm	9335428
	EIF2AK2	19106	Protein	EIF2S1	1965	Protein	phosphorylation reaction	cytoplasm	11985496
	EIF2AK2	19106	Protein	EIF2S1	1965	Protein	phosphorylation reaction	cytoplasm	2912723
	EIF2AK2	19106	Protein	TP53	7157	Protein	phosphorylation reaction	cytoplasm	10348343
	EIF2AK2	19106	Protein	TP53	7157	Protein	phosphorylation reaction	cytoplasm	9737981
	EIF2AK2	19106	Protein	TP53	7157	Protein	phosphorylation reaction	cytoplasm	10082513
	CASP2	835	Protein	BID	637	Protein	cleavage reaction	cytoplasm	11832478
	CASP2	835	Protein	BID	637	Protein	cleavage reaction	cytoplasm	16495337
	HSPA1A	3303	Protein	PDCD8	9131	Protein	inhibition by covalent binding	cytoplasm	11533664
	HSPA1A	3303	Protein	PDCD8	9131	Protein	inhibition by covalent binding	cytoplasm	12930708
	HTRA2	27429	Protein	BIRC4	331	Protein	covalent binding	cytoplasm	11583623
	HTRA2	27429	Protein	BIRC4	331	Protein	covalent binding	cytoplasm	12835328
	BID	637	Protein	ENDOG	2021	Protein	activation of translocation	mitochondria	11753562
	BID	637	Protein	ENDOG	2021	Protein	activation of translocation	mitochondria	11452314
	BIRC2	329	Protein	CASP3	836	Protein	inhibition	cytoplasm	9384571
	BIRC2	329	Protein	CASP3	836	Protein	inhibition	cytoplasm	11382748
	BCL2	596	Protein	BAD	572	Protein	inhibition by covalent binding	mitochondrial membrane	9388232
	BCL2	596	Protein	BAD	572	Protein	inhibition by covalent binding	mitochondrial membrane	7834748
	BAD	572	Protein	BCL2L1	598	Protein	inhibition by covalent binding	mitochondrial membrane	9305851
	BAD	572	Protein	BCL2L1	598	Protein	inhibition by covalent binding	mitochondrial membrane	9372935
	BAK1	578	Protein	CYCS	54205	Protein	activation of translocation	mitochondria	11447222
	BAK1	578	Protein	CYCS	54205	Protein	activation of translocation	mitochondria	11741880
	BAK1	578	Protein	DIABLO	56616	Protein	translocation	mitochondria	12670926
	BAK1	578	Protein	DIABLO	56616	Protein	translocation	mitochondria	12941691
	BAX	581	Protein	CYCS	54205	Protein	translocation	mitochondria	9843949
	BAX	581	Protein	CYCS	54205	Protein	translocation	mitochondria	9461218
	BID	637	Protein	CYCS	54205	Protein	translocation	mitochondria	9727491
	BID	637	Protein	CYCS	54205	Protein	translocation	mitochondria	9873064
	BID	637	Protein	DIABLO	56616	Protein	translocation	mitochondria	11859412
	BID	637	Protein	DIABLO	56616	Protein	translocation	mitochondria	11741882
	BID	637	Protein	HTRA2	27429	Protein	translocation	mitochondria	15475455
	BID	637	Protein	HTRA2	27429	Protein	translocation	mitochondria	15153524
	BID	637	Protein	PDCD8	9131	Protein	translocation	mitochondria	15537572
	BID	637	Protein	PDCD8	9131	Protein	translocation	mitochondria	11063743
	CYCS	578	Protein	APAF1	317	Protein	covalent binding	cytoplasm	11112785
	CYCS	578	Protein	APAF1	317	Protein	covalent binding	cytoplasm	11753565
	APAF1	317	Protein	CASP9	842	Protein	covalent binding	cytoplasm	10749135
	APAF1	317	Protein	CASP9	842	Protein	covalent binding	cytoplasm	9922454
	BAX	581	Protein	DIABLO	56616	Protein	translocation	mitochondria	12670894
	BAX	581	Protein	DIABLO	56616	Protein	translocation	mitochondria	11782443
	CASP3	836	Protein	PARP1	142	Protein	cleavage reaction	nucleus	7596430
	CASP3	836	Protein	PARP1	142	Protein	cleavage reaction	nucleus	7774019
	CASP7	840	Protein	PARP1	142	Protein	cleavage reaction	nucleus	9463409
	CASP7	840	Protein	PARP1	142	Protein	cleavage reaction	nucleus	1558065
	CASP7	840	Protein	PARP1	142	Protein	cleavage reaction	nucleus	11170436
	CASP3	836	Protein	GAS2	2620	Protein	cleavage reaction	nucleus	10564664
	GAS2	2620	Protein	Apoptosis			cleavage reaction	nucleus	11387205
	CASP3	836	Protein	DFFA	1676	Protein	cleavage reaction	nucleus	9422506
	CASP3	836	Protein	DFFA	1676	Protein	cleavage reaction	nucleus	9786842
	LMNA	4000	Protein	CASP6	839	Protein	cleavage reaction	nucleus	16518869
	LMNA	4000	Protein	CASP6	839	Protein	cleavage reaction	nucleus	11953316
	CASP9	842	Protein	CASP6	839	Protein	cleavage reaction	cytoplasm	16521476
	CASP9	842	Protein	CASP6	839	Protein	cleavage reaction	cytoplasm	14686614
	FADD	8772	Protein	CASP10	843	Gene	cleavage reaction	cytoplasm	11717445
	FADD	8772	Protein	CASP10	843	Gene	cleavage reaction	cytoplasm	9045686
	TP53	7157	Protein	APAF1	317	Gene	Gene Expression	nucleus	11709054
	TP53	7157	Protein	APAF1	317	Gene	Gene Expression	nucleus	11591730
	TP53	7157	Protein	APAF1	317	Gene	Gene Expression	nucleus	11865201
	TP53	7157	Protein	APAF1	317	Gene	Gene Expression	nucleus	10102818
	TP53	7157	Protein	BBC3	27113	Gene	Gene Expression	nucleus	11709054
	TP53	7157	Protein	BBC3	27113	Gene	Gene Expression	nucleus	11572983
	TP53	7157	Protein	BBC3	27113	Gene	Gene Expression	nucleus	11463391
	TP53	7157	Protein	TNFRSF10B	8795	Gene	Gene Expression	nucleus	9326928
	TP53	7157	Protein	TNFRSF10B	8795	Gene	Gene Expression	nucleus	9563466
	TP53	7157	Protein	MDM2	4193	Gene	Gene Expression	nucleus	9153395
	TP53	7157	Protein	MDM2	4193	Gene	Gene Expression	nucleus	10788589
	TP53	7157	Protein	MDM2	4193	Gene	Gene Expression	nucleus	8319905
	TP53	7157	Protein	FAS	355	Gene	Gene Expression	nucleus	15580300
	TP53	7157	Protein	FAS	355	Gene	Gene Expression	nucleus	11709054
	TP53	7157	Protein	FAS	355	Gene	Gene Expression	nucleus	7539102
	PDCD8	9131	Protein	DNA		Gene	cleavage reaction	cytoplasm	12198487
	PDCD8	9131	Protein	DNA		Gene	cleavage reaction	cytoplasm	16049016
	ENDOG	2021	Protein	DNA		Gene	cleavage reaction	nucleus	11452314
	ENDOG	2021	Protein	DNA		Gene	cleavage reaction	nucleus	16407272
	NFKB Complex (RELA:NFKB1(p50)	5970/ 4790	Complex	BIRC4	331	Gene	Gene Expression	nucleus	15659775
	NFKB Complex (RELA:NFKB1(p50)	5970/ 4790	Complex	BIRC4	331	Gene	Gene Expression	nucleus	15725726
	NFKB Complex (RELA:NFKB1(p50)	5970/ 4790	Complex	BIRC4	331	Gene	Gene Expression	nucleus	9653098
	NFKB Complex (RELA:NFKB1(p50)	5970/ 4790	Complex	BIRC4	331	Gene	Gene Expression	nucleus	15075199
	NFKB Complex (RELA:NFKB1(p50)	5970/ 4790	Complex	BIRC4	331	Gene	Gene Expression	nucleus	15044484
	NFKB Complex (RELA:NFKB1(p50)	5970/ 4790	Complex	CFLAR	8837	Gene	Gene Expression	nucleus	15659775
	NFKB Complex (RELA:NFKB1(p50)	5970/ 4790	Complex	CFLAR	8837	Gene	Gene Expression	nucleus	15725726
	NFKB Complex (RELA:NFKB1(p50)	5970/ 4790	Complex	CFLAR	8837	Gene	Gene Expression	nucleus	12626568
	NFKB Complex (RELA:NFKB1(p50)	5970/ 4790	Complex	CFLAR	8837	Gene	Gene Expression	nucleus	15909114
	NFKB Complex (RELA:NFKB1(p50)	5970/ 4790	Complex	IER3	8870	Gene	Gene Expression	nucleus	15659775
	NFKB Complex (RELA:NFKB1(p50)	5970/ 4790	Complex	IER3	8870	Gene	Gene Expression	nucleus	15725726
	NFKB Complex (RELA:NFKB1(p50)	5970/ 4790	Complex	IER3	8870	Gene	Gene Expression	nucleus	12360408
	NFKB Complex (RELA:NFKB1(p50)	5970/ 4790	Complex	IER3	8870	Gene	Gene Expression	nucleus	11244505
	NFKB Complex (RELA:NFKB1(p50)	5970/ 4790	Complex	BCL2A1	598	Gene	Gene Expression	nucleus	15659775
	NFKB Complex (RELA:NFKB1(p50)	5970/ 4790	Complex	BCL2A1	598	Gene	Gene Expression	nucleus	15725726
	NFKB Complex (RELA:NFKB1(p50)	5970/ 4790	Complex	BCL2A1	598	Gene	Gene Expression	nucleus	12665576
	NFKB Complex (RELA:NFKB1(p50)	5970/ 4790	Complex	BCL2A1	598	Gene	Gene Expression	nucleus	14747545
	NFKB Complex (RELA:NFKB1(p50)	5970/ 4790	Complex	BIRC3	330	Gene	Gene Expression	nucleus	15659775
	NFKB Complex (RELA:NFKB1(p50)	5970/ 4790	Complex	BIRC3	330	Gene	Gene Expression	nucleus	15725726
	NFKB Complex (RELA:NFKB1(p50)	5970/ 4790	Complex	BIRC3	330	Gene	Gene Expression	nucleus	10189354
	NFKB Complex (RELA:NFKB1(p50)	5970/ 4790	Complex	BIRC3	330	Gene	Gene Expression	nucleus	14527959
	NFKB Complex (RELA:NFKB1(p50)	5970/ 4790	Complex	BCL2L1	598	Gene	Gene Expression	nucleus	10925251
	NFKB Complex (RELA:NFKB1(p50)	5970/ 4790	Complex	BCL2L1	598	Gene	Gene Expression	nucleus	11519724
	NFKB Complex (RELA:NFKB1(p50)	5970/ 4790	Complex	TRAF2	7186	Gene	Gene Expression	nucleus	9733516
	NFKB Complex (RELA:NFKB1(p50)	5970/ 4790	Complex	TRAF2	7186	Gene	Gene Expression	nucleus	15659775
	NFKB Complex (RELA:NFKB1(p50)	5970/ 4790	Complex	TRAF1	7185	Gene	Gene Expression	nucleus	9733516
	NFKB Complex (RELA:NFKB1(p50)	5970/ 4790	Complex	FAS	355	Gene	Gene Expression	nucleus	11290773
	NFKB Complex (RELA:NFKB1(p50)	5970/ 4790	Complex	FAS	355	Gene	Gene Expression	nucleus	10075983
	NFKB Complex (RELA:NFKB1(p50)	5970/ 4790	Complex	SOD2	6648	Gene	Gene Expression	nucleus	7702755
	NFKB Complex (RELA:NFKB1(p50)	5970/ 4790	Complex	SOD2	6648	Gene	Gene Expression	nucleus	7476933
	NFKBIA (linked to above)	4792	Protein				dissociation	cytoplasm	15725726
	NFKBIA	4792	Protein				dissociation	cytoplasm	12949498
	NFKB Complex (RELA:NFKB1(p50)	5970/ 4790	Complex				translocation	nucleus	15725726
	NFKB Complex (RELA:NFKB1(p50)	5970/ 4790	Complex				translocation	nucleus	12949498
	NFKB Complex (RELA:NFKB1(p50)	5970/ 4790	Complex				translocation	cytoplasm	1340770
	NFKB Complex (RELA:NFKB1(p50)	5970/ 4790	Complex				translocation	cytoplasm	10037782
	dsRNA		dsRNA	EIF2AK2	19106	Protein	activation	cytoplasm	8576179
	dsRNA		dsRNA	EIF2AK2	19106	Protein	activation	cytoplasm	9335428
	dsRNA		dsRNA	EIF2AK2	19106	Protein	activation	cytoplasm	8995434
	EIF2S1	1965	Protein	apoptosis			inhibition	Endoplasmic Reticulum	2687263
	EIF2S1	1965	Protein	apoptosis			inhibition	Endoplasmic Reticulum	15684420
	PDCD8	9131	Protein	mitochondrial stress			translocation	mitochondria	9989411
	PDCD8	9131	Protein	DNA		Gene	translocation	nucleus	9989411
	CASP2	835	Protein	DNA damage/ stress			activation	cytoplasm	12193789
	TNF	7124	Protein	TNFRSF1B	7133	Protein	covalent binding	external side of plasma membrane	7852363
	TNF	7124	Protein	TNFRSF1B	7133	Protein	covalent binding	external side of plasma membrane	8590321
	TNFRSF1B	7133	Protein	TRAF2	7186	Protein	covalent binding	integral to plasma membrane	8069916
	TNFRSF1B	7133	Protein	TRAF2	7186	Protein	covalent binding	integral to plasma membrane	8702708
	TRAF2	7186	Protein	MAP3K14	9020	Protein	Activation	cytoplasm	9275204
	MAP3K14	9020	Protein	CHUK	1147	Protein	Activation	cytoplasm	9244310
	MAP3K14	9020	Protein	CHUK	1147	Protein	Activation	cytoplasm	9520446
	CHUK	1147	Protein	NFKB2 (p100)	4791	Protein	phosphorylation reaction	cytoplasm	12387745
	CHUK	1147	Protein	NFKB2 (p100)	4791	Protein	phosphorylation reaction	cytoplasm	11520989
	NFKB2 (p100)	4791	Protein	Ubiquitin			covalent binding		11239468
	NFKBIA	4792	Protein	Ubiquitin		Protein	Ubiquitination	cytoplasm	8717528
	PRKCZ	5590	Protein	NFKB Complex (RELA:NFKB1(p50)	5970/ 4790	Complex	phosphorylation reaction	cytoplasm	12881425
	PRKCZ	5590	Protein	NFKB Complex (RELA:NFKB1(p50)	5970/ 4790	Complex	phosphorylation reaction	cytoplasm	11684013
	TBK1	29110	Protein	NFKB Complex (RELA:NFKB1(p50)	5970/ 4790	Complex	phosphorylation reaction	cytoplasm	15489227
	IKBKB	3551	Protein	NFKB Complex (RELA:NFKB1(p50)	5970/ 4790	Complex	phosphorylation reaction	cytoplasm	12842894
	IKBKB	3551	Protein	NFKB Complex (RELA:NFKB1(p50)	5970/ 4790	Complex	phosphorylation reaction	cytoplasm	15489227
	MAP3K7	6885	Protein	NFKB Complex (RELA:NFKB1(p50)	5970/ 4790	Complex	phosphorylation reaction	cytoplasm	12842894
	RPS6KA5	9252	Protein	NFKB Complex (RELA:NFKB1(p50)	5970/ 4790	Complex	phosphorylation reaction	cytoplasm	12628924
	CHUK	1147	Protein	NFKB Complex (RELA:NFKB1(p50)	5970/ 4790	Complex	phosphorylation reaction	cytoplasm	15489227
	NFKB2:RELB	4791/5971	Complex				translocation	cytoplasm to nucleus	16498412
	NFKB2:RELB	4791/5971	Complex				translocation	cytoplasm to nucleus	15214841
	BCL2	596	Protein	BAX	581	Protein	covalent binding	mitochondrial membrane	8358790
	BCL2	596	Protein	BAX	581	Protein	covalent binding	mitochondrial membrane	9111042
	BID	637	Protein	CASP8	841	Protein	cleavage reaction	cytoplasm	9727492
	BID	637	Protein	CASP8	841	Protein	cleavage reaction	cytoplasm	9727491
	IL1B	3553	Protein	IL1R1	3554	Protein	covalent binding	external side of plasma membrane	9062193
	IL1R1	3554	Protein	MYD88	4615	Protein	covalent binding	integral to plasma membrane	17507369
	IRAK1	3654	Protein	MYD88	4615	Protein	covalent binding	cytoplasm	9430229
	IRAK1	3654	Protein	IRAK4	51135	Protein	covalent binding	cytoplasm	15292196
	IL1R1	3554	Protein	IRAK4	51135	Protein	covalent binding	cytoplasm	15292196
	IRAK4	51135	Protein	IRAK4	51135	Protein	autophosphorylation	cytoplasm	17141195
	IRAK4	51135	Protein	TRAF6	7189	Protein	covalent binding	cytoplasm	11960013
	TLR5	7100	Protein	IRAK1	3654	Protein	covalent binding	extrinsic to internal side of plasma membrane	11953430
	TLR5	7100	Protein	MYD88	4615	Protein	covalent binding	extrinsic to internal side of plasma membrane	16644730
	TLR1	7096	Protein	TLR2	7097	Protein	covalent binding	integral to plasma membrane	12077222
	TIRAP	114609	Protein	TRAF6	7189	Protein	covalent binding		15247281
	TLR2	7097	Protein	MYD88	4615	Protein	covalent binding	extrinsic to internal side of plasma membrane	16798732
	TIRAP	114609	Protein	IRAK2	3656	Protein	covalent binding	cytoplasm	11544529
	MYD88	4615	Protein	IRAK1	7096	Protein	covalent binding	cytoplasm	12360211
	TLR6	10333	Protein	Lipopeptides			covalent binding	external side of plasma membrane	12697090
	TLR6	10333	Protein	Lipopeptides			covalent binding	external side of plasma membrane	15661917
	TLR2	7097	Protein	TLR6	10333	Protein	covalent binding	integral to plasma membrane	12077222
	TLR2	7097	Protein	TOLLIP	54472	Protein	covalent binding	extrinsic to internal side of plasma membrane	11751856
	TLR2	7097	Protein	IRAK1	7096	Protein	covalent binding	extrinsic to internal side of plasma membrane	10395652
	TLR3	7098	Protein	TICAM1	148022	Protein	covalent binding	extrinsic to internal side of plasma membrane	12539043
	TLR3	7098	Protein	TICAM2	353376	Protein	covalent binding	extrinsic to internal side of plasma membrane	14519765
	TLR3	7098	Protein	RIPK1	504727	Protein	covalent binding	extrinsic to internal side of plasma membrane	16115877
	TICAM1	148022	Protein	RIPK1	504727	Protein	covalent binding	cytoplasm	14739303
	RIPK1	504727	Protein	RIPK3	11035	Protein	covalent binding	cytoplasm	11734559
	RIPK1	504727	Protein	RIPK3	11035	Protein	covalent binding	cytoplasm	10339433
	RIPK3	11035	Protein	TICAM1	148022	Protein	covalent binding	cytoplasm	15064760
	TICAM1	148022	Protein	TBK1	29110	Protein	covalent binding	cytoplasm	14530355
	TICAM1	148022	Protein	TBK1	29110	Protein	covalent binding	cytoplasm	14739303
	TLR7	51284	Protein	MYD88	4615	Protein	covalent binding	extrinsic to internal side of plasma membrane	12791976
	ssRNA			TLR7	51284	Protein	covalent binding	cytoplasm	15034168
	MYD88	4615	Protein	TLR9	54106	Protein	covalent binding	cytoplasm	12791976
	STAT1:STAT2:IRF9	6772: 6773: 10379	Complex	IFIT2	3433	Gene	gene expression	nucleus	11790540
	IRF3:IRF3	3661: 3661	Complex	IFIT2	3433	Gene	gene expression	nucleus	11790540
	IRF3:IRF3	3661: 3661	Complex	IFNA	3440: 3451	Gene	gene expression	nucleus	10524230
	IRF3:IRF7	3661: 3665	Complex	IFNA	3440: 3451	Gene	gene expression	nucleus	10524230
	IRF7:IRF7	3665: 3665	Complex	IFNA	3440: 3451	Gene	gene expression	nucleus	9877175
	STAT1:STAT1:IRF9	6772: 6773: 10379	Complex	IFNA	3440: 3451	Gene	gene expression	nucleus	14550502
	STAT1:STAT2:IRF9	6772: 6773: 10379	Complex	IFNA	3440: 3451	Gene	gene expression	nucleus	14550502
	IRF1	3659	Protein	IFNA	3440: 3451	Gene	gene expression	nucleus	14550502
	IRF7	3665	Protein	IFNB1	3456	Gene	gene expression	nucleus	16214811
	CBP:NFkappaB:ATF2		Complex	IFNB1	3456	Gene	gene expression	nucleus	10524230
	STAT1:STAT1:IRF9	6772: 6773: 10379	Complex	IFNB1	3456	Gene	gene expression	nucleus	14550502
	STAT1:STAT1:IRF9	6772: 6773: 10379	Complex	IFNB1	3456	Gene	gene expression	nucleus	14525967
	STAT1:STAT2:IRF9	6772: 6773: 10379	Complex	IFNB1	3456	Gene	gene expression	nucleus	14550502
	STAT1:STAT2:IRF9	6772: 6773: 10379	Complex	IFNB1	3456	Gene	gene expression	nucleus	14525967
	IRF1	3659	Protein	CCL5	6352	Gene	gene expression	nucleus	15860458
	IRF1	3659	Protein	TNFSF10	8743	Gene	gene expression	nucleus	15511228
	IRF1	3659	Protein	TNFSF10	8743	Gene	gene expression	nucleus	15241475
	IRF1	3659	Protein	FASLG	356	Gene	gene expression	nucleus	10725705
	IRF2	3660	Protein	NOS2A	4843	Gene	gene expression- inhibition	nucleus	12799427
	IRF2	3660	Protein	IFNB1	3456	Gene	gene expression- inhibition	nucleus	11244049
	IRF2	3660	Protein	IFNA	3440: 3451	Gene	gene expression- inhibition	nucleus	11244049
	IRF8	3394	Protein	HLA-B	3106	Gene	gene expression	nucleus	9620643
	IRF1	3659	Protein	EIF2AK2	5610	Gene	gene expression	nucleus	9333018
	STAT1:STAT2:IRF9	6772: 6773: 10379	Complex	EIF2AK2	5610	Gene	gene expression	nucleus	11790540
	STAT1	6772	Protein	ICAM1	3383	Gene	gene expression	nucleus	11024052
	STAT1	6772	Protein	CXCL9	4283	Gene	gene expression	nucleus	11024052
	STAT1:STAT1	6772: 6772	Complex	IRF1	3659	Gene	gene expression	nucleus	14550502
	STAT1:STAT1	6772: 6772	Complex	IRF1	3659	Gene	gene expression	nucleus	9716487
	SPI1	6688	Protein	CYBB	1536	Gene	gene expression	nucleus	9593745
	SPI1	6688	Protein	CYBB	1536	Gene	gene expression	nucleus	11244049
	IRF8	3394	Protein	CYBB	1536	Gene	gene expression	nucleus	9593745
	IRF8	3394	Protein	CYBB	1536	Gene	gene expression	nucleus	11244049
	SPI1	6688	Protein	IL1B	3553	Gene	gene expression	nucleus	11359842
	IRF8	3394	Protein	IL1B	3553	Gene	gene expression	nucleus	11359842
	STAT1:STAT2:IRF9	6772: 6773: 10379	Complex	IRF5	3663	Gene	gene expression	nucleus	15805103
	IRF3	3661	Protein	CXCL10	3627	Gene	gene expression	nucleus	11790540
	IRF7	3665	Protein	CXCL10	3627	Gene	gene expression	nucleus	11790540
	STAT1:STAT2:IRF9	6772: 6773: 10379	Complex	CXCL10	3627	Gene	gene expression	nucleus	11790540
	IRF8	3394	Protein	GIP3	2537	Gene	gene expression	nucleus	9620643
	IRF8	3394	Protein	OAS1	4938	Gene	gene expression	nucleus	9620643
	IRF1	3659	Protein	OAS1	4938	Gene	gene expression	nucleus	9315094
	IRF1	3659	Protein	OAS1	4938	Gene	gene expression	nucleus	9620643
	IKBKE:TBK1	9641: 29110	Complex	IRF7	3665	Gene	gene expression	nucleus	16214811
	IKBKE:TBK1	9641: 29110	Complex	IRF3	3661	Gene	gene expression	nucleus	16214811
	IRF3	3661	Protein	IRF3	3661	Protein	covalent binding	cytoplasm	15502848
	IRF3	3661	Protein	IRF7	3665	Protein	covalent binding	cytoplasm	11162841
	IRF7	3665	Protein	IRF7	3665	Protein	covalent binding	cytoplasm	16214811
	STAT1:STAT2:IRF9	6772: 6773: 10379	Protein	GIP2	9636	Gene	gene expression	nucleus	7539922
	IRF3:IRF3	3661: 3665	Complex	GIP2	9636	Gene	gene expression	nucleus	12374802
	IRF3:IRF7	3661: 3665	Complex	GIP2	9636	Gene	gene expression	nucleus	11390646
	IRF8	3394	Protein	GIP2	9636	Gene	gene expression	nucleus	9620643
	IRF4	3662	Protein	GIP2	9636	Gene	gene expression	nucleus	12055236
	IRF4	3662	Protein	GIP2	9636	Gene	gene expression	nucleus	9620643
	SPI1	6688	Protein	GIP2	9636	Gene	gene experssion	nucleus	12055236
	SPI1	6688	Protein	GIP2	9636	Gene	gene experssion	nucleus	9620643
	SOCS3	9021	Protein	IFNGR1	3459	Protein	inhibition (of phosphorylation)	cytoplasm	14525967
	CKII	1457	Protein	IRF1	3659	Protein	phosphorylation reaction	cytoplasm	11244049
	CKII	1457	Protein	IRF1	3659	Protein	phosphorylation reaction	cytoplasm	10094406
	PKC	50818	Protein	IRF1	3659	Protein	phosphorylation reaction	cytoplasm	11244049
	PKA		Protein	IRF1	3659	Protein	phosphorylation reaction	cytoplasm	11244049
	STAT1	6772	Protein	STAT1	6772	Protein	covalent binding	cytoplasm	14550502
	PRKCD	5580	Protein	STAT1	6772	Protein	phosphorylation reaction	cytoplasm	14550502
	IRF1	3659	Protein	GBP1	2633	Gene	gene expression	nucleus	10557076
	IRF2	3660	Protein	GBP1	2633	Gene	gene expression	nucleus	10557076
	IRF1	3659	Protein	CIITA	4261	Gene	gene expression	nucleus	11464288
	IRF1	3659	Protein	CIITA	4261	Gene	gene expression	nucleus	10557076
	IRF1	3659	Protein	CIITA	4261	Gene	gene expression	nucleus	11244049
	IRF2	3660	Protein	CIITA	4261	Gene	gene expression	nucleus	10557076
	IRF2	3660	Protein	CIITA	4261	Gene	gene expression	nucleus	11464288
	IRF2	3660	Protein	HIST2H4	8370	Gene	gene expression	nucleus	11244049
	IRF2	3660	Protein	HIST2H4	8370	Gene	gene expression	nucleus	12799427
	IRF1	3659	Protein	PSMB9	5698	Gene	gene expression	nucleus	10764778
	IRF1	3659	Protein	PSMB9	5698	Gene	gene expression	nucleus	11244049
	IRF2	3660	Protein	PSMB9	5698	Gene	gene expression	nucleus	10764778
	IRF2	3660	Protein	PSMB9	5698	Gene	gene expression	nucleus	11244049
	IRF1	3659	Protein	TAP1	6890	Gene	gene expression	nucleus	9632373
	IRF1	3659	Protein	TAP1	6890	Gene	gene expression	nucleus	11244049
	IRF1	3659	Protein	IL12B	3593	Gene	gene expression	nucleus	11244049
	IRF1	3659	Protein	IL15	3600	Gene	gene expression	nucleus	11244049
	IRF1	3659	Protein	IL15	3600	Gene	gene expression	nucleus	9490414
	IRF5	3663	Protein	IFNA1	3439	Gene	gene expression	Nucleus	11303025
	IRF5	3663	Protein	BAK1	578	Gene	gene expression	Nucleus	15308637
	IRF5	3663	Protein	BAK1	578	Gene	gene expression	Nucleus	14559832
	IRF5	3663	Protein	PLSCR1	5359	Gene	gene expression	Nucleus	15308637
	IRF5	3663	Protein	SP100	6672	Gene	gene expression	Nucleus	15308637
	IRF5	3663	Protein	CXCL11	6373	Gene	gene expression	Nucleus	15308637
	IRF5	3663	Protein	OAS1	4938	Gene	gene expression	Nucleus	15308637
	IRF5	3663	Protein	IFIT1	3434	Gene	gene expression	Nucleus	15308637
	IRF5	3663	Protein	MYD88	4615	Protein	covalent binding	Cytoplasm	16236719
	IRF5	3663	Protein	MYD88	4615	Protein	covalent binding	Cytoplasm	15665823
	IRF5	3663	Protein	RIPK1	8737	Gene	gene expression	Nucleus	15308637
	IRF5	3663	Protein	CASP3	836	Gene	gene expression	Nucleus	15308637
	IRF5	3663	Protein	PMAIP	5366	Gene	gene expression	Nucleus	15308637
	IRF5	3663	Protein	IFNB1	3456	Gene	gene expression	Nucleus	15308637
	IRF5	3663	Protein	TNFSF10	8743	Gene	gene expression	Nucleus	15308637
	IRF5	3663	Protein	IRF7	3665	Protein	covalent binding	Cytoplasm	12600985
	IRF5	3663	Protein	IRF3	3661	Protein	covalent binding	Cytoplasm	12600985
	IRF5	3663	Protein	TRAF6	7189	Protein	covalent binding	Cytoplasm	15665823
	IRF5	3663	Protein	HSV		virus	phosphorylation	Cytoplasm	12138184
	IRF5	3663	Protein	HSV		virus	phosphorylation	Cytoplasm	11303025
	IRF5	3663	Protein	NDV		virus	phosphorylation	Cytoplasm	12138184
	IRF5	3663	Protein	VSV		virus	phosphorylation	Cytoplasm	12138184
	IFNG	3458	Protein	IFNG	3458	Protein	covalent binding	external side of plasma membrane	7617032
	IFNG	3458	Protein	IFNGR1	3459	Protein	covalent binding	external side of plasma membrane	7617032
	IFNGR1	3459	Protein	JAK1	3716	Protein	covalent binding	cytoplasm	8232552
	IFNGR1	3459	Protein	JAK1	3716	Protein	covalent binding	cytoplasm	7615558
	IFNGR1	3459	Protein	JAK1	3716	Protein	covalent binding	cytoplasm	8649432
	IFNGR1	3459	Protein	JAK1	3716	Protein	covalent binding	cytoplasm	8550631
	IFNGR2	3460	Protein	IFNGR1	3459	Protein	covalent binding	cytoplasm	2971451
	IFNGR2	3460	Protein	IFNGR1	3459	Protein	covalent binding	cytoplasm	2532365
	IFNGR2	3460	Protein	IFNGR1	3459	Protein	covalent binding	cytoplasm	8124717
	IFNGR2	3460	Protein	IFNGR1	3459	Protein	covalent binding	cytoplasm	1531478
	IFNGR2	3460	Protein	IFNGR1	3459	Protein	covalent binding	cytoplasm	8124716
	IFNGR2	3460	Protein	IFNGR1	3459	Protein	covalent binding	cytoplasm	9208871
	IFNGR2	3460	Protein	JAK2	3717	Protein	covalent binding	cytoplasm	7901766
	JAK1	3716	Protein	JAK2	3717	Protein	phosphorylation reaction	cytoplasm	7504784
	JAK2	3717	Protein	JAK1	3716	Protein	phosphorylation reaction	cytoplasm	7504784
	JAK1	3716	Protein	IFNGR1	3459	Protein	phosphorylation reaction	cytoplasm	7796299
	PTPN2	5771	Protein	JAK1	3716	Protein	dephosphorylation reaction	cytoplasm	11909529
	IFNGR1	3459	Protein	STAT1	6772	Protein	covalent binding	cytoplasm	7615558
	JAK2	3717	Protein	STAT1	6772	Protein	phosphorylation reaction	cytoplasm	7615558
	JAK2	3717	Protein	STAT1	6772	Protein	phosphorylation reaction	cytoplasm	7690989
	STAT1	6772	Protein	STAT1	6772	Protein	covalent binding	cytoplasm	7510216
	STAT1	6772	Protein	STAT1	6772	Protein	translocation	Cytoplasm to Nucleus	7510216
	SOCS1	8651	Protein	JAK1	3716	Protein	inhibition	cytoplasm	9202126
	SOCS1	8651	Protein	JAK2	3717	Protein	inhibition	cytoplasm	9202126
	PTPN2	5771	Protein	STAT1	6772	Protein	inhibition	nucleus	12138178
	STAT1 Homodimer	140860	Complex	IRF1	3659	Gene	Gene Expression	nucleus	9861020
	STAT1 Homodimer	140860	Complex	IRF1	3659	Gene	Gene Expression	nucleus	11972023
	STAT1 Homodimer	140860	Complex	IRF1	3659	Gene	Gene Expression	nucleus	12764155
	IFNA17	3451	Protein	IFNAR1	3454	Protein	covalent binding	external side of plasma membrane	7623815
	IFNA17	3451	Protein	IFNAR2	3455	Protein	covalent binding	external side of plasma membrane	7623815
	IFNAR1	3454	Protein	TYK2	7297	Protein	covalent binding	cytoplasm	8628273
	IFNAR1	3454	Protein	STAT2	6773	Protein	covalent binding	cytoplasm	8605876
	IFNAR2	3455	Protein	JAK1	3716	Protein	covalent binding	cytoplasm	9334213
	IFNB1	3456	Protein	IFNAR1	3454	Protein	covalent binding	external side of plasma membrane	7623815
	IFNB1	3456	Protein	IFNAR2	3455	Protein	covalent binding	external side of plasma membrane	7623815
	JAK1	3716	Protein	TYK2	7297	Protein	phosphorylation reaction	cytoplasm	7504784
	JAK1	3716	Protein	TYK2	7297	Protein	phosphorylation reaction	cytoplasm	8702790
	JAK1	3716	Protein	STAT1	6772	Protein	phosphorylation reaction	cytoplasm	7532278
	STAT1	6772	Protein	ISGF3G	10379	Protein	covalent binding	nucleus	8943351
	STAT2	6773	Protein	STAT1	6772	Protein	covalent binding	cytoplasm	1502203
	STAT2	6773	Protein	ISGF3G	10379	Protein	covalent binding	nucleus	9242679
	TYK2	7297	Protein	JAK1	3716	Protein	phosphorylation reaction	cytoplasm	7504784
	TYK2	7297	Protein	IFNAR1	3454	Protein	phosphorylation reaction	cytoplasm	7526154
	TYK2	7297	Protein	STAT2	6773	Protein	phosphorylation reaction	cytoplasm	1638633
	CREBBP	1387	Protein	ISGF3	140859	Complex	covalent binding	nucleus	8848048
	EP300	2033	Protein	ISGF3	140859	Complex	covalent binding	nucleus	8848048
	ISGF3	140859	Complex	OAS1	4938	Gene	Gene Expression	nucleus	9861020
	MAP3K7	6885	Protein	CHUK	1147	Protein	Activation	cytoplasm	10187861
	MAP3K7	6885	Protein	IKBKB	3551	Protein	Activation	cytoplasm	10187861
	MAP3K7	6885	Protein	MAP3K7IP1	10454	Protein	binding	cytoplasm	12372426
	MAP3K7	6885	Protein	MAP3K7IP1	10454	Protein	Activation	cytoplasm	10838074

## Sheet: Sheet2
	7124	TNF	7133	TNFRSF1B	covalent binding	external side of plasma membrane	7852363		P					P						83
	7124	TNF	7133	TNFRSF1B	covalent binding	external side of plasma membrane	8590321		P					P
	7133	TNFRSF1B	7186	TRAF2	covalent binding	integral to plasma membrane	8069916		P					P						84
	7133	TNFRSF1B	7186	TRAF2	covalent binding	integral to plasma membrane	8702708		P					P
	7186	TRAF2	9020	MAP3K14	Activation	cytoplasm	9275204		P					P						85
	9020	MAP3K14	1147	CHUK	Activation	cytoplasm	9244310		P					P						86
	9020	MAP3K14	1147	CHUK	Activation	cytoplasm	9520446		P					P
	1147	CHUK	4791	NFKB2 (p100)	phosphorylation reaction	cytoplasm	12387745		P					P						87
	1147	CHUK	4791	NFKB2 (p100)	phosphorylation reaction	cytoplasm	11520989		P					P
	4791	NFKB2 (p100)		Ubiquitin	covalent binding		11239468		P											88
	9020	MAP3K14	4791	NFKB2 (p100)	Regulation of activation	cytoplasm	1239468		P					P						89
	4792	NFKBIA		Ubiquitin	Ubiquiination	cytoplasm	8717528		P											90
	5590	PRKCZ	5970/ 4790	NFKB Complex	phosphorylation reaction	cytoplasm	12881425		P											91
	5590	PRKCZ	5970/ 4791	NFKB Complex	phosphorylation reaction	cytoplasm	11684013		P
	29110	TBK1	5970/ 4793	NFKB Complex	phosphorylation reaction	cytoplasm	15489227		P											92
	3551	IKBKB	5970/ 4795	NFKB Complex	phosphorylation reaction	cytoplasm	12842894		P											93
	3551	IKBKB	5970/ 4796	NFKB Complex	phosphorylation reaction	cytoplasm	15489227		P
	6885	MAP3K7	5970/ 4798	NFKB Complex	phosphorylation reaction	cytoplasm	12842894		P											94
	9252	RPS6KA5	5970/ 4800	NFKB Complex	phosphorylation reaction	cytoplasm	12628924		P											95
	1147	CHUK	5970/ 4802	NFKB Complex	phosphorylation reaction	cytoplasm	15489227		P											96
	4791/5971	NFKB2/RELB			translocation		16498412		NFKB Complex											97
	4791/5971	NFKB2/RELB			translocation		15214841		NFKB Complex
	596	BCL2	581	BAX	covalent binding	mitochondrial membrane	8358790		P					P						98
	596	BCL2	581	BAX	covalent binding	mitochondrial membrane	9111042		P					P
	637	BID	841	CASP8	cleavage reaction	cytoplasm	9727492		P					P						99
	637	BID	841	CASP8	cleavage reaction	cytoplasm	9727491		P					P
Existing Interactions. Can't add yet
25	NFKBIA (linked to above)	4792	P				NFKB1A dissociates from the NFkB complex		dissociation	15725726										100
	NFKBIA	4792	P				NFKB1A dissociates from the NFkB complex		dissociation	12949498
26	NF-kappa B	5970/ 4790	P Complex				NFkB complex translocates to the nucleus		translocation	15725726
	NF-kappa B	5970/ 4790	P Complex				NFkB complex translocates to the nucleus		translocation	12949498
	NF-kappa B	5970/ 4790	P Complex				NFkB is retained in the cytoplasm when inactive		translocation	1340770
	NF-kappa B	5970/ 4790	P Complex				NFkB is retained in the cytoplasm when inactive		translocation	10037782
46	dsRNA		dsRNA	EIF2AK2	19106	P	dsRNA activates EIF2AK2		activation	8576179
	dsRNA		dsRNA	EIF2AK2	19106	P	dsRNA activates EIF2AK2		activation	9335428
	dsRNA		dsRNA	EIF2AK2	19106	P	dsRNA activates EIF2AK2		activation	8995434
49	EIF2S1	1965	P	apoptosis			EIF2S1 inhibits protein synthesis		inhibition	2687263
	EIF2S1	1965	P	apoptosis			EIF2S1 inhibits protein synthesis		inhibition	15684420
60	PDCD8	9131	P	mitochondrial stress			PDCD8 (AIF) is released from the mitochondria during apoptosis		translocation	9989411
	PDCD8	9131	P	DNA		G	PDCD8 (AIF) is responsible for DNA degradation		translocation	9989411
56	CASP2	835	P	DNA damage/ stress			CASP2 is activated in response to DNA damage or cellular stress		activation	12193789										105
