# Supplementary material for: A logic-based diagram of signalling pathways central to macrophage activation
Source: BMC Syst Biol. 2008 Apr 23;2:36. doi: 10.1186/1752-0509-2-36 (PMC2383880; doi:10.1186/1752-0509-2-36)
Supplement: Additional file 2 — Diagram of signalling pathways central to macrophage activation. This file can be opened, viewed and edited by users using the freely available graph-editor software yEd (yFiles software, Tubingen, Germany). This can be downloaded at [22] where full downloading instructions are described. PubMed IDs supporting the interactions of the pathway are stored on appropriate edges within this .graphml yEd file. Once an edge is selected the PubMed ID may be viewed within the descriptions tab of the properties box for that edge. [file 1752-0509-2-36-S2.zip]

Archive with 1 entries (1 files):
- Additional file 2 Diagram of signalling pathways central to macrophage activation.graphml
