# Supplementary material for: A logic-based diagram of signalling pathways central to macrophage activation
Source: BMC Syst Biol. 2008 Apr 23;2:36. doi: 10.1186/1752-0509-2-36 (PMC2383880; doi:10.1186/1752-0509-2-36)
Supplement: Additional file 2 — Diagram of signalling pathways central to macrophage activation. This file can be opened, viewed and edited by users using the freely available graph-editor software yEd (yFiles software, Tubingen, Germany). This can be downloaded at [22] where full downloading instructions are described. PubMed IDs supporting the interactions of the pathway are stored on appropriate edges within this .graphml yEd file. Once an edge is selected the PubMed ID may be viewed within the descriptions tab of the properties box for that edge. [file 1752-0509-2-36-S2.zip › Additional file 2 Diagram of signalling pathways central to macrophage activation.graphml]

<?xml version="1.0" encoding="UTF-8" standalone="no"?>
<graphml xmlns="http://graphml.graphdrawing.org/xmlns/graphml" xmlns:xsi="http://www.w3.org/2001/XMLSchema-instance" xmlns:y="http://www.yworks.com/xml/graphml" xsi:schemaLocation="http://graphml.graphdrawing.org/xmlns/graphml http://www.yworks.com/xml/schema/graphml/1.0/ygraphml.xsd">
  <key for="node" id="d0" yfiles.type="nodegraphics"/>
  <key attr.name="description" attr.type="string" for="node" id="d1"/>
  <key for="edge" id="d2" yfiles.type="edgegraphics"/>
  <key attr.name="description" attr.type="string" for="edge" id="d3"/>
  <key for="graphml" id="d4" yfiles.type="resources"/>
  <graph edgedefault="directed" id="G" parse.edges="742" parse.nodes="710" parse.order="free">
    <node id="n0">
      <data key="d0">
        <y:ShapeNode>
          <y:Geometry height="6930.0" width="1431.351806640625" x="-802.4394562759041" y="-243.75809868300757"/>
          <y:Fill color="#FFFFE7" transparent="false"/>
          <y:BorderStyle hasColor="false" type="line" width="1.0"/>
          <y:NodeLabel alignment="center" autoSizePolicy="content" fontFamily="Dialog" fontSize="13" fontStyle="plain" hasBackgroundColor="false" hasLineColor="false" height="4.0" modelName="internal" modelPosition="t" textColor="#000000" visible="true" width="4.0" x="713.6759033203125" y="4.0"/>
          <y:Shape type="rectangle"/>
        </y:ShapeNode>
      </data>
      <data key="d1"/>
    </node>
    <node id="n1">
      <data key="d0">
        <y:ShapeNode>
          <y:Geometry height="6930.0" width="116.2" x="-889.0516645178378" y="-243.75809868300757"/>
          <y:Fill color="#F2CBA4" transparent="false"/>
          <y:BorderStyle hasColor="false" type="line" width="1.0"/>
          <y:NodeLabel alignment="center" autoSizePolicy="content" fontFamily="Dialog" fontSize="13" fontStyle="plain" hasBackgroundColor="false" hasLineColor="false" height="4.0" modelName="internal" modelPosition="t" textColor="#000000" visible="true" width="4.0" x="56.10000000000002" y="4.0"/>
          <y:Shape type="rectangle"/>
        </y:ShapeNode>
      </data>
      <data key="d1"/>
    </node>
    <node id="n2">
      <data key="d0">
        <y:ShapeNode>
          <y:Geometry height="6930.0" width="826.8406589653565" x="-1715.8405585743421" y="-243.75809868300757"/>
          <y:Fill color="#F1EDED" transparent="false"/>
          <y:BorderStyle hasColor="false" type="line" width="1.0"/>
          <y:NodeLabel alignment="center" autoSizePolicy="content" fontFamily="Dialog" fontSize="13" fontStyle="plain" hasBackgroundColor="false" hasLineColor="false" height="4.0" modelName="internal" modelPosition="t" textColor="#000000" visible="true" width="4.0" x="411.4203294826782" y="4.0"/>
          <y:Shape type="rectangle"/>
        </y:ShapeNode>
      </data>
      <data key="d1"/>
    </node>
    <node id="n3">
      <data key="d0">
        <y:ShapeNode>
          <y:Geometry height="6930.0" width="1085.7259521484375" x="628.1611894860685" y="-243.75809868300757"/>
          <y:Fill color="#EAF5EA" transparent="false"/>
          <y:BorderStyle hasColor="false" type="line" width="1.0"/>
          <y:NodeLabel alignment="center" autoSizePolicy="content" fontFamily="Arial" fontSize="30" fontStyle="plain" hasBackgroundColor="false" hasLineColor="false" height="4.0" modelName="internal" modelPosition="t" textColor="#000000" visible="true" width="4.0" x="540.8629760742188" y="4.0"/>
          <y:Shape type="rectangle"/>
        </y:ShapeNode>
      </data>
      <data key="d1"/>
    </node>
    <node id="n4">
      <data key="d0">
        <y:ShapeNode>
          <y:Geometry height="30.0" width="30.0" x="-1334.506013982154" y="-230.2547773227551"/>
          <y:Fill hasColor="false" transparent="false"/>
          <y:BorderStyle hasColor="false" type="line" width="1.0"/>
          <y:NodeLabel alignment="center" autoSizePolicy="content" fontFamily="Arial" fontSize="30" fontStyle="plain" hasBackgroundColor="false" hasLineColor="false" height="37.515625" modelName="internal" modelPosition="t" textColor="#000000" visible="true" width="254.0" x="-112.0" y="4.0">Extracellular space</y:NodeLabel>
          <y:Shape type="rectangle"/>
        </y:ShapeNode>
      </data>
      <data key="d1"/>
    </node>
    <node id="n5">
      <data key="d0">
        <y:ShapeNode>
          <y:Geometry height="30.0" width="30.0" x="-847.401971131842" y="-230.2547773227551"/>
          <y:Fill hasColor="false" transparent="false"/>
          <y:BorderStyle hasColor="false" type="line" width="1.0"/>
          <y:NodeLabel alignment="center" autoSizePolicy="content" fontFamily="Arial" fontSize="30" fontStyle="plain" hasBackgroundColor="false" hasLineColor="false" height="71.03125" modelName="internal" modelPosition="t" textColor="#000000" visible="true" width="146.0" x="-58.0" y="4.0">Plasma
Membrane</y:NodeLabel>
          <y:Shape type="rectangle"/>
        </y:ShapeNode>
      </data>
      <data key="d1"/>
    </node>
    <node id="n6">
      <data key="d0">
        <y:ShapeNode>
          <y:Geometry height="30.0" width="30.0" x="-97.50595294699792" y="-230.2547773227551"/>
          <y:Fill hasColor="false" transparent="false"/>
          <y:BorderStyle hasColor="false" type="line" width="1.0"/>
          <y:NodeLabel alignment="center" autoSizePolicy="content" fontFamily="Arial" fontSize="30" fontStyle="plain" hasBackgroundColor="false" hasLineColor="false" height="37.515625" modelName="internal" modelPosition="t" textColor="#000000" visible="true" width="145.0" x="-57.5" y="4.0">Cytoplasm</y:NodeLabel>
          <y:Shape type="rectangle"/>
        </y:ShapeNode>
      </data>
      <data key="d1"/>
    </node>
    <node id="n7">
      <data key="d0">
        <y:ShapeNode>
          <y:Geometry height="30.0" width="30.0" x="1122.1381997639648" y="-230.2547773227551"/>
          <y:Fill hasColor="false" transparent="false"/>
          <y:BorderStyle hasColor="false" type="line" width="1.0"/>
          <y:NodeLabel alignment="center" autoSizePolicy="content" fontFamily="Arial" fontSize="30" fontStyle="plain" hasBackgroundColor="false" hasLineColor="false" height="37.515625" modelName="internal" modelPosition="t" textColor="#000000" visible="true" width="113.0" x="-41.5" y="4.0">Nucleus</y:NodeLabel>
          <y:Shape type="rectangle"/>
        </y:ShapeNode>
      </data>
      <data key="d1"/>
    </node>
    <node id="n8">
      <data key="d0">
        <y:ShapeNode>
          <y:Geometry height="576.2646484375" width="579.31640625" x="-362.25983372254825" y="3158.4941057981855"/>
          <y:Fill color="#F6E18D" transparent="false"/>
          <y:BorderStyle hasColor="false" type="line" width="1.0"/>
          <y:NodeLabel alignment="center" autoSizePolicy="content" fontFamily="Dialog" fontSize="13" fontStyle="plain" hasBackgroundColor="false" hasLineColor="false" height="4.0" modelName="internal" modelPosition="c" textColor="#000000" visible="true" width="4.0" x="287.658203125" y="286.13232421875"/>
          <y:Shape type="ellipse"/>
        </y:ShapeNode>
      </data>
      <data key="d1"/>
    </node>
    <node id="n9">
      <data key="d0">
        <y:ShapeNode>
          <y:Geometry height="261.93359375" width="264.9853515625" x="-208.09430637879825" y="3304.6596331419355"/>
          <y:Fill color="#FFCCCC" transparent="false"/>
          <y:BorderStyle hasColor="false" type="line" width="1.0"/>
          <y:NodeLabel alignment="center" autoSizePolicy="content" fontFamily="Dialog" fontSize="13" fontStyle="plain" hasBackgroundColor="false" hasLineColor="false" height="4.0" modelName="internal" modelPosition="c" textColor="#000000" visible="true" width="4.0" x="130.49267578125" y="128.966796875"/>
          <y:Shape type="ellipse"/>
        </y:ShapeNode>
      </data>
      <data key="d1"/>
    </node>
    <node id="n10">
      <data key="d0">
        <y:ShapeNode>
          <y:Geometry height="175.14788818359375" width="108.125" x="445.9375" y="4262.426055908203"/>
          <y:Fill color="#F2E6FE" transparent="false"/>
          <y:BorderStyle hasColor="false" type="line" width="1.0"/>
          <y:NodeLabel alignment="center" autoSizePolicy="content" fontFamily="Dialog" fontSize="25" fontStyle="plain" hasBackgroundColor="false" hasLineColor="false" height="65.2548828125" modelName="internal" modelPosition="t" textColor="#000000" visible="true" width="151.0" x="-21.4375" y="4.0">Endoplasmic
Reticulum</y:NodeLabel>
          <y:Shape type="ellipse"/>
        </y:ShapeNode>
      </data>
      <data key="d1"/>
    </node>
    <node id="n11">
      <data key="d0">
        <y:ShapeNode>
          <y:Geometry height="30.0" width="30.0" x="10.161896121965924" y="3247.543813715363"/>
          <y:Fill hasColor="false" transparent="false"/>
          <y:BorderStyle hasColor="false" type="line" width="1.0"/>
          <y:NodeLabel alignment="right" autoSizePolicy="content" fontFamily="Arial" fontSize="25" fontStyle="plain" hasBackgroundColor="false" hasLineColor="false" height="59.859375" modelName="internal" modelPosition="c" textColor="#000000" visible="true" width="155.0" x="-62.5" y="-14.9296875">Mitochondrial
Membrane</y:NodeLabel>
          <y:Shape type="rectangle"/>
        </y:ShapeNode>
      </data>
      <data key="d1"/>
    </node>
    <node id="n12">
      <data key="d0">
        <y:ShapeNode>
          <y:Geometry height="30.0" width="30.0" x="-34.50639045380956" y="3405.7978673356633"/>
          <y:Fill hasColor="false" transparent="false"/>
          <y:BorderStyle hasColor="false" type="line" width="1.0"/>
          <y:NodeLabel alignment="right" autoSizePolicy="content" fontFamily="Arial" fontSize="25" fontStyle="plain" hasBackgroundColor="false" hasLineColor="false" height="59.859375" modelName="internal" modelPosition="c" textColor="#000000" visible="true" width="155.0" x="-62.5" y="-14.9296875">Mitochondrial
lumen</y:NodeLabel>
          <y:Shape type="rectangle"/>
        </y:ShapeNode>
      </data>
      <data key="d1"/>
    </node>
    <node id="n13">
      <data key="d0">
        <y:ShapeNode>
          <y:Geometry height="38.93914031982422" width="79.45901489257812" x="701.1280593477894" y="1253.1019572604089"/>
          <y:Fill color="#FFFF99" transparent="false"/>
          <y:BorderStyle color="#000000" type="line" width="1.0"/>
          <y:NodeLabel alignment="center" autoSizePolicy="node_width" fontFamily="Arial Black" fontSize="13" fontStyle="plain" hasBackgroundColor="false" hasLineColor="false" height="40.6640625" modelName="internal" modelPosition="c" textColor="#000000" visible="true" width="79.45901489257812" x="0.0" y="-0.8624610900878906">IRF3
IRF3</y:NodeLabel>
          <y:Shape type="roundrectangle"/>
        </y:ShapeNode>
      </data>
      <data key="d1"/>
    </node>
    <node id="n14">
      <data key="d0">
        <y:ShapeNode>
          <y:Geometry height="38.93914031982422" width="79.45901489257812" x="701.1280593477894" y="1312.0404338229089"/>
          <y:Fill color="#FFFF99" transparent="false"/>
          <y:BorderStyle color="#000000" type="line" width="1.0"/>
          <y:NodeLabel alignment="center" autoSizePolicy="node_width" fontFamily="Arial Black" fontSize="13" fontStyle="plain" hasBackgroundColor="false" hasLineColor="false" height="40.6640625" modelName="internal" modelPosition="c" textColor="#000000" visible="true" width="79.45901489257812" x="0.0" y="-0.8624610900878906">IRF3
IRF7</y:NodeLabel>
          <y:Shape type="roundrectangle"/>
        </y:ShapeNode>
      </data>
      <data key="d1"/>
    </node>
    <node id="n15">
      <data key="d0">
        <y:ShapeNode>
          <y:Geometry height="20.0" width="20.0" x="826.8133620821644" y="1293.1478556979089"/>
          <y:Fill color="#CC99FF" transparent="false"/>
          <y:BorderStyle color="#000000" type="line" width="1.0"/>
          <y:NodeLabel alignment="center" autoSizePolicy="node_width" fontFamily="Arial Black" fontSize="12" fontStyle="plain" hasBackgroundColor="false" hasLineColor="false" height="20.921875" modelName="internal" modelPosition="c" textColor="#000000" visible="true" width="23.0" x="-1.5" y="-0.4609375">OR</y:NodeLabel>
          <y:Shape type="ellipse"/>
        </y:ShapeNode>
      </data>
      <data key="d1"/>
    </node>
    <node id="n16">
      <data key="d0">
        <y:ShapeNode>
          <y:Geometry height="20.0" width="20.0" x="899.5709304415394" y="1377.0023478854089"/>
          <y:Fill color="#FF9900" transparent="false"/>
          <y:BorderStyle color="#000000" type="line" width="1.0"/>
          <y:NodeLabel alignment="center" autoSizePolicy="node_width" fontFamily="Arial Black" fontSize="13" fontStyle="plain" hasBackgroundColor="false" hasLineColor="false" height="22.33203125" modelName="internal" modelPosition="c" textColor="#000000" visible="true" width="20.0" x="0.0" y="-1.166015625">&amp;</y:NodeLabel>
          <y:Shape type="ellipse"/>
        </y:ShapeNode>
      </data>
      <data key="d1"/>
    </node>
    <node id="n17">
      <data key="d0">
        <y:ShapeNode>
          <y:Geometry height="38.93914031982422" width="79.45901489257812" x="866.4742507540394" y="1182.2660197604089"/>
          <y:Fill color="#CCFFFF" transparent="false"/>
          <y:BorderStyle color="#000000" type="line" width="1.0"/>
          <y:NodeLabel alignment="center" autoSizePolicy="node_width" fontFamily="Arial Black" fontSize="13" fontStyle="plain" hasBackgroundColor="false" hasLineColor="false" height="22.33203125" modelName="internal" modelPosition="c" textColor="#000000" visible="true" width="79.45901489257812" x="0.0" y="8.30355453491211">CBP</y:NodeLabel>
          <y:Shape type="roundrectangle"/>
        </y:ShapeNode>
      </data>
      <data key="d1"/>
    </node>
    <node id="n18">
      <data key="d0">
        <y:ShapeNode>
          <y:Geometry height="20.0" width="80.0" x="700.8575515352894" y="1377.0023478854089"/>
          <y:Fill color="#CCFFFF" transparent="false"/>
          <y:BorderStyle color="#000000" type="line" width="1.0"/>
          <y:NodeLabel alignment="center" autoSizePolicy="node_width" fontFamily="Arial Black" fontSize="13" fontStyle="plain" hasBackgroundColor="false" hasLineColor="false" height="22.33203125" modelName="internal" modelPosition="c" textColor="#000000" visible="true" width="80.0" x="0.0" y="-1.166015625">ATF2</y:NodeLabel>
          <y:Shape type="roundrectangle"/>
        </y:ShapeNode>
      </data>
      <data key="d1"/>
    </node>
    <node id="n19">
      <data key="d0">
        <y:ShapeNode>
          <y:Geometry height="20.0" width="80.0" x="700.8575515352894" y="1213.1009806979089"/>
          <y:Fill color="#CCFFFF" transparent="false"/>
          <y:BorderStyle color="#000000" type="line" width="1.0"/>
          <y:NodeLabel alignment="center" autoSizePolicy="node_width" fontFamily="Arial Black" fontSize="13" fontStyle="plain" hasBackgroundColor="false" hasLineColor="false" height="22.33203125" modelName="internal" modelPosition="c" textColor="#000000" visible="true" width="80.0" x="0.0" y="-1.166015625">CREBBP</y:NodeLabel>
          <y:Shape type="roundrectangle"/>
        </y:ShapeNode>
      </data>
      <data key="d1"/>
    </node>
    <node id="n20">
      <data key="d0">
        <y:ShapeNode>
          <y:Geometry height="20.0" width="80.0" x="700.8575515352894" y="1173.1009806979089"/>
          <y:Fill color="#CCFFFF" transparent="false"/>
          <y:BorderStyle color="#000000" type="line" width="1.0"/>
          <y:NodeLabel alignment="center" autoSizePolicy="node_width" fontFamily="Arial Black" fontSize="13" fontStyle="plain" hasBackgroundColor="false" hasLineColor="false" height="22.33203125" modelName="internal" modelPosition="c" textColor="#000000" visible="true" width="80.0" x="0.0" y="-1.166015625">EP300</y:NodeLabel>
          <y:Shape type="roundrectangle"/>
        </y:ShapeNode>
      </data>
      <data key="d1"/>
    </node>
    <node id="n21">
      <data key="d0">
        <y:ShapeNode>
          <y:Geometry height="20.0" width="20.0" x="824.0816726290394" y="1191.7357463229089"/>
          <y:Fill color="#FFFF99" transparent="false"/>
          <y:BorderStyle color="#000000" type="line" width="1.0"/>
          <y:NodeLabel alignment="center" autoSizePolicy="node_width" fontFamily="Arial Black" fontSize="13" fontStyle="plain" hasBackgroundColor="false" hasLineColor="false" height="22.33203125" modelName="internal" modelPosition="c" textColor="#000000" visible="true" width="20.0" x="0.0" y="-1.166015625">B</y:NodeLabel>
          <y:Shape type="ellipse"/>
        </y:ShapeNode>
      </data>
      <data key="d1"/>
    </node>
    <node id="n22">
      <data key="d0">
        <y:ShapeNode>
          <y:Geometry height="20.0" width="20.0" x="984.570930441539" y="1192.0023478854089"/>
          <y:Fill color="#FF9900" transparent="false"/>
          <y:BorderStyle color="#000000" type="line" width="1.0"/>
          <y:NodeLabel alignment="center" autoSizePolicy="node_width" fontFamily="Arial Black" fontSize="13" fontStyle="plain" hasBackgroundColor="false" hasLineColor="false" height="22.33203125" modelName="internal" modelPosition="c" textColor="#000000" visible="true" width="20.0" x="0.0" y="-1.166015625">&amp;</y:NodeLabel>
          <y:Shape type="ellipse"/>
        </y:ShapeNode>
      </data>
      <data key="d1"/>
    </node>
    <node id="n23">
      <data key="d0">
        <y:ShapeNode>
          <y:Geometry height="38.93914031982422" width="79.45901489257812" x="700.8414382540394" y="1071.5326213229089"/>
          <y:Fill color="#FFFF99" transparent="false"/>
          <y:BorderStyle color="#000000" type="line" width="1.0"/>
          <y:NodeLabel alignment="center" autoSizePolicy="node_width" fontFamily="Arial Black" fontSize="13" fontStyle="plain" hasBackgroundColor="false" hasLineColor="false" height="40.6640625" modelName="internal" modelPosition="c" textColor="#000000" visible="true" width="79.45901489257812" x="0.0" y="-0.8624610900878906">IRF7
IRF7</y:NodeLabel>
          <y:Shape type="roundrectangle"/>
        </y:ShapeNode>
      </data>
      <data key="d1"/>
    </node>
    <node id="n24">
      <data key="d0">
        <y:ShapeNode>
          <y:Geometry height="20.0" width="100.0" x="1478.5708694063828" y="-19.997652114591006"/>
          <y:Fill color="#C0C0C0" transparent="false"/>
          <y:BorderStyle color="#000000" type="line" width="1.0"/>
          <y:NodeLabel alignment="center" autoSizePolicy="node_width" fontFamily="Arial Black" fontSize="13" fontStyle="plain" hasBackgroundColor="false" hasLineColor="false" height="22.33203125" modelName="internal" modelPosition="c" textColor="#000000" visible="true" width="100.0" x="0.0" y="-1.166015625">IFNA</y:NodeLabel>
          <y:Shape type="rectangle"/>
        </y:ShapeNode>
      </data>
      <data key="d1"/>
    </node>
    <node id="n25">
      <data key="d0">
        <y:ShapeNode>
          <y:Geometry height="20.0" width="100.0" x="1478.5708694063828" y="12.002347885408994"/>
          <y:Fill color="#C0C0C0" transparent="false"/>
          <y:BorderStyle color="#000000" type="line" width="1.0"/>
          <y:NodeLabel alignment="center" autoSizePolicy="node_width" fontFamily="Arial Black" fontSize="13" fontStyle="plain" hasBackgroundColor="false" hasLineColor="false" height="22.33203125" modelName="internal" modelPosition="c" textColor="#000000" visible="true" width="100.0" x="0.0" y="-1.166015625">IFNB1</y:NodeLabel>
          <y:Shape type="rectangle"/>
        </y:ShapeNode>
      </data>
      <data key="d1"/>
    </node>
    <node id="n26">
      <data key="d0">
        <y:ShapeNode>
          <y:Geometry height="20.0" width="20.0" x="991.5709304415391" y="-31.997652114591006"/>
          <y:Fill color="#CC99FF" transparent="false"/>
          <y:BorderStyle color="#000000" type="line" width="1.0"/>
          <y:NodeLabel alignment="center" autoSizePolicy="node_width" fontFamily="Arial Black" fontSize="12" fontStyle="plain" hasBackgroundColor="false" hasLineColor="false" height="20.921875" modelName="internal" modelPosition="c" textColor="#000000" visible="true" width="23.0" x="-1.5" y="-0.4609375">OR</y:NodeLabel>
          <y:Shape type="ellipse"/>
        </y:ShapeNode>
      </data>
      <data key="d1"/>
    </node>
    <node id="n27">
      <data key="d0">
        <y:ShapeNode>
          <y:Geometry height="20.0" width="100.0" x="1478.5708694063828" y="628.0023478854089"/>
          <y:Fill color="#C0C0C0" transparent="false"/>
          <y:BorderStyle color="#000000" type="line" width="1.0"/>
          <y:NodeLabel alignment="center" autoSizePolicy="node_width" fontFamily="Arial Black" fontSize="13" fontStyle="plain" hasBackgroundColor="false" hasLineColor="false" height="22.33203125" modelName="internal" modelPosition="c" textColor="#000000" visible="true" width="100.0" x="0.0" y="-1.166015625">CXCL10</y:NodeLabel>
          <y:Shape type="rectangle"/>
        </y:ShapeNode>
      </data>
      <data key="d1"/>
    </node>
    <node id="n28">
      <data key="d0">
        <y:ShapeNode>
          <y:Geometry height="20.0" width="100.0" x="1478.5708694063828" y="735.0023478854089"/>
          <y:Fill color="#C0C0C0" transparent="false"/>
          <y:BorderStyle color="#000000" type="line" width="1.0"/>
          <y:NodeLabel alignment="center" autoSizePolicy="node_width" fontFamily="Arial Black" fontSize="13" fontStyle="plain" hasBackgroundColor="false" hasLineColor="false" height="22.33203125" modelName="internal" modelPosition="c" textColor="#000000" visible="true" width="100.0" x="0.0" y="-1.166015625">IFIT2</y:NodeLabel>
          <y:Shape type="rectangle"/>
        </y:ShapeNode>
      </data>
      <data key="d1"/>
    </node>
    <node id="n29">
      <data key="d0">
        <y:ShapeNode>
          <y:Geometry height="20.0" width="100.0" x="1478.5708694063828" y="987.0023478854089"/>
          <y:Fill color="#C0C0C0" transparent="false"/>
          <y:BorderStyle color="#000000" type="line" width="1.0"/>
          <y:NodeLabel alignment="center" autoSizePolicy="node_width" fontFamily="Arial Black" fontSize="13" fontStyle="plain" hasBackgroundColor="false" hasLineColor="false" height="22.33203125" modelName="internal" modelPosition="c" textColor="#000000" visible="true" width="100.0" x="0.0" y="-1.166015625">G1P2</y:NodeLabel>
          <y:Shape type="rectangle"/>
        </y:ShapeNode>
      </data>
      <data key="d1"/>
    </node>
    <node id="n30">
      <data key="d0">
        <y:ShapeNode>
          <y:Geometry height="20.0" width="20.0" x="1274.5709914766953" y="628.0023478854089"/>
          <y:Fill color="#CC99FF" transparent="false"/>
          <y:BorderStyle color="#000000" type="line" width="1.0"/>
          <y:NodeLabel alignment="center" autoSizePolicy="node_width" fontFamily="Arial Black" fontSize="12" fontStyle="plain" hasBackgroundColor="false" hasLineColor="false" height="20.921875" modelName="internal" modelPosition="c" textColor="#000000" visible="true" width="23.0" x="-1.5" y="-0.4609375">OR</y:NodeLabel>
          <y:Shape type="ellipse"/>
        </y:ShapeNode>
      </data>
      <data key="d1"/>
    </node>
    <node id="n31">
      <data key="d0">
        <y:ShapeNode>
          <y:Geometry height="20.0" width="20.0" x="1313.5708694063828" y="734.0023478854089"/>
          <y:Fill color="#CC99FF" transparent="false"/>
          <y:BorderStyle color="#000000" type="line" width="1.0"/>
          <y:NodeLabel alignment="center" autoSizePolicy="node_width" fontFamily="Arial Black" fontSize="12" fontStyle="plain" hasBackgroundColor="false" hasLineColor="false" height="20.921875" modelName="internal" modelPosition="c" textColor="#000000" visible="true" width="23.0" x="-1.5" y="-0.4609375">OR</y:NodeLabel>
          <y:Shape type="ellipse"/>
        </y:ShapeNode>
      </data>
      <data key="d1"/>
    </node>
    <node id="n32">
      <data key="d0">
        <y:ShapeNode>
          <y:Geometry height="20.0" width="20.0" x="1200.5709914766953" y="987.0023478854089"/>
          <y:Fill color="#CC99FF" transparent="false"/>
          <y:BorderStyle color="#000000" type="line" width="1.0"/>
          <y:NodeLabel alignment="center" autoSizePolicy="node_width" fontFamily="Arial Black" fontSize="12" fontStyle="plain" hasBackgroundColor="false" hasLineColor="false" height="20.921875" modelName="internal" modelPosition="c" textColor="#000000" visible="true" width="23.0" x="-1.5" y="-0.4609375">OR</y:NodeLabel>
          <y:Shape type="ellipse"/>
        </y:ShapeNode>
      </data>
      <data key="d1"/>
    </node>
    <node id="n33">
      <data key="d0">
        <y:ShapeNode>
          <y:Geometry height="20.0" width="80.0" x="702.5709304415394" y="737.0023478854089"/>
          <y:Fill color="#CCFFFF" transparent="false"/>
          <y:BorderStyle color="#000000" type="line" width="1.0"/>
          <y:NodeLabel alignment="center" autoSizePolicy="node_width" fontFamily="Arial Black" fontSize="13" fontStyle="plain" hasBackgroundColor="false" hasLineColor="false" height="22.33203125" modelName="internal" modelPosition="c" textColor="#000000" visible="true" width="80.0" x="0.0" y="-1.166015625">IRF4</y:NodeLabel>
          <y:Shape type="roundrectangle"/>
        </y:ShapeNode>
      </data>
      <data key="d1"/>
    </node>
    <node id="n34">
      <data key="d0">
        <y:ShapeNode>
          <y:Geometry height="20.0" width="80.0" x="700.5709304415394" y="788.0023478854089"/>
          <y:Fill color="#CCFFFF" transparent="false"/>
          <y:BorderStyle color="#000000" type="line" width="1.0"/>
          <y:NodeLabel alignment="center" autoSizePolicy="node_width" fontFamily="Arial Black" fontSize="13" fontStyle="plain" hasBackgroundColor="false" hasLineColor="false" height="22.33203125" modelName="internal" modelPosition="c" textColor="#000000" visible="true" width="80.0" x="0.0" y="-1.166015625">SPI1</y:NodeLabel>
          <y:Shape type="roundrectangle"/>
        </y:ShapeNode>
      </data>
      <data key="d1"/>
    </node>
    <node id="n35">
      <data key="d0">
        <y:ShapeNode>
          <y:Geometry height="40.0" width="80.0" x="1056.5709914766953" y="652.0023478854089"/>
          <y:Fill color="#CCFFFF" transparent="false"/>
          <y:BorderStyle color="#000000" type="line" width="1.0"/>
          <y:NodeLabel alignment="center" autoSizePolicy="node_width" fontFamily="Arial Black" fontSize="13" fontStyle="plain" hasBackgroundColor="false" hasLineColor="false" height="40.6640625" modelName="internal" modelPosition="c" textColor="#000000" visible="true" width="80.0" x="0.0" y="-0.33203125">IRF8
[P]</y:NodeLabel>
          <y:Shape type="roundrectangle"/>
        </y:ShapeNode>
      </data>
      <data key="d1"/>
    </node>
    <node id="n36">
      <data key="d0">
        <y:ShapeNode>
          <y:Geometry height="20.0" width="20.0" x="931.5709304415393" y="757.0023478854089"/>
          <y:Fill color="#FF9900" transparent="false"/>
          <y:BorderStyle color="#000000" type="line" width="1.0"/>
          <y:NodeLabel alignment="center" autoSizePolicy="node_width" fontFamily="Arial Black" fontSize="13" fontStyle="plain" hasBackgroundColor="false" hasLineColor="false" height="22.33203125" modelName="internal" modelPosition="c" textColor="#000000" visible="true" width="20.0" x="0.0" y="-1.166015625">&amp;</y:NodeLabel>
          <y:Shape type="ellipse"/>
        </y:ShapeNode>
      </data>
      <data key="d1"/>
    </node>
    <node id="n37">
      <data key="d0">
        <y:ShapeNode>
          <y:Geometry height="20.0" width="20.0" x="1086.5709914766953" y="795.0023478854089"/>
          <y:Fill color="#FF9900" transparent="false"/>
          <y:BorderStyle color="#000000" type="line" width="1.0"/>
          <y:NodeLabel alignment="center" autoSizePolicy="node_width" fontFamily="Arial Black" fontSize="13" fontStyle="plain" hasBackgroundColor="false" hasLineColor="false" height="22.33203125" modelName="internal" modelPosition="c" textColor="#000000" visible="true" width="20.0" x="0.0" y="-1.166015625">&amp;</y:NodeLabel>
          <y:Shape type="ellipse"/>
        </y:ShapeNode>
      </data>
      <data key="d1"/>
    </node>
    <node id="n38">
      <data key="d0">
        <y:ShapeNode>
          <y:Geometry height="20.0" width="100.0" x="1478.5708694063828" y="816.0023478854089"/>
          <y:Fill color="#C0C0C0" transparent="false"/>
          <y:BorderStyle color="#000000" type="line" width="1.0"/>
          <y:NodeLabel alignment="center" autoSizePolicy="node_width" fontFamily="Arial Black" fontSize="13" fontStyle="plain" hasBackgroundColor="false" hasLineColor="false" height="22.33203125" modelName="internal" modelPosition="c" textColor="#000000" visible="true" width="100.0" x="0.0" y="-1.166015625">CYBB</y:NodeLabel>
          <y:Shape type="rectangle"/>
        </y:ShapeNode>
      </data>
      <data key="d1"/>
    </node>
    <node id="n39">
      <data key="d0">
        <y:ShapeNode>
          <y:Geometry height="20.0" width="100.0" x="1478.5708694063828" y="779.0023478854089"/>
          <y:Fill color="#C0C0C0" transparent="false"/>
          <y:BorderStyle color="#000000" type="line" width="1.0"/>
          <y:NodeLabel alignment="center" autoSizePolicy="node_width" fontFamily="Arial Black" fontSize="13" fontStyle="plain" hasBackgroundColor="false" hasLineColor="false" height="22.33203125" modelName="internal" modelPosition="c" textColor="#000000" visible="true" width="100.0" x="0.0" y="-1.166015625">IL1B</y:NodeLabel>
          <y:Shape type="rectangle"/>
        </y:ShapeNode>
      </data>
      <data key="d1"/>
    </node>
    <node id="n40">
      <data key="d0">
        <y:ShapeNode>
          <y:Geometry height="20.0" width="100.0" x="1478.5708694063828" y="43.002347885408994"/>
          <y:Fill color="#C0C0C0" transparent="false"/>
          <y:BorderStyle color="#000000" type="line" width="1.0"/>
          <y:NodeLabel alignment="center" autoSizePolicy="node_width" fontFamily="Arial Black" fontSize="13" fontStyle="plain" hasBackgroundColor="false" hasLineColor="false" height="22.33203125" modelName="internal" modelPosition="c" textColor="#000000" visible="true" width="100.0" x="0.0" y="-1.166015625">HLA-B</y:NodeLabel>
          <y:Shape type="rectangle"/>
        </y:ShapeNode>
      </data>
      <data key="d1"/>
    </node>
    <node id="n41">
      <data key="d0">
        <y:ShapeNode>
          <y:Geometry height="20.0" width="100.0" x="1478.5708694063828" y="701.3656291354089"/>
          <y:Fill color="#C0C0C0" transparent="false"/>
          <y:BorderStyle color="#000000" type="line" width="1.0"/>
          <y:NodeLabel alignment="center" autoSizePolicy="node_width" fontFamily="Arial Black" fontSize="13" fontStyle="plain" hasBackgroundColor="false" hasLineColor="false" height="22.33203125" modelName="internal" modelPosition="c" textColor="#000000" visible="true" width="100.0" x="0.0" y="-1.166015625">OAS1</y:NodeLabel>
          <y:Shape type="rectangle"/>
        </y:ShapeNode>
      </data>
      <data key="d1"/>
    </node>
    <node id="n42">
      <data key="d0">
        <y:ShapeNode>
          <y:Geometry height="20.0" width="100.0" x="1478.5708694063828" y="663.3656291354089"/>
          <y:Fill color="#C0C0C0" transparent="false"/>
          <y:BorderStyle color="#000000" type="line" width="1.0"/>
          <y:NodeLabel alignment="center" autoSizePolicy="node_width" fontFamily="Arial Black" fontSize="13" fontStyle="plain" hasBackgroundColor="false" hasLineColor="false" height="22.33203125" modelName="internal" modelPosition="c" textColor="#000000" visible="true" width="100.0" x="0.0" y="-1.166015625">G1P3</y:NodeLabel>
          <y:Shape type="rectangle"/>
        </y:ShapeNode>
      </data>
      <data key="d1"/>
    </node>
    <node id="n43">
      <data key="d0">
        <y:ShapeNode>
          <y:Geometry height="20.0" width="100.0" x="1478.5708694063828" y="592.0023478854089"/>
          <y:Fill color="#C0C0C0" transparent="false"/>
          <y:BorderStyle color="#000000" type="line" width="1.0"/>
          <y:NodeLabel alignment="center" autoSizePolicy="node_width" fontFamily="Arial Black" fontSize="13" fontStyle="plain" hasBackgroundColor="false" hasLineColor="false" height="22.33203125" modelName="internal" modelPosition="c" textColor="#000000" visible="true" width="100.0" x="0.0" y="-1.166015625">EIF2AK2</y:NodeLabel>
          <y:Shape type="rectangle"/>
        </y:ShapeNode>
      </data>
      <data key="d1"/>
    </node>
    <node id="n44">
      <data key="d0">
        <y:ShapeNode>
          <y:Geometry height="20.0" width="80.0" x="880.5709304415394" y="563.0023478854089"/>
          <y:Fill color="#CCFFFF" transparent="false"/>
          <y:BorderStyle color="#000000" type="line" width="1.0"/>
          <y:NodeLabel alignment="center" autoSizePolicy="node_width" fontFamily="Arial Black" fontSize="13" fontStyle="plain" hasBackgroundColor="false" hasLineColor="false" height="22.33203125" modelName="internal" modelPosition="c" textColor="#000000" visible="true" width="80.0" x="0.0" y="-1.166015625">IRF8</y:NodeLabel>
          <y:Shape type="roundrectangle"/>
        </y:ShapeNode>
      </data>
      <data key="d1"/>
    </node>
    <node id="n45">
      <data key="d0">
        <y:ShapeNode>
          <y:Geometry height="20.0" width="20.0" x="1087.5709914766953" y="563.0023478854089"/>
          <y:Fill color="#FFFFFF" transparent="false"/>
          <y:BorderStyle color="#000000" type="line" width="1.0"/>
          <y:NodeLabel alignment="center" autoSizePolicy="node_width" fontFamily="Arial Black" fontSize="13" fontStyle="plain" hasBackgroundColor="false" hasLineColor="false" height="22.33203125" modelName="internal" modelPosition="c" textColor="#000000" visible="true" width="20.0" x="0.0" y="-1.166015625">P</y:NodeLabel>
          <y:Shape type="ellipse"/>
        </y:ShapeNode>
      </data>
      <data key="d1"/>
    </node>
    <node id="n46">
      <data key="d0">
        <y:ShapeNode>
          <y:Geometry height="20.0" width="20.0" x="1226.5709914766953" y="701.0023478854089"/>
          <y:Fill color="#CC99FF" transparent="false"/>
          <y:BorderStyle color="#000000" type="line" width="1.0"/>
          <y:NodeLabel alignment="center" autoSizePolicy="node_width" fontFamily="Arial Black" fontSize="12" fontStyle="plain" hasBackgroundColor="false" hasLineColor="false" height="20.921875" modelName="internal" modelPosition="c" textColor="#000000" visible="true" width="23.0" x="-1.5" y="-0.4609375">OR</y:NodeLabel>
          <y:Shape type="ellipse"/>
        </y:ShapeNode>
      </data>
      <data key="d1"/>
    </node>
    <node id="n47">
      <data key="d0">
        <y:ShapeNode>
          <y:Geometry height="80.0" width="80.0" x="692.5706863009144" y="570.0023478854089"/>
          <y:Fill color="#FFFF99" transparent="false"/>
          <y:BorderStyle color="#000000" type="line" width="1.0"/>
          <y:NodeLabel alignment="center" autoSizePolicy="node_width" fontFamily="Arial Black" fontSize="13" fontStyle="plain" hasBackgroundColor="false" hasLineColor="false" height="77.328125" modelName="internal" modelPosition="c" textColor="#000000" visible="true" width="80.0" x="0.0" y="1.3359375">STAT1
STAT2
IRF9
(ISGF3)</y:NodeLabel>
          <y:Shape type="roundrectangle"/>
        </y:ShapeNode>
      </data>
      <data key="d1"/>
    </node>
    <node id="n48">
      <data key="d0">
        <y:ShapeNode>
          <y:Geometry height="20.0" width="80.0" x="1117.5709914766953" y="107.002347885409"/>
          <y:Fill color="#CCFFFF" transparent="false"/>
          <y:BorderStyle color="#000000" type="line" width="1.0"/>
          <y:NodeLabel alignment="center" autoSizePolicy="node_width" fontFamily="Arial Black" fontSize="13" fontStyle="plain" hasBackgroundColor="false" hasLineColor="false" height="22.33203125" modelName="internal" modelPosition="c" textColor="#000000" visible="true" width="80.0" x="0.0" y="-1.166015625">IRF2</y:NodeLabel>
          <y:Shape type="roundrectangle"/>
        </y:ShapeNode>
      </data>
      <data key="d1"/>
    </node>
    <node id="n49">
      <data key="d0">
        <y:ShapeNode>
          <y:Geometry height="20.0" width="20.0" x="844.5709304415394" y="540.0023478854089"/>
          <y:Fill color="#CC99FF" transparent="false"/>
          <y:BorderStyle color="#000000" type="line" width="1.0"/>
          <y:NodeLabel alignment="center" autoSizePolicy="node_width" fontFamily="Arial Black" fontSize="12" fontStyle="plain" hasBackgroundColor="false" hasLineColor="false" height="20.921875" modelName="internal" modelPosition="c" textColor="#000000" visible="true" width="23.0" x="-1.5" y="-0.4609375">OR</y:NodeLabel>
          <y:Shape type="ellipse"/>
        </y:ShapeNode>
      </data>
      <data key="d1"/>
    </node>
    <node id="n50">
      <data key="d0">
        <y:ShapeNode>
          <y:Geometry height="20.0" width="20.0" x="1391.5708694063828" y="391.00234788540877"/>
          <y:Fill color="#99CC00" transparent="false"/>
          <y:BorderStyle color="#000000" type="line" width="1.0"/>
          <y:NodeLabel alignment="center" autoSizePolicy="node_width" fontFamily="Arial Black" fontSize="13" fontStyle="plain" hasBackgroundColor="false" hasLineColor="false" height="22.33203125" modelName="internal" modelPosition="c" textColor="#000000" visible="true" width="20.0" x="0.0" y="-1.166015625">A</y:NodeLabel>
          <y:Shape type="ellipse"/>
        </y:ShapeNode>
      </data>
      <data key="d1"/>
    </node>
    <node id="n51">
      <data key="d0">
        <y:ShapeNode>
          <y:Geometry height="20.0" width="100.0" x="1478.5708694063828" y="381.00234788540877"/>
          <y:Fill color="#C0C0C0" transparent="false"/>
          <y:BorderStyle color="#000000" type="line" width="1.0"/>
          <y:NodeLabel alignment="center" autoSizePolicy="node_width" fontFamily="Arial Black" fontSize="13" fontStyle="plain" hasBackgroundColor="false" hasLineColor="false" height="22.33203125" modelName="internal" modelPosition="c" textColor="#000000" visible="true" width="100.0" x="0.0" y="-1.166015625">STAT1</y:NodeLabel>
          <y:Shape type="rectangle"/>
        </y:ShapeNode>
      </data>
      <data key="d1"/>
    </node>
    <node id="n52">
      <data key="d0">
        <y:ShapeNode>
          <y:Geometry height="20.0" width="100.0" x="1478.5708694063828" y="344.002347885409"/>
          <y:Fill color="#C0C0C0" transparent="false"/>
          <y:BorderStyle color="#000000" type="line" width="1.0"/>
          <y:NodeLabel alignment="center" autoSizePolicy="node_width" fontFamily="Arial Black" fontSize="13" fontStyle="plain" hasBackgroundColor="false" hasLineColor="false" height="22.33203125" modelName="internal" modelPosition="c" textColor="#000000" visible="true" width="100.0" x="0.0" y="-1.166015625">IL12B</y:NodeLabel>
          <y:Shape type="rectangle"/>
        </y:ShapeNode>
      </data>
      <data key="d1"/>
    </node>
    <node id="n53">
      <data key="d0">
        <y:ShapeNode>
          <y:Geometry height="20.0" width="100.0" x="1478.5708694063828" y="456.0023478854089"/>
          <y:Fill color="#C0C0C0" transparent="false"/>
          <y:BorderStyle color="#000000" type="line" width="1.0"/>
          <y:NodeLabel alignment="center" autoSizePolicy="node_width" fontFamily="Arial Black" fontSize="13" fontStyle="plain" hasBackgroundColor="false" hasLineColor="false" height="22.33203125" modelName="internal" modelPosition="c" textColor="#000000" visible="true" width="100.0" x="0.0" y="-1.166015625">IL15</y:NodeLabel>
          <y:Shape type="rectangle"/>
        </y:ShapeNode>
      </data>
      <data key="d1"/>
    </node>
    <node id="n54">
      <data key="d0">
        <y:ShapeNode>
          <y:Geometry height="20.0" width="100.0" x="1478.5708694063828" y="491.9808635104089"/>
          <y:Fill color="#C0C0C0" transparent="false"/>
          <y:BorderStyle color="#000000" type="line" width="1.0"/>
          <y:NodeLabel alignment="center" autoSizePolicy="node_width" fontFamily="Arial Black" fontSize="13" fontStyle="plain" hasBackgroundColor="false" hasLineColor="false" height="22.33203125" modelName="internal" modelPosition="c" textColor="#000000" visible="true" width="100.0" x="0.0" y="-1.166015625">CCL5</y:NodeLabel>
          <y:Shape type="rectangle"/>
        </y:ShapeNode>
      </data>
      <data key="d1"/>
    </node>
    <node id="n55">
      <data key="d0">
        <y:ShapeNode>
          <y:Geometry height="20.0" width="100.0" x="1478.5708694063828" y="526.3793010104089"/>
          <y:Fill color="#C0C0C0" transparent="false"/>
          <y:BorderStyle color="#000000" type="line" width="1.0"/>
          <y:NodeLabel alignment="center" autoSizePolicy="node_width" fontFamily="Arial Black" fontSize="13" fontStyle="plain" hasBackgroundColor="false" hasLineColor="false" height="22.33203125" modelName="internal" modelPosition="c" textColor="#000000" visible="true" width="100.0" x="0.0" y="-1.166015625">TNFSF10</y:NodeLabel>
          <y:Shape type="rectangle"/>
        </y:ShapeNode>
      </data>
      <data key="d1"/>
    </node>
    <node id="n56">
      <data key="d0">
        <y:ShapeNode>
          <y:Geometry height="20.0" width="100.0" x="1478.5708694063828" y="419.0023478854089"/>
          <y:Fill color="#C0C0C0" transparent="false"/>
          <y:BorderStyle color="#000000" type="line" width="1.0"/>
          <y:NodeLabel alignment="center" autoSizePolicy="node_width" fontFamily="Arial Black" fontSize="13" fontStyle="plain" hasBackgroundColor="false" hasLineColor="false" height="22.33203125" modelName="internal" modelPosition="c" textColor="#000000" visible="true" width="100.0" x="0.0" y="-1.166015625">FASLG</y:NodeLabel>
          <y:Shape type="rectangle"/>
        </y:ShapeNode>
      </data>
      <data key="d1"/>
    </node>
    <node id="n57">
      <data key="d0">
        <y:ShapeNode>
          <y:Geometry height="20.0" width="100.0" x="1478.5708694063828" y="78.002347885409"/>
          <y:Fill color="#C0C0C0" transparent="false"/>
          <y:BorderStyle color="#000000" type="line" width="1.0"/>
          <y:NodeLabel alignment="center" autoSizePolicy="node_width" fontFamily="Arial Black" fontSize="13" fontStyle="plain" hasBackgroundColor="false" hasLineColor="false" height="22.33203125" modelName="internal" modelPosition="c" textColor="#000000" visible="true" width="100.0" x="0.0" y="-1.166015625">NOS2A</y:NodeLabel>
          <y:Shape type="rectangle"/>
        </y:ShapeNode>
      </data>
      <data key="d1"/>
    </node>
    <node id="n58">
      <data key="d0">
        <y:ShapeNode>
          <y:Geometry height="20.0" width="100.0" x="1478.5708694063828" y="189.002347885409"/>
          <y:Fill color="#C0C0C0" transparent="false"/>
          <y:BorderStyle color="#000000" type="line" width="1.0"/>
          <y:NodeLabel alignment="center" autoSizePolicy="node_width" fontFamily="Arial Black" fontSize="13" fontStyle="plain" hasBackgroundColor="false" hasLineColor="false" height="22.33203125" modelName="internal" modelPosition="c" textColor="#000000" visible="true" width="100.0" x="0.0" y="-1.166015625">GBP1</y:NodeLabel>
          <y:Shape type="rectangle"/>
        </y:ShapeNode>
      </data>
      <data key="d1"/>
    </node>
    <node id="n59">
      <data key="d0">
        <y:ShapeNode>
          <y:Geometry height="20.0" width="100.0" x="1478.5708694063828" y="269.002347885409"/>
          <y:Fill color="#C0C0C0" transparent="false"/>
          <y:BorderStyle color="#000000" type="line" width="1.0"/>
          <y:NodeLabel alignment="center" autoSizePolicy="node_width" fontFamily="Arial Black" fontSize="13" fontStyle="plain" hasBackgroundColor="false" hasLineColor="false" height="22.33203125" modelName="internal" modelPosition="c" textColor="#000000" visible="true" width="100.0" x="0.0" y="-1.166015625">CIITA</y:NodeLabel>
          <y:Shape type="rectangle"/>
        </y:ShapeNode>
      </data>
      <data key="d1"/>
    </node>
    <node id="n60">
      <data key="d0">
        <y:ShapeNode>
          <y:Geometry height="20.0" width="100.0" x="1478.5708694063828" y="229.002347885409"/>
          <y:Fill color="#C0C0C0" transparent="false"/>
          <y:BorderStyle color="#000000" type="line" width="1.0"/>
          <y:NodeLabel alignment="center" autoSizePolicy="node_width" fontFamily="Arial Black" fontSize="13" fontStyle="plain" hasBackgroundColor="false" hasLineColor="false" height="22.33203125" modelName="internal" modelPosition="c" textColor="#000000" visible="true" width="100.0" x="0.0" y="-1.166015625">TAP1</y:NodeLabel>
          <y:Shape type="rectangle"/>
        </y:ShapeNode>
      </data>
      <data key="d1"/>
    </node>
    <node id="n61">
      <data key="d0">
        <y:ShapeNode>
          <y:Geometry height="20.0" width="100.0" x="1478.5708694063828" y="149.002347885409"/>
          <y:Fill color="#C0C0C0" transparent="false"/>
          <y:BorderStyle color="#000000" type="line" width="1.0"/>
          <y:NodeLabel alignment="center" autoSizePolicy="node_width" fontFamily="Arial Black" fontSize="13" fontStyle="plain" hasBackgroundColor="false" hasLineColor="false" height="22.33203125" modelName="internal" modelPosition="c" textColor="#000000" visible="true" width="100.0" x="0.0" y="-1.166015625">PSMB9</y:NodeLabel>
          <y:Shape type="rectangle"/>
        </y:ShapeNode>
      </data>
      <data key="d1"/>
    </node>
    <node id="n62">
      <data key="d0">
        <y:ShapeNode>
          <y:Geometry height="60.58430480957031" width="93.37376403808594" x="1045.8839797579453" y="876.7103556979089"/>
          <y:Fill color="#FFFF99" transparent="false"/>
          <y:BorderStyle color="#000000" type="line" width="1.0"/>
          <y:NodeLabel alignment="center" autoSizePolicy="node_width" fontFamily="Arial Black" fontSize="13" fontStyle="plain" hasBackgroundColor="false" hasLineColor="false" height="58.99609375" modelName="internal" modelPosition="c" textColor="#000000" visible="true" width="93.37376403808594" x="0.0" y="0.7941055297851562">STAT1
STAT1
[P][P]</y:NodeLabel>
          <y:Shape type="roundrectangle"/>
        </y:ShapeNode>
      </data>
      <data key="d1"/>
    </node>
    <node id="n63">
      <data key="d0">
        <y:ShapeNode>
          <y:Geometry height="20.0" width="100.0" x="1478.5708694063828" y="934.0023478854089"/>
          <y:Fill color="#C0C0C0" transparent="false"/>
          <y:BorderStyle color="#000000" type="line" width="1.0"/>
          <y:NodeLabel alignment="center" autoSizePolicy="node_width" fontFamily="Arial Black" fontSize="13" fontStyle="plain" hasBackgroundColor="false" hasLineColor="false" height="22.33203125" modelName="internal" modelPosition="c" textColor="#000000" visible="true" width="100.0" x="0.0" y="-1.166015625">ICAM1</y:NodeLabel>
          <y:Shape type="rectangle"/>
        </y:ShapeNode>
      </data>
      <data key="d1"/>
    </node>
    <node id="n64">
      <data key="d0">
        <y:ShapeNode>
          <y:Geometry height="20.0" width="100.0" x="1478.5708694063828" y="897.0023478854089"/>
          <y:Fill color="#C0C0C0" transparent="false"/>
          <y:BorderStyle color="#000000" type="line" width="1.0"/>
          <y:NodeLabel alignment="center" autoSizePolicy="node_width" fontFamily="Arial Black" fontSize="13" fontStyle="plain" hasBackgroundColor="false" hasLineColor="false" height="22.33203125" modelName="internal" modelPosition="c" textColor="#000000" visible="true" width="100.0" x="0.0" y="-1.166015625">CXCL9</y:NodeLabel>
          <y:Shape type="rectangle"/>
        </y:ShapeNode>
      </data>
      <data key="d1"/>
    </node>
    <node id="n65">
      <data key="d0">
        <y:ShapeNode>
          <y:Geometry height="20.0" width="100.0" x="1478.5708694063828" y="860.0023478854089"/>
          <y:Fill color="#C0C0C0" transparent="false"/>
          <y:BorderStyle color="#000000" type="line" width="1.0"/>
          <y:NodeLabel alignment="center" autoSizePolicy="node_width" fontFamily="Arial Black" fontSize="13" fontStyle="plain" hasBackgroundColor="false" hasLineColor="false" height="22.33203125" modelName="internal" modelPosition="c" textColor="#000000" visible="true" width="100.0" x="0.0" y="-1.166015625">IRF1</y:NodeLabel>
          <y:Shape type="rectangle"/>
        </y:ShapeNode>
      </data>
      <data key="d1"/>
    </node>
    <node id="n66">
      <data key="d0">
        <y:ShapeNode>
          <y:Geometry height="20.0" width="100.0" x="1478.5708694063828" y="307.002347885409"/>
          <y:Fill color="#C0C0C0" transparent="false"/>
          <y:BorderStyle color="#000000" type="line" width="1.0"/>
          <y:NodeLabel alignment="center" autoSizePolicy="node_width" fontFamily="Arial Black" fontSize="13" fontStyle="plain" hasBackgroundColor="false" hasLineColor="false" height="22.33203125" modelName="internal" modelPosition="c" textColor="#000000" visible="true" width="100.0" x="0.0" y="-1.166015625">IRF2</y:NodeLabel>
          <y:Shape type="rectangle"/>
        </y:ShapeNode>
      </data>
      <data key="d1"/>
    </node>
    <node id="n67">
      <data key="d0">
        <y:ShapeNode>
          <y:Geometry height="20.0" width="20.0" x="1087.5709914766953" y="415.0023478854089"/>
          <y:Fill color="#CC99FF" transparent="false"/>
          <y:BorderStyle color="#000000" type="line" width="1.0"/>
          <y:NodeLabel alignment="center" autoSizePolicy="node_width" fontFamily="Arial Black" fontSize="12" fontStyle="plain" hasBackgroundColor="false" hasLineColor="false" height="20.921875" modelName="internal" modelPosition="c" textColor="#000000" visible="true" width="23.0" x="-1.5" y="-0.4609375">OR</y:NodeLabel>
          <y:Shape type="ellipse"/>
        </y:ShapeNode>
      </data>
      <data key="d1"/>
    </node>
    <node id="n68">
      <data key="d0">
        <y:ShapeNode>
          <y:Geometry height="60.58430480957031" width="93.37376403808594" x="687.2135085665394" y="907.1947306979089"/>
          <y:Fill color="#FFFF99" transparent="false"/>
          <y:BorderStyle color="#000000" type="line" width="1.0"/>
          <y:NodeLabel alignment="center" autoSizePolicy="node_width" fontFamily="Arial Black" fontSize="13" fontStyle="plain" hasBackgroundColor="false" hasLineColor="false" height="58.99609375" modelName="internal" modelPosition="c" textColor="#000000" visible="true" width="93.37376403808594" x="0.0" y="0.7941055297851562">STAT1
STAT1
[P]</y:NodeLabel>
          <y:Shape type="roundrectangle"/>
        </y:ShapeNode>
      </data>
      <data key="d1"/>
    </node>
    <node id="n69">
      <data key="d0">
        <y:ShapeNode>
          <y:Geometry height="20.0" width="20.0" x="847.6497878634144" y="896.9750041354089"/>
          <y:Fill color="#FFFFFF" transparent="false"/>
          <y:BorderStyle color="#000000" type="line" width="1.0"/>
          <y:NodeLabel alignment="center" autoSizePolicy="node_width" fontFamily="Arial Black" fontSize="13" fontStyle="plain" hasBackgroundColor="false" hasLineColor="false" height="22.33203125" modelName="internal" modelPosition="c" textColor="#000000" visible="true" width="20.0" x="0.0" y="-1.166015625">P</y:NodeLabel>
          <y:Shape type="ellipse"/>
        </y:ShapeNode>
      </data>
      <data key="d1"/>
    </node>
    <node id="n70">
      <data key="d0">
        <y:ShapeNode>
          <y:Geometry height="20.0" width="80.0" x="697.4928054415394" y="842.4789103854089"/>
          <y:Fill color="#CCFFFF" transparent="false"/>
          <y:BorderStyle color="#000000" type="line" width="1.0"/>
          <y:NodeLabel alignment="center" autoSizePolicy="node_width" fontFamily="Arial Black" fontSize="13" fontStyle="plain" hasBackgroundColor="false" hasLineColor="false" height="22.33203125" modelName="internal" modelPosition="c" textColor="#000000" visible="true" width="80.0" x="0.0" y="-1.166015625">PTP</y:NodeLabel>
          <y:Shape type="roundrectangle"/>
        </y:ShapeNode>
      </data>
      <data key="d1"/>
    </node>
    <node id="n71">
      <data key="d0">
        <y:ShapeNode>
          <y:Geometry height="20.0" width="20.0" x="1336.5708694063828" y="-5.997652114591006"/>
          <y:Fill color="#CC99FF" transparent="false"/>
          <y:BorderStyle color="#000000" type="line" width="1.0"/>
          <y:NodeLabel alignment="center" autoSizePolicy="node_width" fontFamily="Arial Black" fontSize="12" fontStyle="plain" hasBackgroundColor="false" hasLineColor="false" height="20.921875" modelName="internal" modelPosition="c" textColor="#000000" visible="true" width="23.0" x="-1.5" y="-0.4609375">OR</y:NodeLabel>
          <y:Shape type="ellipse"/>
        </y:ShapeNode>
      </data>
      <data key="d1"/>
    </node>
    <node id="n72">
      <data key="d0">
        <y:ShapeNode>
          <y:Geometry height="20.0" width="100.0" x="1478.5708694063828" y="115.002347885409"/>
          <y:Fill color="#C0C0C0" transparent="false"/>
          <y:BorderStyle color="#000000" type="line" width="1.0"/>
          <y:NodeLabel alignment="center" autoSizePolicy="node_width" fontFamily="Arial Black" fontSize="13" fontStyle="plain" hasBackgroundColor="false" hasLineColor="false" height="22.33203125" modelName="internal" modelPosition="c" textColor="#000000" visible="true" width="100.0" x="0.0" y="-1.166015625">HIST2H4</y:NodeLabel>
          <y:Shape type="rectangle"/>
        </y:ShapeNode>
      </data>
      <data key="d1"/>
    </node>
    <node id="n73">
      <data key="d0">
        <y:ShapeNode>
          <y:Geometry height="20.0" width="80.0" x="-1166.7073840207188" y="13.971601277951962"/>
          <y:Fill color="#CCFFFF" transparent="false"/>
          <y:BorderStyle color="#000000" type="line" width="1.0"/>
          <y:NodeLabel alignment="center" autoSizePolicy="node_width" fontFamily="Arial Black" fontSize="13" fontStyle="plain" hasBackgroundColor="false" hasLineColor="false" height="22.33203125" modelName="internal" modelPosition="c" textColor="#000000" visible="true" width="80.0" x="0.0" y="-1.166015625">IFNA</y:NodeLabel>
          <y:Shape type="roundrectangle"/>
        </y:ShapeNode>
      </data>
      <data key="d1"/>
    </node>
    <node id="n74">
      <data key="d0">
        <y:ShapeNode>
          <y:Geometry height="20.0" width="80.0" x="-1164.3803990216331" y="329.76282458321157"/>
          <y:Fill color="#CCFFFF" transparent="false"/>
          <y:BorderStyle color="#000000" type="line" width="1.0"/>
          <y:NodeLabel alignment="center" autoSizePolicy="node_width" fontFamily="Arial Black" fontSize="13" fontStyle="plain" hasBackgroundColor="false" hasLineColor="false" height="22.33203125" modelName="internal" modelPosition="c" textColor="#000000" visible="true" width="80.0" x="0.0" y="-1.166015625">IFNB1</y:NodeLabel>
          <y:Shape type="roundrectangle"/>
        </y:ShapeNode>
      </data>
      <data key="d1"/>
    </node>
    <node id="n75">
      <data key="d0">
        <y:ShapeNode>
          <y:Geometry height="20.0" width="80.0" x="-1165.8792038358047" y="448.1883261802724"/>
          <y:Fill color="#CCFFFF" transparent="false"/>
          <y:BorderStyle color="#000000" type="line" width="1.0"/>
          <y:NodeLabel alignment="center" autoSizePolicy="node_width" fontFamily="Arial Black" fontSize="13" fontStyle="plain" hasBackgroundColor="false" hasLineColor="false" height="22.33203125" modelName="internal" modelPosition="c" textColor="#000000" visible="true" width="80.0" x="0.0" y="-1.166015625">IFNG</y:NodeLabel>
          <y:Shape type="roundrectangle"/>
        </y:ShapeNode>
      </data>
      <data key="d1"/>
    </node>
    <node id="n76">
      <data key="d0">
        <y:ShapeNode>
          <y:Geometry height="90.0" width="115.0" x="-888.4516645178378" y="44.20371355429447"/>
          <y:Fill color="#FFFF99" transparent="false"/>
          <y:BorderStyle color="#000000" type="line" width="1.0"/>
          <y:NodeLabel alignment="center" autoSizePolicy="node_width" fontFamily="Arial Black" fontSize="13" fontStyle="plain" hasBackgroundColor="false" hasLineColor="false" height="95.66015625" modelName="internal" modelPosition="c" textColor="#000000" visible="true" width="115.0" x="0.0" y="-2.830078125">&lt;2&gt; IFNAR1
&lt;2&gt; IFNAR2
&lt;2&gt; TYK2
&lt;2&gt; JAK1
&lt;2&gt; IFNA</y:NodeLabel>
          <y:Shape type="roundrectangle"/>
        </y:ShapeNode>
      </data>
      <data key="d1"/>
    </node>
    <node id="n77">
      <data key="d0">
        <y:ShapeNode>
          <y:Geometry height="80.0" width="115.0" x="-888.4516645178378" y="146.04089731980025"/>
          <y:Fill color="#FFFF99" color2="#FFFF99" transparent="false"/>
          <y:BorderStyle color="#000000" type="line" width="1.0"/>
          <y:NodeLabel alignment="center" autoSizePolicy="node_width" fontFamily="Arial Black" fontSize="13" fontStyle="plain" hasBackgroundColor="false" hasLineColor="false" height="77.328125" modelName="internal" modelPosition="c" textColor="#000000" visible="true" width="115.0" x="0.0" y="1.3359375">&lt;2&gt; IFNAR1
&lt;2&gt; IFNAR2
&lt;2&gt; TYK2
&lt;2&gt; JAK1</y:NodeLabel>
          <y:Shape type="roundrectangle"/>
        </y:ShapeNode>
      </data>
      <data key="d1"/>
    </node>
    <node id="n78">
      <data key="d0">
        <y:ShapeNode>
          <y:Geometry height="90.0" width="115.0" x="-888.4516645178378" y="257.83041429562513"/>
          <y:Fill color="#FFFF99" color2="#FFFF99" transparent="false"/>
          <y:BorderStyle color="#000000" type="line" width="1.0"/>
          <y:NodeLabel alignment="center" autoSizePolicy="node_width" fontFamily="Arial Black" fontSize="13" fontStyle="plain" hasBackgroundColor="false" hasLineColor="false" height="95.66015625" modelName="internal" modelPosition="c" textColor="#000000" visible="true" width="115.0" x="0.0" y="-2.830078125">&lt;2&gt; IFNAR1
&lt;2&gt; IFNAR2
&lt;2&gt; TYK2
&lt;2&gt; JAK1
&lt;2&gt; IFNB1</y:NodeLabel>
          <y:Shape type="roundrectangle"/>
        </y:ShapeNode>
      </data>
      <data key="d1"/>
    </node>
    <node id="n79">
      <data key="d0">
        <y:ShapeNode>
          <y:Geometry height="80.0" width="115.0" x="-888.4516645178378" y="550.7521406894646"/>
          <y:Fill color="#FFFF99" color2="#FFFF99" transparent="false"/>
          <y:BorderStyle color="#000000" type="line" width="1.0"/>
          <y:NodeLabel alignment="center" autoSizePolicy="node_width" fontFamily="Arial Black" fontSize="13" fontStyle="plain" hasBackgroundColor="false" hasLineColor="false" height="77.328125" modelName="internal" modelPosition="c" textColor="#000000" visible="true" width="115.0" x="0.0" y="1.3359375">&lt;2&gt; IFNGR1
&lt;2&gt; IFNGR2
&lt;2&gt; JAK1
&lt;2&gt; JAK2</y:NodeLabel>
          <y:Shape type="roundrectangle"/>
        </y:ShapeNode>
      </data>
      <data key="d1"/>
    </node>
    <node id="n80">
      <data key="d0">
        <y:ShapeNode>
          <y:Geometry height="20.0" width="20.0" x="-988.8491366935331" y="144.74898768159008"/>
          <y:Fill color="#FFFF99" transparent="false"/>
          <y:BorderStyle color="#000000" type="line" width="1.0"/>
          <y:NodeLabel alignment="center" autoSizePolicy="node_width" fontFamily="Arial Black" fontSize="13" fontStyle="plain" hasBackgroundColor="false" hasLineColor="false" height="22.33203125" modelName="internal" modelPosition="c" textColor="#000000" visible="true" width="20.0" x="0.0" y="-1.166015625">B</y:NodeLabel>
          <y:Shape type="ellipse"/>
        </y:ShapeNode>
      </data>
      <data key="d1"/>
    </node>
    <node id="n81">
      <data key="d0">
        <y:ShapeNode>
          <y:Geometry height="20.0" width="20.0" x="-988.8491366935331" y="207.22555018159008"/>
          <y:Fill color="#FFFF99" transparent="false"/>
          <y:BorderStyle color="#000000" type="line" width="1.0"/>
          <y:NodeLabel alignment="center" autoSizePolicy="node_width" fontFamily="Arial Black" fontSize="13" fontStyle="plain" hasBackgroundColor="false" hasLineColor="false" height="22.33203125" modelName="internal" modelPosition="c" textColor="#000000" visible="true" width="20.0" x="0.0" y="-1.166015625">B</y:NodeLabel>
          <y:Shape type="ellipse"/>
        </y:ShapeNode>
      </data>
      <data key="d1"/>
    </node>
    <node id="n82">
      <data key="d0">
        <y:ShapeNode>
          <y:Geometry height="20.0" width="20.0" x="-562.4289474881481" y="186.002347885409"/>
          <y:Fill color="#CC99FF" transparent="false"/>
          <y:BorderStyle color="#000000" type="line" width="1.0"/>
          <y:NodeLabel alignment="center" autoSizePolicy="node_width" fontFamily="Arial Black" fontSize="12" fontStyle="plain" hasBackgroundColor="false" hasLineColor="false" height="20.921875" modelName="internal" modelPosition="c" textColor="#000000" visible="true" width="23.0" x="-1.5" y="-0.4609375">OR</y:NodeLabel>
          <y:Shape type="ellipse"/>
        </y:ShapeNode>
      </data>
      <data key="d1"/>
    </node>
    <node id="n83">
      <data key="d0">
        <y:ShapeNode>
          <y:Geometry height="41.18073654174805" width="83.13258361816406" x="-1167.4456100858047" y="570.6937186008415"/>
          <y:Fill color="#FFFF99" transparent="false"/>
          <y:BorderStyle color="#000000" type="line" width="1.0"/>
          <y:NodeLabel alignment="center" autoSizePolicy="node_width" fontFamily="Arial Black" fontSize="13" fontStyle="plain" hasBackgroundColor="false" hasLineColor="false" height="40.6640625" modelName="internal" modelPosition="c" textColor="#000000" visible="true" width="83.13258361816406" x="0.0" y="0.25833702087402344">IFNG
IFNG</y:NodeLabel>
          <y:Shape type="roundrectangle"/>
        </y:ShapeNode>
      </data>
      <data key="d1"/>
    </node>
    <node id="n84">
      <data key="d0">
        <y:ShapeNode>
          <y:Geometry height="20.0" width="20.0" x="-987.8308029568981" y="581.2845389133415"/>
          <y:Fill color="#FFFF99" transparent="false"/>
          <y:BorderStyle color="#000000" type="line" width="1.0"/>
          <y:NodeLabel alignment="center" autoSizePolicy="node_width" fontFamily="Arial Black" fontSize="13" fontStyle="plain" hasBackgroundColor="false" hasLineColor="false" height="22.33203125" modelName="internal" modelPosition="c" textColor="#000000" visible="true" width="20.0" x="0.0" y="-1.166015625">B</y:NodeLabel>
          <y:Shape type="ellipse"/>
        </y:ShapeNode>
      </data>
      <data key="d1"/>
    </node>
    <node id="n85">
      <data key="d0">
        <y:ShapeNode>
          <y:Geometry height="40.0" width="80.0" x="-294.0347824490856" y="178.386136947909"/>
          <y:Fill color="#CCFFFF" transparent="false"/>
          <y:BorderStyle color="#000000" type="line" width="1.0"/>
          <y:NodeLabel alignment="center" autoSizePolicy="node_width" fontFamily="Arial Black" fontSize="13" fontStyle="plain" hasBackgroundColor="false" hasLineColor="false" height="40.6640625" modelName="internal" modelPosition="c" textColor="#000000" visible="true" width="80.0" x="0.0" y="-0.33203125">STAT2
[P]</y:NodeLabel>
          <y:Shape type="roundrectangle"/>
        </y:ShapeNode>
      </data>
      <data key="d1"/>
    </node>
    <node id="n86">
      <data key="d0">
        <y:ShapeNode>
          <y:Geometry height="40.0" width="80.0" x="-67.42883686192738" y="354.002347885409"/>
          <y:Fill color="#FFFF99" transparent="false"/>
          <y:BorderStyle color="#000000" type="line" width="1.0"/>
          <y:NodeLabel alignment="center" autoSizePolicy="node_width" fontFamily="Arial Black" fontSize="13" fontStyle="plain" hasBackgroundColor="false" hasLineColor="false" height="40.6640625" modelName="internal" modelPosition="c" textColor="#000000" visible="true" width="80.0" x="0.0" y="-0.33203125">STAT1
 STAT1 </y:NodeLabel>
          <y:Shape type="roundrectangle"/>
        </y:ShapeNode>
      </data>
      <data key="d1"/>
    </node>
    <node id="n87">
      <data key="d0">
        <y:ShapeNode>
          <y:Geometry height="80.0" width="80.0" x="206.96520229212535" y="158.386136947909"/>
          <y:Fill color="#FFFF99" transparent="false"/>
          <y:BorderStyle color="#000000" type="line" width="1.0"/>
          <y:NodeLabel alignment="center" autoSizePolicy="node_width" fontFamily="Arial Black" fontSize="13" fontStyle="plain" hasBackgroundColor="false" hasLineColor="false" height="77.328125" modelName="internal" modelPosition="c" textColor="#000000" visible="true" width="80.0" x="0.0" y="1.3359375">STAT1
STAT2
IRF9
(ISGF3)</y:NodeLabel>
          <y:Shape type="roundrectangle"/>
        </y:ShapeNode>
      </data>
      <data key="d1"/>
    </node>
    <node id="n88">
      <data key="d0">
        <y:ShapeNode>
          <y:Geometry height="20.0" width="80.0" x="80.71733412655988" y="537.4789103854089"/>
          <y:Fill color="#CCFFFF" transparent="false"/>
          <y:BorderStyle color="#000000" type="line" width="1.0"/>
          <y:NodeLabel alignment="center" autoSizePolicy="node_width" fontFamily="Arial Black" fontSize="13" fontStyle="plain" hasBackgroundColor="false" hasLineColor="false" height="22.33203125" modelName="internal" modelPosition="c" textColor="#000000" visible="true" width="80.0" x="0.0" y="-1.166015625">PRKCD</y:NodeLabel>
          <y:Shape type="roundrectangle"/>
        </y:ShapeNode>
      </data>
      <data key="d1"/>
    </node>
    <node id="n89">
      <data key="d0">
        <y:ShapeNode>
          <y:Geometry height="20.0" width="80.0" x="-447.0349045193981" y="238.386136947909"/>
          <y:Fill color="#CCFFFF" transparent="false"/>
          <y:BorderStyle color="#000000" type="line" width="1.0"/>
          <y:NodeLabel alignment="center" autoSizePolicy="node_width" fontFamily="Arial Black" fontSize="13" fontStyle="plain" hasBackgroundColor="false" hasLineColor="false" height="22.33203125" modelName="internal" modelPosition="c" textColor="#000000" visible="true" width="80.0" x="0.0" y="-1.166015625">STAT2</y:NodeLabel>
          <y:Shape type="roundrectangle"/>
        </y:ShapeNode>
      </data>
      <data key="d1"/>
    </node>
    <node id="n90">
      <data key="d0">
        <y:ShapeNode>
          <y:Geometry height="20.0" width="20.0" x="-417.0347824490856" y="188.386136947909"/>
          <y:Fill color="#FFFFFF" transparent="false"/>
          <y:BorderStyle color="#000000" type="line" width="1.0"/>
          <y:NodeLabel alignment="center" autoSizePolicy="node_width" fontFamily="Arial Black" fontSize="13" fontStyle="plain" hasBackgroundColor="false" hasLineColor="false" height="22.33203125" modelName="internal" modelPosition="c" textColor="#000000" visible="true" width="20.0" x="0.0" y="-1.166015625">P</y:NodeLabel>
          <y:Shape type="ellipse"/>
        </y:ShapeNode>
      </data>
      <data key="d1"/>
    </node>
    <node id="n91">
      <data key="d0">
        <y:ShapeNode>
          <y:Geometry height="20.0" width="20.0" x="111.96520229212535" y="188.386136947909"/>
          <y:Fill color="#FFFF99" transparent="false"/>
          <y:BorderStyle color="#000000" type="line" width="1.0"/>
          <y:NodeLabel alignment="center" autoSizePolicy="node_width" fontFamily="Arial Black" fontSize="13" fontStyle="plain" hasBackgroundColor="false" hasLineColor="false" height="22.33203125" modelName="internal" modelPosition="c" textColor="#000000" visible="true" width="20.0" x="0.0" y="-1.166015625">B</y:NodeLabel>
          <y:Shape type="ellipse"/>
        </y:ShapeNode>
      </data>
      <data key="d1"/>
    </node>
    <node id="n92">
      <data key="d0">
        <y:ShapeNode>
          <y:Geometry height="20.0" width="80.0" x="-493.4289474881481" y="364.002347885409"/>
          <y:Fill color="#CCFFFF" transparent="false"/>
          <y:BorderStyle color="#000000" type="line" width="1.0"/>
          <y:NodeLabel alignment="center" autoSizePolicy="node_width" fontFamily="Arial Black" fontSize="13" fontStyle="plain" hasBackgroundColor="false" hasLineColor="false" height="22.33203125" modelName="internal" modelPosition="c" textColor="#000000" visible="true" width="80.0" x="0.0" y="-1.166015625">STAT1</y:NodeLabel>
          <y:Shape type="roundrectangle"/>
        </y:ShapeNode>
      </data>
      <data key="d1"/>
    </node>
    <node id="n93">
      <data key="d0">
        <y:ShapeNode>
          <y:Geometry height="40.0" width="80.0" x="-294.0347824490856" y="353.387113510409"/>
          <y:Fill color="#CCFFFF" transparent="false"/>
          <y:BorderStyle color="#000000" type="line" width="1.0"/>
          <y:NodeLabel alignment="center" autoSizePolicy="node_width" fontFamily="Arial Black" fontSize="13" fontStyle="plain" hasBackgroundColor="false" hasLineColor="false" height="40.6640625" modelName="internal" modelPosition="c" textColor="#000000" visible="true" width="80.0" x="0.0" y="-0.33203125">STAT1
[P]</y:NodeLabel>
          <y:Shape type="roundrectangle"/>
        </y:ShapeNode>
      </data>
      <data key="d1"/>
    </node>
    <node id="n94">
      <data key="d0">
        <y:ShapeNode>
          <y:Geometry height="20.0" width="20.0" x="-163.03479770787465" y="188.386136947909"/>
          <y:Fill color="#FFFF99" transparent="false"/>
          <y:BorderStyle color="#000000" type="line" width="1.0"/>
          <y:NodeLabel alignment="center" autoSizePolicy="node_width" fontFamily="Arial Black" fontSize="13" fontStyle="plain" hasBackgroundColor="false" hasLineColor="false" height="22.33203125" modelName="internal" modelPosition="c" textColor="#000000" visible="true" width="20.0" x="0.0" y="-1.166015625">B</y:NodeLabel>
          <y:Shape type="ellipse"/>
        </y:ShapeNode>
      </data>
      <data key="d1"/>
    </node>
    <node id="n95">
      <data key="d0">
        <y:ShapeNode>
          <y:Geometry height="20.0" width="20.0" x="-387.4288254178356" y="364.002347885409"/>
          <y:Fill color="#FFFFFF" transparent="false"/>
          <y:BorderStyle color="#000000" type="line" width="1.0"/>
          <y:NodeLabel alignment="center" autoSizePolicy="node_width" fontFamily="Arial Black" fontSize="13" fontStyle="plain" hasBackgroundColor="false" hasLineColor="false" height="22.33203125" modelName="internal" modelPosition="c" textColor="#000000" visible="true" width="20.0" x="0.0" y="-1.166015625">P</y:NodeLabel>
          <y:Shape type="ellipse"/>
        </y:ShapeNode>
      </data>
      <data key="d1"/>
    </node>
    <node id="n96">
      <data key="d0">
        <y:ShapeNode>
          <y:Geometry height="40.0" width="79.6977310180664" x="-42.88391498692738" y="178.386136947909"/>
          <y:Fill color="#FFFF99" transparent="false"/>
          <y:BorderStyle color="#000000" type="line" width="1.0"/>
          <y:NodeLabel alignment="center" autoSizePolicy="node_width" fontFamily="Arial Black" fontSize="13" fontStyle="plain" hasBackgroundColor="false" hasLineColor="false" height="40.6640625" modelName="internal" modelPosition="c" textColor="#000000" visible="true" width="79.6977310180664" x="0.0" y="-0.33203125">STAT1
STAT2</y:NodeLabel>
          <y:Shape type="roundrectangle"/>
        </y:ShapeNode>
      </data>
      <data key="d1"/>
    </node>
    <node id="n97">
      <data key="d0">
        <y:ShapeNode>
          <y:Geometry height="20.0" width="80.0" x="-490.4289474881481" y="108.002347885409"/>
          <y:Fill color="#CCFFFF" transparent="false"/>
          <y:BorderStyle color="#000000" type="line" width="1.0"/>
          <y:NodeLabel alignment="center" autoSizePolicy="node_width" fontFamily="Arial Black" fontSize="13" fontStyle="plain" hasBackgroundColor="false" hasLineColor="false" height="22.33203125" modelName="internal" modelPosition="c" textColor="#000000" visible="true" width="80.0" x="0.0" y="-1.166015625">IRF9</y:NodeLabel>
          <y:Shape type="roundrectangle"/>
        </y:ShapeNode>
      </data>
      <data key="d1"/>
    </node>
    <node id="n98">
      <data key="d0">
        <y:ShapeNode>
          <y:Geometry height="60.0" width="80.0" x="206.57115932337535" y="91.002347885409"/>
          <y:Fill color="#FFFF99" transparent="false"/>
          <y:BorderStyle color="#000000" type="line" width="1.0"/>
          <y:NodeLabel alignment="center" autoSizePolicy="node_width" fontFamily="Arial Black" fontSize="13" fontStyle="plain" hasBackgroundColor="false" hasLineColor="false" height="58.99609375" modelName="internal" modelPosition="c" textColor="#000000" visible="true" width="80.0" x="0.0" y="0.501953125">STAT1
STAT1
IRF9</y:NodeLabel>
          <y:Shape type="roundrectangle"/>
        </y:ShapeNode>
      </data>
      <data key="d1"/>
    </node>
    <node id="n99">
      <data key="d0">
        <y:ShapeNode>
          <y:Geometry height="60.0" width="80.0" x="181.57115932337535" y="394.00234788540877"/>
          <y:Fill color="#FFFF99" transparent="false"/>
          <y:BorderStyle color="#000000" type="line" width="1.0"/>
          <y:NodeLabel alignment="center" autoSizePolicy="node_width" fontFamily="Arial Black" fontSize="13" fontStyle="plain" hasBackgroundColor="false" hasLineColor="false" height="58.99609375" modelName="internal" modelPosition="c" textColor="#000000" visible="true" width="80.0" x="0.0" y="0.501953125">STAT1
 STAT1 
[P]</y:NodeLabel>
          <y:Shape type="roundrectangle"/>
        </y:ShapeNode>
      </data>
      <data key="d1"/>
    </node>
    <node id="n100">
      <data key="d0">
        <y:ShapeNode>
          <y:Geometry height="20.0" width="20.0" x="112.96520229212535" y="412.3871135104089"/>
          <y:Fill color="#FFFFFF" transparent="false"/>
          <y:BorderStyle color="#000000" type="line" width="1.0"/>
          <y:NodeLabel alignment="center" autoSizePolicy="node_width" fontFamily="Arial Black" fontSize="13" fontStyle="plain" hasBackgroundColor="false" hasLineColor="false" height="22.33203125" modelName="internal" modelPosition="c" textColor="#000000" visible="true" width="20.0" x="0.0" y="-1.166015625">P</y:NodeLabel>
          <y:Shape type="ellipse"/>
        </y:ShapeNode>
      </data>
      <data key="d1"/>
    </node>
    <node id="n101">
      <data key="d0">
        <y:ShapeNode>
          <y:Geometry height="20.0" width="20.0" x="151.57115932337535" y="106.002347885409"/>
          <y:Fill color="#FFFF99" transparent="false"/>
          <y:BorderStyle color="#000000" type="line" width="1.0"/>
          <y:NodeLabel alignment="center" autoSizePolicy="node_width" fontFamily="Arial Black" fontSize="13" fontStyle="plain" hasBackgroundColor="false" hasLineColor="false" height="22.33203125" modelName="internal" modelPosition="c" textColor="#000000" visible="true" width="20.0" x="0.0" y="-1.166015625">B</y:NodeLabel>
          <y:Shape type="ellipse"/>
        </y:ShapeNode>
      </data>
      <data key="d1"/>
    </node>
    <node id="n102">
      <data key="d0">
        <y:ShapeNode>
          <y:Geometry height="20.0" width="80.0" x="-545.4289474881481" y="1118.0023478854089"/>
          <y:Fill color="#CCFFFF" transparent="false"/>
          <y:BorderStyle color="#000000" type="line" width="1.0"/>
          <y:NodeLabel alignment="center" autoSizePolicy="node_width" fontFamily="Arial Black" fontSize="13" fontStyle="plain" hasBackgroundColor="false" hasLineColor="false" height="22.33203125" modelName="internal" modelPosition="c" textColor="#000000" visible="true" width="80.0" x="0.0" y="-1.166015625">IKBKE</y:NodeLabel>
          <y:Shape type="roundrectangle"/>
        </y:ShapeNode>
      </data>
      <data key="d1"/>
    </node>
    <node id="n103">
      <data key="d0">
        <y:ShapeNode>
          <y:Geometry height="44.10307693481445" width="81.18032836914062" x="265.5799636446644" y="1130.5794963229089"/>
          <y:Fill color="#FFFF99" transparent="false"/>
          <y:BorderStyle color="#000000" type="line" width="1.0"/>
          <y:NodeLabel alignment="center" autoSizePolicy="node_width" fontFamily="Arial Black" fontSize="13" fontStyle="plain" hasBackgroundColor="false" hasLineColor="false" height="40.6640625" modelName="internal" modelPosition="c" textColor="#000000" visible="true" width="81.18032836914062" x="0.0" y="1.7195072174072266">IRF3
IRF7</y:NodeLabel>
          <y:Shape type="roundrectangle"/>
        </y:ShapeNode>
      </data>
      <data key="d1"/>
    </node>
    <node id="n104">
      <data key="d0">
        <y:ShapeNode>
          <y:Geometry height="38.93914031982422" width="79.45901489257812" x="266.4408034884144" y="1194.6820353854089"/>
          <y:Fill color="#FFFF99" transparent="false"/>
          <y:BorderStyle color="#000000" type="line" width="1.0"/>
          <y:NodeLabel alignment="center" autoSizePolicy="node_width" fontFamily="Arial Black" fontSize="13" fontStyle="plain" hasBackgroundColor="false" hasLineColor="false" height="40.6640625" modelName="internal" modelPosition="c" textColor="#000000" visible="true" width="79.45901489257812" x="0.0" y="-0.8624610900878906">IRF3
IRF3</y:NodeLabel>
          <y:Shape type="roundrectangle"/>
        </y:ShapeNode>
      </data>
      <data key="d1"/>
    </node>
    <node id="n105">
      <data key="d0">
        <y:ShapeNode>
          <y:Geometry height="20.0" width="80.0" x="-77.42883686192738" y="1250.0023478854089"/>
          <y:Fill color="#CCFFFF" transparent="false"/>
          <y:BorderStyle color="#000000" type="line" width="1.0"/>
          <y:NodeLabel alignment="center" autoSizePolicy="node_width" fontFamily="Arial Black" fontSize="13" fontStyle="plain" hasBackgroundColor="false" hasLineColor="false" height="22.33203125" modelName="internal" modelPosition="c" textColor="#000000" visible="true" width="80.0" x="0.0" y="-1.166015625">IRF3</y:NodeLabel>
          <y:Shape type="roundrectangle"/>
        </y:ShapeNode>
      </data>
      <data key="d1"/>
    </node>
    <node id="n106">
      <data key="d0">
        <y:ShapeNode>
          <y:Geometry height="20.0" width="80.0" x="-78.42883686192738" y="1042.0023478854089"/>
          <y:Fill color="#CCFFFF" transparent="false"/>
          <y:BorderStyle color="#000000" type="line" width="1.0"/>
          <y:NodeLabel alignment="center" autoSizePolicy="node_width" fontFamily="Arial Black" fontSize="13" fontStyle="plain" hasBackgroundColor="false" hasLineColor="false" height="22.33203125" modelName="internal" modelPosition="c" textColor="#000000" visible="true" width="80.0" x="0.0" y="-1.166015625">IRF7</y:NodeLabel>
          <y:Shape type="roundrectangle"/>
        </y:ShapeNode>
      </data>
      <data key="d1"/>
    </node>
    <node id="n107">
      <data key="d0">
        <y:ShapeNode>
          <y:Geometry height="20.0" width="20.0" x="-397.5069504178356" y="1118.4789103854089"/>
          <y:Fill color="#FFFF99" transparent="false"/>
          <y:BorderStyle color="#000000" type="line" width="1.0"/>
          <y:NodeLabel alignment="center" autoSizePolicy="node_width" fontFamily="Arial Black" fontSize="13" fontStyle="plain" hasBackgroundColor="false" hasLineColor="false" height="22.33203125" modelName="internal" modelPosition="c" textColor="#000000" visible="true" width="20.0" x="0.0" y="-1.166015625">B</y:NodeLabel>
          <y:Shape type="ellipse"/>
        </y:ShapeNode>
      </data>
      <data key="d1"/>
    </node>
    <node id="n108">
      <data key="d0">
        <y:ShapeNode>
          <y:Geometry height="40.0" width="80.0" x="82.57116695276989" y="1109.0023478854089"/>
          <y:Fill color="#CCFFFF" transparent="false"/>
          <y:BorderStyle color="#000000" type="line" width="1.0"/>
          <y:NodeLabel alignment="center" autoSizePolicy="node_width" fontFamily="Arial Black" fontSize="13" fontStyle="plain" hasBackgroundColor="false" hasLineColor="false" height="40.6640625" modelName="internal" modelPosition="c" textColor="#000000" visible="true" width="80.0" x="0.0" y="-0.33203125">IRF7
[P]</y:NodeLabel>
          <y:Shape type="roundrectangle"/>
        </y:ShapeNode>
      </data>
      <data key="d1"/>
    </node>
    <node id="n109">
      <data key="d0">
        <y:ShapeNode>
          <y:Geometry height="40.0" width="80.0" x="82.57995601526989" y="1160.6312541354089"/>
          <y:Fill color="#CCFFFF" transparent="false"/>
          <y:BorderStyle color="#000000" type="line" width="1.0"/>
          <y:NodeLabel alignment="center" autoSizePolicy="node_width" fontFamily="Arial Black" fontSize="13" fontStyle="plain" hasBackgroundColor="false" hasLineColor="false" height="40.6640625" modelName="internal" modelPosition="c" textColor="#000000" visible="true" width="80.0" x="0.0" y="-0.33203125">IRF3
[P]</y:NodeLabel>
          <y:Shape type="roundrectangle"/>
        </y:ShapeNode>
      </data>
      <data key="d1"/>
    </node>
    <node id="n110">
      <data key="d0">
        <y:ShapeNode>
          <y:Geometry height="20.0" width="20.0" x="25.57116313807262" y="1119.0023478854089"/>
          <y:Fill color="#FFFFFF" transparent="false"/>
          <y:BorderStyle color="#000000" type="line" width="1.0"/>
          <y:NodeLabel alignment="center" autoSizePolicy="node_width" fontFamily="Arial Black" fontSize="13" fontStyle="plain" hasBackgroundColor="false" hasLineColor="false" height="22.33203125" modelName="internal" modelPosition="c" textColor="#000000" visible="true" width="20.0" x="0.0" y="-1.166015625">P</y:NodeLabel>
          <y:Shape type="ellipse"/>
        </y:ShapeNode>
      </data>
      <data key="d1"/>
    </node>
    <node id="n111">
      <data key="d0">
        <y:ShapeNode>
          <y:Geometry height="20.0" width="20.0" x="27.49303813807262" y="1184.4789103854089"/>
          <y:Fill color="#FFFFFF" transparent="false"/>
          <y:BorderStyle color="#000000" type="line" width="1.0"/>
          <y:NodeLabel alignment="center" autoSizePolicy="node_width" fontFamily="Arial Black" fontSize="13" fontStyle="plain" hasBackgroundColor="false" hasLineColor="false" height="22.33203125" modelName="internal" modelPosition="c" textColor="#000000" visible="true" width="20.0" x="0.0" y="-1.166015625">P</y:NodeLabel>
          <y:Shape type="ellipse"/>
        </y:ShapeNode>
      </data>
      <data key="d1"/>
    </node>
    <node id="n112">
      <data key="d0">
        <y:ShapeNode>
          <y:Geometry height="20.0" width="20.0" x="205.57994838587535" y="1142.6312541354089"/>
          <y:Fill color="#FFFF99" transparent="false"/>
          <y:BorderStyle color="#000000" type="line" width="1.0"/>
          <y:NodeLabel alignment="center" autoSizePolicy="node_width" fontFamily="Arial Black" fontSize="13" fontStyle="plain" hasBackgroundColor="false" hasLineColor="false" height="22.33203125" modelName="internal" modelPosition="c" textColor="#000000" visible="true" width="20.0" x="0.0" y="-1.166015625">B</y:NodeLabel>
          <y:Shape type="ellipse"/>
        </y:ShapeNode>
      </data>
      <data key="d1"/>
    </node>
    <node id="n113">
      <data key="d0">
        <y:ShapeNode>
          <y:Geometry height="38.93914031982422" width="79.45901489257812" x="266.8411941134144" y="1070.5326213229089"/>
          <y:Fill color="#FFFF99" transparent="false"/>
          <y:BorderStyle color="#000000" type="line" width="1.0"/>
          <y:NodeLabel alignment="center" autoSizePolicy="node_width" fontFamily="Arial Black" fontSize="13" fontStyle="plain" hasBackgroundColor="false" hasLineColor="false" height="40.6640625" modelName="internal" modelPosition="c" textColor="#000000" visible="true" width="79.45901489257812" x="0.0" y="-0.8624610900878906">IRF7
IRF7</y:NodeLabel>
          <y:Shape type="roundrectangle"/>
        </y:ShapeNode>
      </data>
      <data key="d1"/>
    </node>
    <node id="n114">
      <data key="d0">
        <y:ShapeNode>
          <y:Geometry height="38.93914031982422" width="79.45901489257812" x="-304.4239426053356" y="766.5824260104089"/>
          <y:Fill color="#CCFFFF" transparent="false"/>
          <y:BorderStyle color="#000000" type="line" width="1.0"/>
          <y:NodeLabel alignment="center" autoSizePolicy="node_width" fontFamily="Arial Black" fontSize="13" fontStyle="plain" hasBackgroundColor="false" hasLineColor="false" height="22.33203125" modelName="internal" modelPosition="c" textColor="#000000" visible="true" width="79.45901489257812" x="0.0" y="8.30355453491211">(PKA)</y:NodeLabel>
          <y:Shape type="roundrectangle"/>
        </y:ShapeNode>
      </data>
      <data key="d1"/>
    </node>
    <node id="n115">
      <data key="d0">
        <y:ShapeNode>
          <y:Geometry height="38.93914031982422" width="79.45901489257812" x="-304.4239426053356" y="675.5013713229089"/>
          <y:Fill color="#CCFFFF" transparent="false"/>
          <y:BorderStyle color="#000000" type="line" width="1.0"/>
          <y:NodeLabel alignment="center" autoSizePolicy="node_width" fontFamily="Arial Black" fontSize="13" fontStyle="plain" hasBackgroundColor="false" hasLineColor="false" height="22.33203125" modelName="internal" modelPosition="c" textColor="#000000" visible="true" width="79.45901489257812" x="0.0" y="8.30355453491211">(PKC)</y:NodeLabel>
          <y:Shape type="roundrectangle"/>
        </y:ShapeNode>
      </data>
      <data key="d1"/>
    </node>
    <node id="n116">
      <data key="d0">
        <y:ShapeNode>
          <y:Geometry height="38.93914031982422" width="79.45901489257812" x="-304.4239426053356" y="585.9154338229089"/>
          <y:Fill color="#CCFFFF" transparent="false"/>
          <y:BorderStyle color="#000000" type="line" width="1.0"/>
          <y:NodeLabel alignment="center" autoSizePolicy="node_width" fontFamily="Arial Black" fontSize="13" fontStyle="plain" hasBackgroundColor="false" hasLineColor="false" height="22.33203125" modelName="internal" modelPosition="c" textColor="#000000" visible="true" width="79.45901489257812" x="0.0" y="8.30355453491211">(CKII)</y:NodeLabel>
          <y:Shape type="roundrectangle"/>
        </y:ShapeNode>
      </data>
      <data key="d1"/>
    </node>
    <node id="n117">
      <data key="d0">
        <y:ShapeNode>
          <y:Geometry height="20.0" width="80.0" x="-305.6944504178356" y="914.6058635104089"/>
          <y:Fill color="#CCFFFF" transparent="false"/>
          <y:BorderStyle color="#000000" type="line" width="1.0"/>
          <y:NodeLabel alignment="center" autoSizePolicy="node_width" fontFamily="Arial Black" fontSize="13" fontStyle="plain" hasBackgroundColor="false" hasLineColor="false" height="22.33203125" modelName="internal" modelPosition="c" textColor="#000000" visible="true" width="80.0" x="0.0" y="-1.166015625">IRF1</y:NodeLabel>
          <y:Shape type="roundrectangle"/>
        </y:ShapeNode>
      </data>
      <data key="d1"/>
    </node>
    <node id="n118">
      <data key="d0">
        <y:ShapeNode>
          <y:Geometry height="20.0" width="20.0" x="-126.39074710973011" y="681.2337931979089"/>
          <y:Fill color="#CC99FF" transparent="false"/>
          <y:BorderStyle color="#000000" type="line" width="1.0"/>
          <y:NodeLabel alignment="center" autoSizePolicy="node_width" fontFamily="Arial Black" fontSize="12" fontStyle="plain" hasBackgroundColor="false" hasLineColor="false" height="20.921875" modelName="internal" modelPosition="c" textColor="#000000" visible="true" width="23.0" x="-1.5" y="-0.4609375">OR</y:NodeLabel>
          <y:Shape type="ellipse"/>
        </y:ShapeNode>
      </data>
      <data key="d1"/>
    </node>
    <node id="n119">
      <data key="d0">
        <y:ShapeNode>
          <y:Geometry height="40.0" width="80.0" x="-20.506961146671642" y="804.4789103854089"/>
          <y:Fill color="#F7F7A7" transparent="false"/>
          <y:BorderStyle color="#000000" type="line" width="1.0"/>
          <y:NodeLabel alignment="center" autoSizePolicy="node_width" fontFamily="Arial Black" fontSize="13" fontStyle="plain" hasBackgroundColor="false" hasLineColor="false" height="40.6640625" modelName="internal" modelPosition="c" textColor="#000000" visible="true" width="80.0" x="0.0" y="-0.33203125">IRF1
[P]</y:NodeLabel>
          <y:Shape type="roundrectangle"/>
        </y:ShapeNode>
      </data>
      <data key="d1"/>
    </node>
    <node id="n120">
      <data key="d0">
        <y:ShapeNode>
          <y:Geometry height="20.0" width="20.0" x="-86.82532123692738" y="814.6058635104089"/>
          <y:Fill color="#FFFFFF" transparent="false"/>
          <y:BorderStyle color="#000000" type="line" width="1.0"/>
          <y:NodeLabel alignment="center" autoSizePolicy="node_width" fontFamily="Arial Black" fontSize="13" fontStyle="plain" hasBackgroundColor="false" hasLineColor="false" height="22.33203125" modelName="internal" modelPosition="c" textColor="#000000" visible="true" width="20.0" x="0.0" y="-1.166015625">P</y:NodeLabel>
          <y:Shape type="ellipse"/>
        </y:ShapeNode>
      </data>
      <data key="d1"/>
    </node>
    <node id="n121">
      <data key="d0">
        <y:ShapeNode>
          <y:Geometry height="20.0" width="80.0" x="-1188.0144577420547" y="2275.313016830721"/>
          <y:Fill color="#CCFFFF" transparent="false"/>
          <y:BorderStyle color="#000000" type="line" width="1.0"/>
          <y:NodeLabel alignment="center" autoSizePolicy="node_width" fontFamily="Arial Black" fontSize="13" fontStyle="plain" hasBackgroundColor="false" hasLineColor="false" height="22.33203125" modelName="internal" modelPosition="c" textColor="#000000" visible="true" width="80.0" x="0.0" y="-1.166015625">TNF</y:NodeLabel>
          <y:Shape type="roundrectangle"/>
        </y:ShapeNode>
      </data>
      <data key="d1"/>
    </node>
    <node id="n122">
      <data key="d0">
        <y:ShapeNode>
          <y:Geometry height="20.0" width="20.0" x="-1032.428947488148" y="2276.002469955721"/>
          <y:Fill color="#FFFF99" transparent="false"/>
          <y:BorderStyle color="#000000" type="line" width="1.0"/>
          <y:NodeLabel alignment="center" autoSizePolicy="node_width" fontFamily="Arial Black" fontSize="13" fontStyle="plain" hasBackgroundColor="false" hasLineColor="false" height="22.33203125" modelName="internal" modelPosition="c" textColor="#000000" visible="true" width="20.0" x="0.0" y="-1.166015625">B</y:NodeLabel>
          <y:Shape type="ellipse"/>
        </y:ShapeNode>
      </data>
      <data key="d1"/>
    </node>
    <node id="n123">
      <data key="d0">
        <y:ShapeNode>
          <y:Geometry height="50.0" width="115.0" x="-888.4516645178378" y="2163.479032455721"/>
          <y:Fill color="#FFFF99" transparent="false"/>
          <y:BorderStyle color="#000000" type="line" width="1.0"/>
          <y:NodeLabel alignment="center" autoSizePolicy="node_width" fontFamily="Arial Black" fontSize="13" fontStyle="plain" hasBackgroundColor="false" hasLineColor="false" height="40.6640625" modelName="internal" modelPosition="c" textColor="#000000" visible="true" width="115.0" x="0.0" y="4.66796875">BAG4
&lt;3&gt;TNFRSF1A
</y:NodeLabel>
          <y:Shape type="roundrectangle"/>
        </y:ShapeNode>
      </data>
      <data key="d1"/>
    </node>
    <node id="n124">
      <data key="d0">
        <y:ShapeNode>
          <y:Geometry height="20.0" width="80.0" x="-631.5070724881481" y="2367.479032455721"/>
          <y:Fill color="#CCFFFF" transparent="false"/>
          <y:BorderStyle color="#000000" type="line" width="1.0"/>
          <y:NodeLabel alignment="center" autoSizePolicy="node_width" fontFamily="Arial Black" fontSize="13" fontStyle="plain" hasBackgroundColor="false" hasLineColor="false" height="22.33203125" modelName="internal" modelPosition="c" textColor="#000000" visible="true" width="80.0" x="0.0" y="-1.166015625">BAG4</y:NodeLabel>
          <y:Shape type="roundrectangle"/>
        </y:ShapeNode>
      </data>
      <data key="d1"/>
    </node>
    <node id="n125">
      <data key="d0">
        <y:ShapeNode>
          <y:Geometry height="80.0" width="115.0" x="-888.4516645178378" y="2248.002469955721"/>
          <y:Fill color="#FFFF99" transparent="false"/>
          <y:BorderStyle color="#000000" type="line" width="1.0"/>
          <y:NodeLabel alignment="center" autoSizePolicy="node_width" fontFamily="Arial Black" fontSize="13" fontStyle="plain" hasBackgroundColor="false" hasLineColor="false" height="58.99609375" modelName="internal" modelPosition="c" textColor="#000000" visible="true" width="115.0" x="0.0" y="10.501953125">TNF
BAG4
&lt;3&gt;TNFRSF1A
</y:NodeLabel>
          <y:Shape type="roundrectangle"/>
        </y:ShapeNode>
      </data>
      <data key="d1"/>
    </node>
    <node id="n126">
      <data key="d0">
        <y:ShapeNode>
          <y:Geometry height="20.0" width="20.0" x="-640.5143967068981" y="2506.287626205721"/>
          <y:Fill color="#FFFF99" transparent="false"/>
          <y:BorderStyle color="#000000" type="line" width="1.0"/>
          <y:NodeLabel alignment="center" autoSizePolicy="node_width" fontFamily="Arial Black" fontSize="13" fontStyle="plain" hasBackgroundColor="false" hasLineColor="false" height="22.33203125" modelName="internal" modelPosition="c" textColor="#000000" visible="true" width="20.0" x="0.0" y="-1.166015625">B</y:NodeLabel>
          <y:Shape type="ellipse"/>
        </y:ShapeNode>
      </data>
      <data key="d1"/>
    </node>
    <node id="n127">
      <data key="d0">
        <y:ShapeNode>
          <y:Geometry height="20.0" width="80.0" x="-563.6921310818981" y="2426.628446518221"/>
          <y:Fill color="#CCFFFF" transparent="false"/>
          <y:BorderStyle color="#000000" type="line" width="1.0"/>
          <y:NodeLabel alignment="center" autoSizePolicy="node_width" fontFamily="Arial Black" fontSize="13" fontStyle="plain" hasBackgroundColor="false" hasLineColor="false" height="22.33203125" modelName="internal" modelPosition="c" textColor="#000000" visible="true" width="80.0" x="0.0" y="-1.166015625">TRADD</y:NodeLabel>
          <y:Shape type="roundrectangle"/>
        </y:ShapeNode>
      </data>
      <data key="d1"/>
    </node>
    <node id="n128">
      <data key="d0">
        <y:ShapeNode>
          <y:Geometry height="100.0" width="115.0" x="-888.4516645178378" y="2495.479032455721"/>
          <y:Fill color="#FFFF99" transparent="false"/>
          <y:BorderStyle color="#000000" type="line" width="1.0"/>
          <y:NodeLabel alignment="center" autoSizePolicy="node_width" fontFamily="Arial Black" fontSize="13" fontStyle="plain" hasBackgroundColor="false" hasLineColor="false" height="77.328125" modelName="internal" modelPosition="c" textColor="#000000" visible="true" width="115.0" x="0.0" y="11.3359375">TNF
&lt;3&gt;TNFRSF1A
FADD
TRADD</y:NodeLabel>
          <y:Shape type="roundrectangle"/>
        </y:ShapeNode>
      </data>
      <data key="d1"/>
    </node>
    <node id="n129">
      <data key="d0">
        <y:ShapeNode>
          <y:Geometry height="20.0" width="80.0" x="-586.6081467068981" y="2726.479032455721"/>
          <y:Fill color="#CCFFFF" transparent="false"/>
          <y:BorderStyle color="#000000" type="line" width="1.0"/>
          <y:NodeLabel alignment="center" autoSizePolicy="node_width" fontFamily="Arial Black" fontSize="13" fontStyle="plain" hasBackgroundColor="false" hasLineColor="false" height="22.33203125" modelName="internal" modelPosition="c" textColor="#000000" visible="true" width="80.0" x="0.0" y="-1.166015625">TRAF2</y:NodeLabel>
          <y:Shape type="roundrectangle"/>
        </y:ShapeNode>
      </data>
      <data key="d1"/>
    </node>
    <node id="n130">
      <data key="d0">
        <y:ShapeNode>
          <y:Geometry height="20.0" width="80.0" x="-587.6081467068981" y="2873.479032455721"/>
          <y:Fill color="#CCFFFF" transparent="false"/>
          <y:BorderStyle color="#000000" type="line" width="1.0"/>
          <y:NodeLabel alignment="center" autoSizePolicy="node_width" fontFamily="Arial Black" fontSize="13" fontStyle="plain" hasBackgroundColor="false" hasLineColor="false" height="22.33203125" modelName="internal" modelPosition="c" textColor="#000000" visible="true" width="80.0" x="0.0" y="-1.166015625">RIPK1</y:NodeLabel>
          <y:Shape type="roundrectangle"/>
        </y:ShapeNode>
      </data>
      <data key="d1"/>
    </node>
    <node id="n131">
      <data key="d0">
        <y:ShapeNode>
          <y:Geometry height="20.0" width="20.0" x="-668.9435959256481" y="2727.038602768221"/>
          <y:Fill color="#FFFF99" transparent="false"/>
          <y:BorderStyle color="#000000" type="line" width="1.0"/>
          <y:NodeLabel alignment="center" autoSizePolicy="node_width" fontFamily="Arial Black" fontSize="13" fontStyle="plain" hasBackgroundColor="false" hasLineColor="false" height="22.33203125" modelName="internal" modelPosition="c" textColor="#000000" visible="true" width="20.0" x="0.0" y="-1.166015625">B</y:NodeLabel>
          <y:Shape type="ellipse"/>
        </y:ShapeNode>
      </data>
      <data key="d1"/>
    </node>
    <node id="n132">
      <data key="d0">
        <y:ShapeNode>
          <y:Geometry height="120.0" width="115.0" x="-888.4516645178378" y="2675.479032455721"/>
          <y:Fill color="#FFFF99" transparent="false"/>
          <y:BorderStyle color="#000000" type="line" width="1.0"/>
          <y:NodeLabel alignment="center" autoSizePolicy="node_width" fontFamily="Arial Black" fontSize="13" fontStyle="plain" hasBackgroundColor="false" hasLineColor="false" height="113.9921875" modelName="internal" modelPosition="c" textColor="#000000" visible="true" width="115.0" x="0.0" y="3.00390625">TNF
&lt;3&gt;TNFRSF1A
FADD
TRADD
TRAF2
RIPK1</y:NodeLabel>
          <y:Shape type="roundrectangle"/>
        </y:ShapeNode>
      </data>
      <data key="d1"/>
    </node>
    <node id="n133">
      <data key="d0">
        <y:ShapeNode>
          <y:Geometry height="60.0" width="80.0" x="-566.5070724881481" y="2949.479032455721"/>
          <y:Fill color="#FFFF99" transparent="false"/>
          <y:BorderStyle color="#000000" type="line" width="1.0"/>
          <y:NodeLabel alignment="center" autoSizePolicy="node_width" fontFamily="Arial Black" fontSize="13" fontStyle="plain" hasBackgroundColor="false" hasLineColor="false" height="58.99609375" modelName="internal" modelPosition="c" textColor="#000000" visible="true" width="80.0" x="0.0" y="0.501953125">IKBKG
CHUK
IKBKB</y:NodeLabel>
          <y:Shape type="roundrectangle"/>
        </y:ShapeNode>
      </data>
      <data key="d1"/>
    </node>
    <node id="n134">
      <data key="d0">
        <y:ShapeNode>
          <y:Geometry height="20.0" width="20.0" x="-685.1935959256481" y="2969.065946518221"/>
          <y:Fill color="#FFFF99" transparent="false"/>
          <y:BorderStyle color="#000000" type="line" width="1.0"/>
          <y:NodeLabel alignment="center" autoSizePolicy="node_width" fontFamily="Arial Black" fontSize="13" fontStyle="plain" hasBackgroundColor="false" hasLineColor="false" height="22.33203125" modelName="internal" modelPosition="c" textColor="#000000" visible="true" width="20.0" x="0.0" y="-1.166015625">B</y:NodeLabel>
          <y:Shape type="ellipse"/>
        </y:ShapeNode>
      </data>
      <data key="d1"/>
    </node>
    <node id="n135">
      <data key="d0">
        <y:ShapeNode>
          <y:Geometry height="180.0" width="115.0" x="-888.4516645178378" y="2914.4784449923422"/>
          <y:Fill color="#FFFF99" transparent="false"/>
          <y:BorderStyle color="#000000" type="line" width="1.0"/>
          <y:NodeLabel alignment="center" autoSizePolicy="node_width" fontFamily="Arial Black" fontSize="13" fontStyle="plain" hasBackgroundColor="false" hasLineColor="false" height="168.98828125" modelName="internal" modelPosition="c" textColor="#000000" visible="true" width="115.0" x="0.0" y="5.505859375">TNF
&lt;3&gt;TNFRSF1A
FADD
TRADD
TRAF2
RIPK1
IKBKG
CHUK
IKBKB</y:NodeLabel>
          <y:Shape type="roundrectangle"/>
        </y:ShapeNode>
      </data>
      <data key="d1"/>
    </node>
    <node id="n136">
      <data key="d0">
        <y:ShapeNode>
          <y:Geometry height="60.0" width="107.375" x="-549.1164474881481" y="1559.0024699557207"/>
          <y:Fill color="#FFFF99" transparent="false"/>
          <y:BorderStyle color="#000000" type="line" width="1.0"/>
          <y:NodeLabel alignment="center" autoSizePolicy="node_width" fontFamily="Arial Black" fontSize="13" fontStyle="plain" hasBackgroundColor="false" hasLineColor="false" height="58.99609375" modelName="internal" modelPosition="c" textColor="#000000" visible="true" width="107.375" x="0.0" y="0.501953125">NFKBIA
RELA (p65)
NFKB1 (p50)</y:NodeLabel>
          <y:Shape type="roundrectangle"/>
        </y:ShapeNode>
      </data>
      <data key="d1"/>
    </node>
    <node id="n137">
      <data key="d0">
        <y:ShapeNode>
          <y:Geometry height="20.0" width="20.0" x="-419.5069504178356" y="1481.4790324557205"/>
          <y:Fill color="#FFFFFF" transparent="false"/>
          <y:BorderStyle color="#000000" type="line" width="1.0"/>
          <y:NodeLabel alignment="center" autoSizePolicy="node_width" fontFamily="Arial Black" fontSize="13" fontStyle="plain" hasBackgroundColor="false" hasLineColor="false" height="22.33203125" modelName="internal" modelPosition="c" textColor="#000000" visible="true" width="20.0" x="0.0" y="-1.166015625">P</y:NodeLabel>
          <y:Shape type="ellipse"/>
        </y:ShapeNode>
      </data>
      <data key="d1"/>
    </node>
    <node id="n138">
      <data key="d0">
        <y:ShapeNode>
          <y:Geometry height="40.0" width="99.51805877685547" x="-61.28967670567738" y="1471.5610637057205"/>
          <y:Fill color="#FFFF99" transparent="false"/>
          <y:BorderStyle color="#000000" type="line" width="1.0"/>
          <y:NodeLabel alignment="center" autoSizePolicy="node_width" fontFamily="Arial Black" fontSize="13" fontStyle="plain" hasBackgroundColor="false" hasLineColor="false" height="40.6640625" modelName="internal" modelPosition="c" textColor="#000000" visible="true" width="99.51805877685547" x="0.0" y="-0.33203125">RELA (p65)
NFKB1 (p50)</y:NodeLabel>
          <y:Shape type="roundrectangle"/>
        </y:ShapeNode>
      </data>
      <data key="d1"/>
    </node>
    <node id="n139">
      <data key="d0">
        <y:ShapeNode>
          <y:Geometry height="20.0" width="80.0" x="-148.4288330472301" y="2090.002469955721"/>
          <y:Fill color="#CCFFFF" transparent="false"/>
          <y:BorderStyle color="#000000" type="line" width="1.0"/>
          <y:NodeLabel alignment="center" autoSizePolicy="node_width" fontFamily="Arial Black" fontSize="13" fontStyle="plain" hasBackgroundColor="false" hasLineColor="false" height="22.33203125" modelName="internal" modelPosition="l" textColor="#000000" visible="true" width="80.0" x="4.0" y="-1.166015625">NFKBIA</y:NodeLabel>
          <y:Shape type="roundrectangle"/>
        </y:ShapeNode>
      </data>
      <data key="d1"/>
    </node>
    <node id="n140">
      <data key="d0">
        <y:ShapeNode>
          <y:Geometry height="20.0" width="20.0" x="-165.76624302037465" y="1481.5610637057205"/>
          <y:Fill color="#FFCC00" transparent="false"/>
          <y:BorderStyle color="#000000" type="line" width="1.0"/>
          <y:NodeLabel alignment="center" autoSizePolicy="node_width" fontFamily="Arial Black" fontSize="13" fontStyle="plain" hasBackgroundColor="false" hasLineColor="false" height="22.33203125" modelName="internal" modelPosition="c" textColor="#000000" visible="true" width="20.0" x="0.0" y="-1.166015625">D</y:NodeLabel>
          <y:Shape type="ellipse"/>
        </y:ShapeNode>
      </data>
      <data key="d1"/>
    </node>
    <node id="n141">
      <data key="d0">
        <y:ShapeNode>
          <y:Geometry height="80.0" width="100.0" x="-326.4288254178356" y="1451.561063705721"/>
          <y:Fill color="#FFFF99" transparent="false"/>
          <y:BorderStyle color="#000000" type="line" width="1.0"/>
          <y:NodeLabel alignment="center" autoSizePolicy="node_width" fontFamily="Arial Black" fontSize="13" fontStyle="plain" hasBackgroundColor="false" hasLineColor="false" height="77.328125" modelName="internal" modelPosition="c" textColor="#000000" visible="true" width="100.0" x="0.0" y="1.3359375">NFKBIA
RELA (p65)
NFKB1 (p50)
[P]</y:NodeLabel>
          <y:Shape type="roundrectangle"/>
        </y:ShapeNode>
      </data>
      <data key="d1"/>
    </node>
    <node id="n142">
      <data key="d0">
        <y:ShapeNode>
          <y:Geometry height="60.0" width="100.0" x="189.97252651087535" y="1461.561063705721"/>
          <y:Fill color="#FFFF99" transparent="false"/>
          <y:BorderStyle color="#000000" type="line" width="1.0"/>
          <y:NodeLabel alignment="center" autoSizePolicy="node_width" fontFamily="Arial Black" fontSize="13" fontStyle="plain" hasBackgroundColor="false" hasLineColor="false" height="58.99609375" modelName="internal" modelPosition="c" textColor="#000000" visible="true" width="100.0" x="0.0" y="0.501953125">RELA (p65)
NFKB1 (p50)
[P]</y:NodeLabel>
          <y:Shape type="roundrectangle"/>
        </y:ShapeNode>
      </data>
      <data key="d1"/>
    </node>
    <node id="n143">
      <data key="d0">
        <y:ShapeNode>
          <y:Geometry height="20.0" width="20.0" x="102.57116695276989" y="1481.5610637057205"/>
          <y:Fill color="#FFFFFF" transparent="false"/>
          <y:BorderStyle color="#000000" type="line" width="1.0"/>
          <y:NodeLabel alignment="center" autoSizePolicy="node_width" fontFamily="Arial Black" fontSize="13" fontStyle="plain" hasBackgroundColor="false" hasLineColor="false" height="22.33203125" modelName="internal" modelPosition="c" textColor="#000000" visible="true" width="20.0" x="0.0" y="-1.166015625">P</y:NodeLabel>
          <y:Shape type="ellipse"/>
        </y:ShapeNode>
      </data>
      <data key="d1"/>
    </node>
    <node id="n144">
      <data key="d0">
        <y:ShapeNode>
          <y:Geometry height="20.0" width="80.0" x="175.96178432337535" y="1309.2298869479089"/>
          <y:Fill color="#CCFFFF" transparent="false"/>
          <y:BorderStyle color="#000000" type="line" width="1.0"/>
          <y:NodeLabel alignment="center" autoSizePolicy="node_width" fontFamily="Arial Black" fontSize="13" fontStyle="plain" hasBackgroundColor="false" hasLineColor="false" height="22.33203125" modelName="internal" modelPosition="c" textColor="#000000" visible="true" width="80.0" x="0.0" y="-1.166015625">PRKCZ</y:NodeLabel>
          <y:Shape type="roundrectangle"/>
        </y:ShapeNode>
      </data>
      <data key="d1"/>
    </node>
    <node id="n145">
      <data key="d0">
        <y:ShapeNode>
          <y:Geometry height="20.0" width="80.0" x="16.90124126307262" y="1424.0013713229084"/>
          <y:Fill color="#CCFFFF" transparent="false"/>
          <y:BorderStyle color="#000000" type="line" width="1.0"/>
          <y:NodeLabel alignment="center" autoSizePolicy="node_width" fontFamily="Arial Black" fontSize="13" fontStyle="plain" hasBackgroundColor="false" hasLineColor="false" height="22.33203125" modelName="internal" modelPosition="r" textColor="#000000" visible="true" width="80.0" x="-4.0" y="-1.166015625">TBK1</y:NodeLabel>
          <y:Shape type="roundrectangle"/>
        </y:ShapeNode>
      </data>
      <data key="d1"/>
    </node>
    <node id="n146">
      <data key="d0">
        <y:ShapeNode>
          <y:Geometry height="20.0" width="80.0" x="-36.42883590825306" y="1309.0023478854089"/>
          <y:Fill color="#CCFFFF" transparent="false"/>
          <y:BorderStyle color="#000000" type="line" width="1.0"/>
          <y:NodeLabel alignment="center" autoSizePolicy="node_width" fontFamily="Arial Black" fontSize="13" fontStyle="plain" hasBackgroundColor="false" hasLineColor="false" height="22.33203125" modelName="internal" modelPosition="c" textColor="#000000" visible="true" width="80.0" x="0.0" y="-1.166015625">IKBKB</y:NodeLabel>
          <y:Shape type="roundrectangle"/>
        </y:ShapeNode>
      </data>
      <data key="d1"/>
    </node>
    <node id="n147">
      <data key="d0">
        <y:ShapeNode>
          <y:Geometry height="20.0" width="80.0" x="170.71422572962535" y="1367.9925822604089"/>
          <y:Fill color="#CCFFFF" transparent="false"/>
          <y:BorderStyle color="#000000" type="line" width="1.0"/>
          <y:NodeLabel alignment="center" autoSizePolicy="node_width" fontFamily="Arial Black" fontSize="13" fontStyle="plain" hasBackgroundColor="false" hasLineColor="false" height="22.33203125" modelName="internal" modelPosition="c" textColor="#000000" visible="true" width="80.0" x="0.0" y="-1.166015625">MAP3K7</y:NodeLabel>
          <y:Shape type="roundrectangle"/>
        </y:ShapeNode>
      </data>
      <data key="d1"/>
    </node>
    <node id="n148">
      <data key="d0">
        <y:ShapeNode>
          <y:Geometry height="20.0" width="80.0" x="127.02770229212535" y="1423.6283244479084"/>
          <y:Fill color="#CCFFFF" transparent="false"/>
          <y:BorderStyle color="#000000" type="line" width="1.0"/>
          <y:NodeLabel alignment="center" autoSizePolicy="node_width" fontFamily="Arial Black" fontSize="13" fontStyle="plain" hasBackgroundColor="false" hasLineColor="false" height="22.33203125" modelName="internal" modelPosition="c" textColor="#000000" visible="true" width="80.0" x="0.0" y="-1.166015625">RPS6KA5</y:NodeLabel>
          <y:Shape type="roundrectangle"/>
        </y:ShapeNode>
      </data>
      <data key="d1"/>
    </node>
    <node id="n149">
      <data key="d0">
        <y:ShapeNode>
          <y:Geometry height="60.0" width="100.0" x="690.5709304415394" y="1461.561063705721"/>
          <y:Fill color="#FFFF99" transparent="false"/>
          <y:BorderStyle color="#000000" type="line" width="1.0"/>
          <y:NodeLabel alignment="center" autoSizePolicy="node_width" fontFamily="Arial Black" fontSize="13" fontStyle="plain" hasBackgroundColor="false" hasLineColor="false" height="58.99609375" modelName="internal" modelPosition="c" textColor="#000000" visible="true" width="100.0" x="0.0" y="0.501953125">RELA (p65)
NFKB1 (p50)
[P]</y:NodeLabel>
          <y:Shape type="roundrectangle"/>
        </y:ShapeNode>
      </data>
      <data key="d1"/>
    </node>
    <node id="n150">
      <data key="d0">
        <y:ShapeNode>
          <y:Geometry height="20.0" width="100.0" x="1478.5708694063828" y="1427.479032455721"/>
          <y:Fill color="#C0C0C0" transparent="false"/>
          <y:BorderStyle color="#000000" type="line" width="1.0"/>
          <y:NodeLabel alignment="center" autoSizePolicy="node_width" fontFamily="Arial Black" fontSize="13" fontStyle="plain" hasBackgroundColor="false" hasLineColor="false" height="22.33203125" modelName="internal" modelPosition="c" textColor="#000000" visible="true" width="100.0" x="0.0" y="-1.166015625">BIRC3</y:NodeLabel>
          <y:Shape type="rectangle"/>
        </y:ShapeNode>
      </data>
      <data key="d1"/>
    </node>
    <node id="n151">
      <data key="d0">
        <y:ShapeNode>
          <y:Geometry height="20.0" width="100.0" x="1478.5708694063828" y="1461.234891830721"/>
          <y:Fill color="#C0C0C0" transparent="false"/>
          <y:BorderStyle color="#000000" type="line" width="1.0"/>
          <y:NodeLabel alignment="center" autoSizePolicy="node_width" fontFamily="Arial Black" fontSize="13" fontStyle="plain" hasBackgroundColor="false" hasLineColor="false" height="22.33203125" modelName="internal" modelPosition="c" textColor="#000000" visible="true" width="100.0" x="0.0" y="-1.166015625">CFLAR</y:NodeLabel>
          <y:Shape type="rectangle"/>
        </y:ShapeNode>
      </data>
      <data key="d1"/>
    </node>
    <node id="n152">
      <data key="d0">
        <y:ShapeNode>
          <y:Geometry height="20.0" width="100.0" x="1478.5708694063828" y="1491.5005168307205"/>
          <y:Fill color="#C0C0C0" transparent="false"/>
          <y:BorderStyle color="#000000" type="line" width="1.0"/>
          <y:NodeLabel alignment="center" autoSizePolicy="node_width" fontFamily="Arial Black" fontSize="13" fontStyle="plain" hasBackgroundColor="false" hasLineColor="false" height="22.33203125" modelName="internal" modelPosition="c" textColor="#000000" visible="true" width="100.0" x="0.0" y="-1.166015625">FAS</y:NodeLabel>
          <y:Shape type="rectangle"/>
        </y:ShapeNode>
      </data>
      <data key="d1"/>
    </node>
    <node id="n153">
      <data key="d0">
        <y:ShapeNode>
          <y:Geometry height="20.0" width="100.0" x="1478.5708694063828" y="1524.7397746432207"/>
          <y:Fill color="#C0C0C0" transparent="false"/>
          <y:BorderStyle color="#000000" type="line" width="1.0"/>
          <y:NodeLabel alignment="center" autoSizePolicy="node_width" fontFamily="Arial Black" fontSize="13" fontStyle="plain" hasBackgroundColor="false" hasLineColor="false" height="22.33203125" modelName="internal" modelPosition="c" textColor="#000000" visible="true" width="100.0" x="0.0" y="-1.166015625">BCL2A1</y:NodeLabel>
          <y:Shape type="rectangle"/>
        </y:ShapeNode>
      </data>
      <data key="d1"/>
    </node>
    <node id="n154">
      <data key="d0">
        <y:ShapeNode>
          <y:Geometry height="20.0" width="100.0" x="1478.5708694063828" y="1397.4789103854089"/>
          <y:Fill color="#C0C0C0" transparent="false"/>
          <y:BorderStyle color="#000000" type="line" width="1.0"/>
          <y:NodeLabel alignment="center" autoSizePolicy="node_width" fontFamily="Arial Black" fontSize="13" fontStyle="plain" hasBackgroundColor="false" hasLineColor="false" height="22.33203125" modelName="internal" modelPosition="c" textColor="#000000" visible="true" width="100.0" x="0.0" y="-1.166015625">BIRC4</y:NodeLabel>
          <y:Shape type="rectangle"/>
        </y:ShapeNode>
      </data>
      <data key="d1"/>
    </node>
    <node id="n155">
      <data key="d0">
        <y:ShapeNode>
          <y:Geometry height="20.0" width="100.0" x="1478.5708694063828" y="1558.0171183932207"/>
          <y:Fill color="#C0C0C0" transparent="false"/>
          <y:BorderStyle color="#000000" type="line" width="1.0"/>
          <y:NodeLabel alignment="center" autoSizePolicy="node_width" fontFamily="Arial Black" fontSize="13" fontStyle="plain" hasBackgroundColor="false" hasLineColor="false" height="22.33203125" modelName="internal" modelPosition="c" textColor="#000000" visible="true" width="100.0" x="0.0" y="-1.166015625">BCL2L1</y:NodeLabel>
          <y:Shape type="rectangle"/>
        </y:ShapeNode>
      </data>
      <data key="d1"/>
    </node>
    <node id="n156">
      <data key="d0">
        <y:ShapeNode>
          <y:Geometry height="20.0" width="100.0" x="1478.5708694063828" y="1592.6284465182207"/>
          <y:Fill color="#C0C0C0" transparent="false"/>
          <y:BorderStyle color="#000000" type="line" width="1.0"/>
          <y:NodeLabel alignment="center" autoSizePolicy="node_width" fontFamily="Arial Black" fontSize="13" fontStyle="plain" hasBackgroundColor="false" hasLineColor="false" height="22.33203125" modelName="internal" modelPosition="c" textColor="#000000" visible="true" width="100.0" x="0.0" y="-1.166015625">SOD2</y:NodeLabel>
          <y:Shape type="rectangle"/>
        </y:ShapeNode>
      </data>
      <data key="d1"/>
    </node>
    <node id="n157">
      <data key="d0">
        <y:ShapeNode>
          <y:Geometry height="20.0" width="100.0" x="1478.5708694063828" y="1366.4789103854089"/>
          <y:Fill color="#C0C0C0" transparent="false"/>
          <y:BorderStyle color="#000000" type="line" width="1.0"/>
          <y:NodeLabel alignment="center" autoSizePolicy="node_width" fontFamily="Arial Black" fontSize="13" fontStyle="plain" hasBackgroundColor="false" hasLineColor="false" height="22.33203125" modelName="internal" modelPosition="c" textColor="#000000" visible="true" width="100.0" x="0.0" y="-1.166015625">IER3</y:NodeLabel>
          <y:Shape type="rectangle"/>
        </y:ShapeNode>
      </data>
      <data key="d1"/>
    </node>
    <node id="n158">
      <data key="d0">
        <y:ShapeNode>
          <y:Geometry height="20.0" width="100.0" x="1478.5708694063828" y="1624.4741496432207"/>
          <y:Fill color="#C0C0C0" transparent="false"/>
          <y:BorderStyle color="#000000" type="line" width="1.0"/>
          <y:NodeLabel alignment="center" autoSizePolicy="node_width" fontFamily="Arial Black" fontSize="13" fontStyle="plain" hasBackgroundColor="false" hasLineColor="false" height="22.33203125" modelName="internal" modelPosition="c" textColor="#000000" visible="true" width="100.0" x="0.0" y="-1.166015625">TRAF2</y:NodeLabel>
          <y:Shape type="rectangle"/>
        </y:ShapeNode>
      </data>
      <data key="d1"/>
    </node>
    <node id="n159">
      <data key="d0">
        <y:ShapeNode>
          <y:Geometry height="20.0" width="100.0" x="1478.5708694063828" y="1333.4789103854089"/>
          <y:Fill color="#C0C0C0" transparent="false"/>
          <y:BorderStyle color="#000000" type="line" width="1.0"/>
          <y:NodeLabel alignment="center" autoSizePolicy="node_width" fontFamily="Arial Black" fontSize="13" fontStyle="plain" hasBackgroundColor="false" hasLineColor="false" height="22.33203125" modelName="internal" modelPosition="c" textColor="#000000" visible="true" width="100.0" x="0.0" y="-1.166015625">BCL2A1</y:NodeLabel>
          <y:Shape type="rectangle"/>
        </y:ShapeNode>
      </data>
      <data key="d1"/>
    </node>
    <node id="n160">
      <data key="d0">
        <y:ShapeNode>
          <y:Geometry height="20.0" width="100.0" x="1478.5708694063828" y="1657.6606730807207"/>
          <y:Fill color="#C0C0C0" transparent="false"/>
          <y:BorderStyle color="#000000" type="line" width="1.0"/>
          <y:NodeLabel alignment="center" autoSizePolicy="node_width" fontFamily="Arial Black" fontSize="13" fontStyle="plain" hasBackgroundColor="false" hasLineColor="false" height="22.33203125" modelName="internal" modelPosition="c" textColor="#000000" visible="true" width="100.0" x="0.0" y="-1.166015625">TRAF1</y:NodeLabel>
          <y:Shape type="rectangle"/>
        </y:ShapeNode>
      </data>
      <data key="d1"/>
    </node>
    <node id="n161">
      <data key="d0">
        <y:ShapeNode>
          <y:Geometry height="20.0" width="34.00756072998047" x="-24.510867277462353" y="2196.479032455721"/>
          <y:Fill color="#F7F7A7" transparent="false"/>
          <y:BorderStyle color="#000000" type="line" width="1.0"/>
          <y:NodeLabel alignment="center" autoSizePolicy="node_width" fontFamily="Arial Black" fontSize="13" fontStyle="plain" hasBackgroundColor="false" hasLineColor="false" height="22.33203125" modelName="internal" modelPosition="l" textColor="#000000" visible="true" width="34.00756072998047" x="4.0" y="-1.166015625">Ub</y:NodeLabel>
          <y:Shape type="roundrectangle"/>
        </y:ShapeNode>
      </data>
      <data key="d1"/>
    </node>
    <node id="n162">
      <data key="d0">
        <y:ShapeNode>
          <y:Geometry height="20.0" width="20.0" x="-17.506960908253063" y="2090.002469955721"/>
          <y:Fill color="#FFFF99" transparent="false"/>
          <y:BorderStyle color="#000000" type="line" width="1.0"/>
          <y:NodeLabel alignment="center" autoSizePolicy="node_width" fontFamily="Arial Black" fontSize="13" fontStyle="plain" hasBackgroundColor="false" hasLineColor="false" height="22.33203125" modelName="internal" modelPosition="c" textColor="#000000" visible="true" width="20.0" x="0.0" y="-1.166015625">B</y:NodeLabel>
          <y:Shape type="ellipse"/>
        </y:ShapeNode>
      </data>
      <data key="d1"/>
    </node>
    <node id="n163">
      <data key="d0">
        <y:ShapeNode>
          <y:Geometry height="40.0" width="100.0" x="96.57067867151989" y="2080.002469955721"/>
          <y:Fill color="#FFFF99" transparent="false"/>
          <y:BorderStyle color="#000000" type="line" width="1.0"/>
          <y:NodeLabel alignment="center" autoSizePolicy="node_width" fontFamily="Arial Black" fontSize="13" fontStyle="plain" hasBackgroundColor="false" hasLineColor="false" height="40.6640625" modelName="internal" modelPosition="c" textColor="#000000" visible="true" width="100.0" x="0.0" y="-0.33203125">NFKBIA 
Ub</y:NodeLabel>
          <y:Shape type="roundrectangle"/>
        </y:ShapeNode>
      </data>
      <data key="d1"/>
    </node>
    <node id="n164">
      <data key="d0">
        <y:ShapeNode>
          <y:Geometry height="80.0" width="160.0" x="417.49283595911754" y="2057.479032455721"/>
          <y:Fill color="#CCCC00" transparent="false"/>
          <y:BorderStyle color="#000000" type="line" width="1.0"/>
          <y:NodeLabel alignment="right" autoSizePolicy="content" fontFamily="Arial Black" fontSize="18" fontStyle="plain" hasBackgroundColor="false" hasLineColor="false" height="29.3828125" modelName="internal" modelPosition="c" textColor="#000000" visible="true" width="122.0" x="19.0" y="25.30859375">Proteasome</y:NodeLabel>
          <y:Shape type="roundrectangle"/>
        </y:ShapeNode>
      </data>
      <data key="d1"/>
    </node>
    <node id="n165">
      <data key="d0">
        <y:ShapeNode>
          <y:Geometry height="20.0" width="100.0" x="-640.2155685818981" y="2157.295438705721"/>
          <y:Fill color="#CCFFFF" transparent="false"/>
          <y:BorderStyle color="#000000" type="line" width="1.0"/>
          <y:NodeLabel alignment="center" autoSizePolicy="node_width" fontFamily="Arial Black" fontSize="13" fontStyle="plain" hasBackgroundColor="false" hasLineColor="false" height="22.33203125" modelName="internal" modelPosition="l" textColor="#000000" visible="true" width="100.0" x="4.0" y="-1.166015625">MAP3K14 [I]</y:NodeLabel>
          <y:Shape type="roundrectangle"/>
        </y:ShapeNode>
      </data>
      <data key="d1"/>
    </node>
    <node id="n166">
      <data key="d0">
        <y:ShapeNode>
          <y:Geometry height="60.0" width="80.0" x="-403.161208819187" y="1750.375998971926"/>
          <y:Fill color="#FFFF99" transparent="false"/>
          <y:BorderStyle color="#000000" type="line" width="1.0"/>
          <y:NodeLabel alignment="center" autoSizePolicy="node_width" fontFamily="Arial Black" fontSize="13" fontStyle="plain" hasBackgroundColor="false" hasLineColor="false" height="58.99609375" modelName="internal" modelPosition="c" textColor="#000000" visible="true" width="80.0" x="0.0" y="0.501953125">CHUK
CHUK
[I]</y:NodeLabel>
          <y:Shape type="roundrectangle"/>
        </y:ShapeNode>
      </data>
      <data key="d1"/>
    </node>
    <node id="n167">
      <data key="d0">
        <y:ShapeNode>
          <y:Geometry height="40.0" width="107.375" x="-338.1163254178356" y="1992.0024699557212"/>
          <y:Fill color="#FFFF99" transparent="false"/>
          <y:BorderStyle color="#000000" type="line" width="1.0"/>
          <y:NodeLabel alignment="center" autoSizePolicy="node_width" fontFamily="Arial Black" fontSize="13" fontStyle="plain" hasBackgroundColor="false" hasLineColor="false" height="40.6640625" modelName="internal" modelPosition="c" textColor="#000000" visible="true" width="107.375" x="0.0" y="-0.33203125">NFKB2 (p100)
RELB
</y:NodeLabel>
          <y:Shape type="roundrectangle"/>
        </y:ShapeNode>
      </data>
      <data key="d1"/>
    </node>
    <node id="n168">
      <data key="d0">
        <y:ShapeNode>
          <y:Geometry height="60.0" width="110.0" x="-58.50696186192738" y="1839.4790324557212"/>
          <y:Fill color="#FFFF99" transparent="false"/>
          <y:BorderStyle color="#000000" type="line" width="1.0"/>
          <y:NodeLabel alignment="center" autoSizePolicy="node_width" fontFamily="Arial Black" fontSize="13" fontStyle="plain" hasBackgroundColor="false" hasLineColor="false" height="58.99609375" modelName="internal" modelPosition="c" textColor="#000000" visible="true" width="110.0" x="0.0" y="0.501953125">NFKB2 (p100)
RELB
[P]</y:NodeLabel>
          <y:Shape type="roundrectangle"/>
        </y:ShapeNode>
      </data>
      <data key="d1"/>
    </node>
    <node id="n169">
      <data key="d0">
        <y:ShapeNode>
          <y:Geometry height="40.0" width="107.375" x="684.2445144259144" y="1849.4790324557212"/>
          <y:Fill color="#FFFF99" transparent="false"/>
          <y:BorderStyle color="#000000" type="line" width="1.0"/>
          <y:NodeLabel alignment="center" autoSizePolicy="node_width" fontFamily="Arial Black" fontSize="13" fontStyle="plain" hasBackgroundColor="false" hasLineColor="false" height="40.6640625" modelName="internal" modelPosition="c" textColor="#000000" visible="true" width="107.375" x="0.0" y="-0.33203125">NFKB2 (p52)
RELB
</y:NodeLabel>
          <y:Shape type="roundrectangle"/>
        </y:ShapeNode>
      </data>
      <data key="d1"/>
    </node>
    <node id="n170">
      <data key="d0">
        <y:ShapeNode>
          <y:Geometry height="40.0" width="107.375" x="400.12882228724254" y="1849.4790324557212"/>
          <y:Fill color="#FFFF99" transparent="false"/>
          <y:BorderStyle color="#000000" type="line" width="1.0"/>
          <y:NodeLabel alignment="center" autoSizePolicy="node_width" fontFamily="Arial Black" fontSize="13" fontStyle="plain" hasBackgroundColor="false" hasLineColor="false" height="40.6640625" modelName="internal" modelPosition="c" textColor="#000000" visible="true" width="107.375" x="0.0" y="-0.33203125">NFKB2 (p52)
RELB
</y:NodeLabel>
          <y:Shape type="roundrectangle"/>
        </y:ShapeNode>
      </data>
      <data key="d1"/>
    </node>
    <node id="n171">
      <data key="d0">
        <y:ShapeNode>
          <y:Geometry height="20.0" width="100.0" x="-555.5070724881481" y="2107.479032455721"/>
          <y:Fill color="#CCFFFF" transparent="false"/>
          <y:BorderStyle color="#000000" type="line" width="1.0"/>
          <y:NodeLabel alignment="center" autoSizePolicy="node_width" fontFamily="Arial Black" fontSize="13" fontStyle="plain" hasBackgroundColor="false" hasLineColor="false" height="22.33203125" modelName="internal" modelPosition="l" textColor="#000000" visible="true" width="100.0" x="4.0" y="-1.166015625">MAP3K14 [A]</y:NodeLabel>
          <y:Shape type="roundrectangle"/>
        </y:ShapeNode>
      </data>
      <data key="d1"/>
    </node>
    <node id="n172">
      <data key="d0">
        <y:ShapeNode>
          <y:Geometry height="20.0" width="20.0" x="-600.2155685818981" y="2107.295438705721"/>
          <y:Fill color="#99CC00" transparent="false"/>
          <y:BorderStyle color="#000000" type="line" width="1.0"/>
          <y:NodeLabel alignment="center" autoSizePolicy="node_width" fontFamily="Arial Black" fontSize="13" fontStyle="plain" hasBackgroundColor="false" hasLineColor="false" height="22.33203125" modelName="internal" modelPosition="c" textColor="#000000" visible="true" width="20.0" x="0.0" y="-1.166015625">A</y:NodeLabel>
          <y:Shape type="ellipse"/>
        </y:ShapeNode>
      </data>
      <data key="d1"/>
    </node>
    <node id="n173">
      <data key="d0">
        <y:ShapeNode>
          <y:Geometry height="20.0" width="20.0" x="-109.50695804723011" y="1891.4790324557214"/>
          <y:Fill color="#FFFFFF" transparent="false"/>
          <y:BorderStyle color="#000000" type="line" width="1.0"/>
          <y:NodeLabel alignment="center" autoSizePolicy="node_width" fontFamily="Arial Black" fontSize="13" fontStyle="plain" hasBackgroundColor="false" hasLineColor="false" height="22.33203125" modelName="internal" modelPosition="c" textColor="#000000" visible="true" width="20.0" x="0.0" y="-1.166015625">P</y:NodeLabel>
          <y:Shape type="ellipse"/>
        </y:ShapeNode>
      </data>
      <data key="d1"/>
    </node>
    <node id="n174">
      <data key="d0">
        <y:ShapeNode>
          <y:Geometry height="60.0" width="80.0" x="-307.3878212369274" y="1873.8389620521693"/>
          <y:Fill color="#FFFF99" transparent="false"/>
          <y:BorderStyle color="#000000" type="line" width="1.0"/>
          <y:NodeLabel alignment="center" autoSizePolicy="node_width" fontFamily="Arial Black" fontSize="13" fontStyle="plain" hasBackgroundColor="false" hasLineColor="false" height="58.99609375" modelName="internal" modelPosition="c" textColor="#000000" visible="true" width="80.0" x="0.0" y="0.501953125">CHUK
CHUK
[A]</y:NodeLabel>
          <y:Shape type="roundrectangle"/>
        </y:ShapeNode>
      </data>
      <data key="d1"/>
    </node>
    <node id="n175">
      <data key="d0">
        <y:ShapeNode>
          <y:Geometry height="20.0" width="20.0" x="-373.5069504178356" y="1893.4790324557214"/>
          <y:Fill color="#99CC00" transparent="false"/>
          <y:BorderStyle color="#000000" type="line" width="1.0"/>
          <y:NodeLabel alignment="center" autoSizePolicy="node_width" fontFamily="Arial Black" fontSize="13" fontStyle="plain" hasBackgroundColor="false" hasLineColor="false" height="22.33203125" modelName="internal" modelPosition="c" textColor="#000000" visible="true" width="20.0" x="0.0" y="-1.166015625">A</y:NodeLabel>
          <y:Shape type="ellipse"/>
        </y:ShapeNode>
      </data>
      <data key="d1"/>
    </node>
    <node id="n176">
      <data key="d0">
        <y:ShapeNode>
          <y:Geometry height="40.0" width="115.0" x="-888.4516645178378" y="2021.002469955721"/>
          <y:Fill color="#FFFF99" transparent="false"/>
          <y:BorderStyle color="#000000" type="line" width="1.0"/>
          <y:NodeLabel alignment="center" autoSizePolicy="node_width" fontFamily="Arial Black" fontSize="13" fontStyle="plain" hasBackgroundColor="false" hasLineColor="false" height="40.6640625" modelName="internal" modelPosition="c" textColor="#000000" visible="true" width="115.0" x="0.0" y="-0.33203125">TNF
TNFRSF1B</y:NodeLabel>
          <y:Shape type="roundrectangle"/>
        </y:ShapeNode>
      </data>
      <data key="d1"/>
    </node>
    <node id="n177">
      <data key="d0">
        <y:ShapeNode>
          <y:Geometry height="20.0" width="20.0" x="-1032.401115456898" y="1957.2954387057212"/>
          <y:Fill color="#FFFF99" transparent="false"/>
          <y:BorderStyle color="#000000" type="line" width="1.0"/>
          <y:NodeLabel alignment="center" autoSizePolicy="node_width" fontFamily="Arial Black" fontSize="13" fontStyle="plain" hasBackgroundColor="false" hasLineColor="false" height="22.33203125" modelName="internal" modelPosition="c" textColor="#000000" visible="true" width="20.0" x="0.0" y="-1.166015625">B</y:NodeLabel>
          <y:Shape type="ellipse"/>
        </y:ShapeNode>
      </data>
      <data key="d1"/>
    </node>
    <node id="n178">
      <data key="d0">
        <y:ShapeNode>
          <y:Geometry height="20.0" width="80.0" x="-866.4289474881481" y="1957.0024699557212"/>
          <y:Fill color="#CCFFFF" transparent="false"/>
          <y:BorderStyle color="#000000" type="line" width="1.0"/>
          <y:NodeLabel alignment="center" autoSizePolicy="node_width" fontFamily="Arial Black" fontSize="13" fontStyle="plain" hasBackgroundColor="false" hasLineColor="false" height="22.33203125" modelName="internal" modelPosition="c" textColor="#000000" visible="true" width="80.0" x="0.0" y="-1.166015625">TNFRSF1B</y:NodeLabel>
          <y:Shape type="roundrectangle"/>
        </y:ShapeNode>
      </data>
      <data key="d1"/>
    </node>
    <node id="n179">
      <data key="d0">
        <y:ShapeNode>
          <y:Geometry height="20.0" width="20.0" x="-703.2155685818981" y="2119.822782455721"/>
          <y:Fill color="#FFFF99" transparent="false"/>
          <y:BorderStyle color="#000000" type="line" width="1.0"/>
          <y:NodeLabel alignment="center" autoSizePolicy="node_width" fontFamily="Arial Black" fontSize="13" fontStyle="plain" hasBackgroundColor="false" hasLineColor="false" height="22.33203125" modelName="internal" modelPosition="c" textColor="#000000" visible="true" width="20.0" x="0.0" y="-1.166015625">B</y:NodeLabel>
          <y:Shape type="ellipse"/>
        </y:ShapeNode>
      </data>
      <data key="d1"/>
    </node>
    <node id="n180">
      <data key="d0">
        <y:ShapeNode>
          <y:Geometry height="63.750980377197266" width="115.0" x="-888.4516645178378" y="2072.127469955721"/>
          <y:Fill color="#FFFF99" transparent="false"/>
          <y:BorderStyle color="#000000" type="line" width="1.0"/>
          <y:NodeLabel alignment="center" autoSizePolicy="node_width" fontFamily="Arial Black" fontSize="13" fontStyle="plain" hasBackgroundColor="false" hasLineColor="false" height="58.99609375" modelName="internal" modelPosition="c" textColor="#000000" visible="true" width="115.0" x="0.0" y="2.377443313598633">TNF
TNFRSF1B
TRAF2</y:NodeLabel>
          <y:Shape type="roundrectangle"/>
        </y:ShapeNode>
      </data>
      <data key="d1"/>
    </node>
    <node id="n181">
      <data key="d0">
        <y:ShapeNode>
          <y:Geometry height="60.0" width="107.375" x="220.88365932337535" y="1839.4790324557212"/>
          <y:Fill color="#FFFF99" transparent="false"/>
          <y:BorderStyle color="#000000" type="line" width="1.0"/>
          <y:NodeLabel alignment="center" autoSizePolicy="node_width" fontFamily="Arial Black" fontSize="13" fontStyle="plain" hasBackgroundColor="false" hasLineColor="false" height="58.99609375" modelName="internal" modelPosition="c" textColor="#000000" visible="true" width="107.375" x="0.0" y="0.501953125">NFKB2 (p100)
RELB
Ub
</y:NodeLabel>
          <y:Shape type="roundrectangle"/>
        </y:ShapeNode>
      </data>
      <data key="d1"/>
    </node>
    <node id="n182">
      <data key="d0">
        <y:ShapeNode>
          <y:Geometry height="20.0" width="20.0" x="89.57116695276989" y="1859.4790324557212"/>
          <y:Fill color="#FFFF99" transparent="false"/>
          <y:BorderStyle color="#000000" type="line" width="1.0"/>
          <y:NodeLabel alignment="center" autoSizePolicy="node_width" fontFamily="Arial Black" fontSize="13" fontStyle="plain" hasBackgroundColor="false" hasLineColor="false" height="22.33203125" modelName="internal" modelPosition="c" textColor="#000000" visible="true" width="20.0" x="0.0" y="-1.166015625">B</y:NodeLabel>
          <y:Shape type="ellipse"/>
        </y:ShapeNode>
      </data>
      <data key="d1"/>
    </node>
    <node id="n183">
      <data key="d0">
        <y:ShapeNode>
          <y:Geometry height="50.0" width="115.0" x="-888.4516645178378" y="2419.479032455721"/>
          <y:Fill color="#FFFF99" transparent="false"/>
          <y:BorderStyle color="#000000" type="line" width="1.0"/>
          <y:NodeLabel alignment="center" autoSizePolicy="node_width" fontFamily="Arial Black" fontSize="13" fontStyle="plain" hasBackgroundColor="false" hasLineColor="false" height="40.6640625" modelName="internal" modelPosition="c" textColor="#000000" visible="true" width="115.0" x="0.0" y="4.66796875">TNF
&lt;3&gt;TNFRSF1A
</y:NodeLabel>
          <y:Shape type="roundrectangle"/>
        </y:ShapeNode>
      </data>
      <data key="d1"/>
    </node>
    <node id="n184">
      <data key="d0">
        <y:ShapeNode>
          <y:Geometry height="20.0" width="20.0" x="-837.6931686795543" y="2367.524930893221"/>
          <y:Fill color="#FFCC00" transparent="false"/>
          <y:BorderStyle color="#000000" type="line" width="1.0"/>
          <y:NodeLabel alignment="center" autoSizePolicy="node_width" fontFamily="Arial Black" fontSize="13" fontStyle="plain" hasBackgroundColor="false" hasLineColor="false" height="22.33203125" modelName="internal" modelPosition="c" textColor="#000000" visible="true" width="20.0" x="0.0" y="-1.166015625">D</y:NodeLabel>
          <y:Shape type="ellipse"/>
        </y:ShapeNode>
      </data>
      <data key="d1"/>
    </node>
    <node id="n185">
      <data key="d0">
        <y:ShapeNode>
          <y:Geometry height="20.0" width="20.0" x="-1032.401115456898" y="1357.6664103854089"/>
          <y:Fill color="#FFFF99" transparent="false"/>
          <y:BorderStyle color="#000000" type="line" width="1.0"/>
          <y:NodeLabel alignment="center" autoSizePolicy="node_width" fontFamily="Arial Black" fontSize="13" fontStyle="plain" hasBackgroundColor="false" hasLineColor="false" height="22.33203125" modelName="internal" modelPosition="c" textColor="#000000" visible="true" width="20.0" x="0.0" y="-1.166015625">B</y:NodeLabel>
          <y:Shape type="ellipse"/>
        </y:ShapeNode>
      </data>
      <data key="d1"/>
    </node>
    <node id="n186">
      <data key="d0">
        <y:ShapeNode>
          <y:Geometry height="20.0" width="80.0" x="-879.9211349881481" y="1357.6664103854089"/>
          <y:Fill color="#CCFFFF" transparent="false"/>
          <y:BorderStyle color="#000000" type="line" width="1.0"/>
          <y:NodeLabel alignment="center" autoSizePolicy="node_width" fontFamily="Arial Black" fontSize="13" fontStyle="plain" hasBackgroundColor="false" hasLineColor="false" height="22.33203125" modelName="internal" modelPosition="c" textColor="#000000" visible="true" width="80.0" x="0.0" y="-1.166015625">TNFRSF17</y:NodeLabel>
          <y:Shape type="roundrectangle"/>
        </y:ShapeNode>
      </data>
      <data key="d1"/>
    </node>
    <node id="n187">
      <data key="d0">
        <y:ShapeNode>
          <y:Geometry height="20.0" width="80.0" x="-1179.9211960233047" y="1357.6664103854089"/>
          <y:Fill color="#CCFFFF" transparent="false"/>
          <y:BorderStyle color="#000000" type="line" width="1.0"/>
          <y:NodeLabel alignment="center" autoSizePolicy="node_width" fontFamily="Arial Black" fontSize="13" fontStyle="plain" hasBackgroundColor="false" hasLineColor="false" height="22.33203125" modelName="internal" modelPosition="c" textColor="#000000" visible="true" width="80.0" x="0.0" y="-1.166015625">TNFSF13B</y:NodeLabel>
          <y:Shape type="roundrectangle"/>
        </y:ShapeNode>
      </data>
      <data key="d1"/>
    </node>
    <node id="n188">
      <data key="d0">
        <y:ShapeNode>
          <y:Geometry height="40.0" width="115.0" x="-888.4516645178378" y="1447.002469955721"/>
          <y:Fill color="#FFFF99" transparent="false"/>
          <y:BorderStyle color="#000000" type="line" width="1.0"/>
          <y:NodeLabel alignment="center" autoSizePolicy="node_width" fontFamily="Arial Black" fontSize="13" fontStyle="plain" hasBackgroundColor="false" hasLineColor="false" height="40.6640625" modelName="internal" modelPosition="c" textColor="#000000" visible="true" width="115.0" x="0.0" y="-0.33203125">TNFSF13B
TNFRSF17</y:NodeLabel>
          <y:Shape type="roundrectangle"/>
        </y:ShapeNode>
      </data>
      <data key="d1"/>
    </node>
    <node id="n189">
      <data key="d0">
        <y:ShapeNode>
          <y:Geometry height="20.0" width="20.0" x="-699.9211349881481" y="1457.666532455721"/>
          <y:Fill color="#FFFF99" transparent="false"/>
          <y:BorderStyle color="#000000" type="line" width="1.0"/>
          <y:NodeLabel alignment="center" autoSizePolicy="node_width" fontFamily="Arial Black" fontSize="13" fontStyle="plain" hasBackgroundColor="false" hasLineColor="false" height="22.33203125" modelName="internal" modelPosition="c" textColor="#000000" visible="true" width="20.0" x="0.0" y="-1.166015625">B</y:NodeLabel>
          <y:Shape type="ellipse"/>
        </y:ShapeNode>
      </data>
      <data key="d1"/>
    </node>
    <node id="n190">
      <data key="d0">
        <y:ShapeNode>
          <y:Geometry height="59.55529022216797" width="115.0" x="-888.4516645178378" y="1538.2251262057207"/>
          <y:Fill color="#FFFF99" transparent="false"/>
          <y:BorderStyle color="#000000" type="line" width="1.0"/>
          <y:NodeLabel alignment="center" autoSizePolicy="node_width" fontFamily="Arial Black" fontSize="13" fontStyle="plain" hasBackgroundColor="false" hasLineColor="false" height="58.99609375" modelName="internal" modelPosition="c" textColor="#000000" visible="true" width="115.0" x="0.0" y="0.2795982360839844">TNFSF13B
TNFRSF17
TRAF5</y:NodeLabel>
          <y:Shape type="roundrectangle"/>
        </y:ShapeNode>
      </data>
      <data key="d1"/>
    </node>
    <node id="n191">
      <data key="d0">
        <y:ShapeNode>
          <y:Geometry height="20.0" width="80.0" x="-729.9211349881481" y="1357.6664103854089"/>
          <y:Fill color="#CCFFFF" transparent="false"/>
          <y:BorderStyle color="#000000" type="line" width="1.0"/>
          <y:NodeLabel alignment="center" autoSizePolicy="node_width" fontFamily="Arial Black" fontSize="13" fontStyle="plain" hasBackgroundColor="false" hasLineColor="false" height="22.33203125" modelName="internal" modelPosition="c" textColor="#000000" visible="true" width="80.0" x="0.0" y="-1.166015625">TRAF5</y:NodeLabel>
          <y:Shape type="roundrectangle"/>
        </y:ShapeNode>
      </data>
      <data key="d1"/>
    </node>
    <node id="n192">
      <data key="d0">
        <y:ShapeNode>
          <y:Geometry height="20.0" width="20.0" x="-599.9211349881481" y="1857.6665324557212"/>
          <y:Fill color="#CC99FF" transparent="false"/>
          <y:BorderStyle color="#000000" type="line" width="1.0"/>
          <y:NodeLabel alignment="center" autoSizePolicy="node_width" fontFamily="Arial Black" fontSize="12" fontStyle="plain" hasBackgroundColor="false" hasLineColor="false" height="20.921875" modelName="internal" modelPosition="c" textColor="#000000" visible="true" width="23.0" x="-1.5" y="-0.4609375">OR</y:NodeLabel>
          <y:Shape type="ellipse"/>
        </y:ShapeNode>
      </data>
      <data key="d1"/>
    </node>
    <node id="n193">
      <data key="d0">
        <y:ShapeNode>
          <y:Geometry height="20.0" width="20.0" x="-1032.401115456898" y="1657.6665324557207"/>
          <y:Fill color="#FFFF99" transparent="false"/>
          <y:BorderStyle color="#000000" type="line" width="1.0"/>
          <y:NodeLabel alignment="center" autoSizePolicy="node_width" fontFamily="Arial Black" fontSize="13" fontStyle="plain" hasBackgroundColor="false" hasLineColor="false" height="22.33203125" modelName="internal" modelPosition="c" textColor="#000000" visible="true" width="20.0" x="0.0" y="-1.166015625">B</y:NodeLabel>
          <y:Shape type="ellipse"/>
        </y:ShapeNode>
      </data>
      <data key="d1"/>
    </node>
    <node id="n194">
      <data key="d0">
        <y:ShapeNode>
          <y:Geometry height="20.0" width="80.0" x="-870.9516645178378" y="1657.6665324557207"/>
          <y:Fill color="#CCFFFF" transparent="false"/>
          <y:BorderStyle color="#000000" type="line" width="1.0"/>
          <y:NodeLabel alignment="center" autoSizePolicy="node_width" fontFamily="Arial Black" fontSize="13" fontStyle="plain" hasBackgroundColor="false" hasLineColor="false" height="22.33203125" modelName="internal" modelPosition="c" textColor="#000000" visible="true" width="80.0" x="0.0" y="-1.166015625">CD40</y:NodeLabel>
          <y:Shape type="roundrectangle"/>
        </y:ShapeNode>
      </data>
      <data key="d1"/>
    </node>
    <node id="n195">
      <data key="d0">
        <y:ShapeNode>
          <y:Geometry height="20.0" width="80.0" x="-1179.9211960233047" y="1657.6665324557207"/>
          <y:Fill color="#CCFFFF" transparent="false"/>
          <y:BorderStyle color="#000000" type="line" width="1.0"/>
          <y:NodeLabel alignment="center" autoSizePolicy="node_width" fontFamily="Arial Black" fontSize="13" fontStyle="plain" hasBackgroundColor="false" hasLineColor="false" height="22.33203125" modelName="internal" modelPosition="c" textColor="#000000" visible="true" width="80.0" x="0.0" y="-1.166015625">CD40LG</y:NodeLabel>
          <y:Shape type="roundrectangle"/>
        </y:ShapeNode>
      </data>
      <data key="d1"/>
    </node>
    <node id="n196">
      <data key="d0">
        <y:ShapeNode>
          <y:Geometry height="40.0" width="115.0" x="-888.4516645178378" y="1734.002469955721"/>
          <y:Fill color="#FFFF99" transparent="false"/>
          <y:BorderStyle color="#000000" type="line" width="1.0"/>
          <y:NodeLabel alignment="center" autoSizePolicy="node_width" fontFamily="Arial Black" fontSize="13" fontStyle="plain" hasBackgroundColor="false" hasLineColor="false" height="40.6640625" modelName="internal" modelPosition="c" textColor="#000000" visible="true" width="115.0" x="0.0" y="-0.33203125">CD40LG
CD40</y:NodeLabel>
          <y:Shape type="roundrectangle"/>
        </y:ShapeNode>
      </data>
      <data key="d1"/>
    </node>
    <node id="n197">
      <data key="d0">
        <y:ShapeNode>
          <y:Geometry height="20.0" width="20.0" x="-703.2087326443981" y="1744.431180893221"/>
          <y:Fill color="#FFFF99" transparent="false"/>
          <y:BorderStyle color="#000000" type="line" width="1.0"/>
          <y:NodeLabel alignment="center" autoSizePolicy="node_width" fontFamily="Arial Black" fontSize="13" fontStyle="plain" hasBackgroundColor="false" hasLineColor="false" height="22.33203125" modelName="internal" modelPosition="c" textColor="#000000" visible="true" width="20.0" x="0.0" y="-1.166015625">B</y:NodeLabel>
          <y:Shape type="ellipse"/>
        </y:ShapeNode>
      </data>
      <data key="d1"/>
    </node>
    <node id="n198">
      <data key="d0">
        <y:ShapeNode>
          <y:Geometry height="59.55529022216797" width="115.0" x="-888.4516645178378" y="1838.2251262057212"/>
          <y:Fill color="#FFFF99" transparent="false"/>
          <y:BorderStyle color="#000000" type="line" width="1.0"/>
          <y:NodeLabel alignment="center" autoSizePolicy="node_width" fontFamily="Arial Black" fontSize="13" fontStyle="plain" hasBackgroundColor="false" hasLineColor="false" height="58.99609375" modelName="internal" modelPosition="c" textColor="#000000" visible="true" width="115.0" x="0.0" y="0.2795982360839844">CD40LG
CD40
TRAF3</y:NodeLabel>
          <y:Shape type="roundrectangle"/>
        </y:ShapeNode>
      </data>
      <data key="d1"/>
    </node>
    <node id="n199">
      <data key="d0">
        <y:ShapeNode>
          <y:Geometry height="20.0" width="80.0" x="-732.9799728787731" y="1632.6665324557207"/>
          <y:Fill color="#CCFFFF" transparent="false"/>
          <y:BorderStyle color="#000000" type="line" width="1.0"/>
          <y:NodeLabel alignment="center" autoSizePolicy="node_width" fontFamily="Arial Black" fontSize="13" fontStyle="plain" hasBackgroundColor="false" hasLineColor="false" height="22.33203125" modelName="internal" modelPosition="c" textColor="#000000" visible="true" width="80.0" x="0.0" y="-1.166015625">TRAF3</y:NodeLabel>
          <y:Shape type="roundrectangle"/>
        </y:ShapeNode>
      </data>
      <data key="d1"/>
    </node>
    <node id="n200">
      <data key="d0">
        <y:ShapeNode>
          <y:Geometry height="80.0" width="100.0" x="-761.8409400867754" y="3263.7118258355977"/>
          <y:Fill color="#FFFF99" transparent="false"/>
          <y:BorderStyle color="#000000" type="line" width="1.0"/>
          <y:NodeLabel alignment="center" autoSizePolicy="node_width" fontFamily="Arial Black" fontSize="13" fontStyle="plain" hasBackgroundColor="false" hasLineColor="false" height="77.328125" modelName="internal" modelPosition="c" textColor="#000000" visible="true" width="100.0" x="0.0" y="1.3359375">MAP3K7IP1
MAP3K7IP2
MAP3K7
[A]</y:NodeLabel>
          <y:Shape type="roundrectangle"/>
        </y:ShapeNode>
      </data>
      <data key="d1"/>
    </node>
    <node id="n201">
      <data key="d0">
        <y:ShapeNode>
          <y:Geometry height="80.0" width="80.0" x="-449.5070724881481" y="3122.479032455721"/>
          <y:Fill color="#FFFF99" transparent="false"/>
          <y:BorderStyle color="#000000" type="line" width="1.0"/>
          <y:NodeLabel alignment="center" autoSizePolicy="node_width" fontFamily="Arial Black" fontSize="13" fontStyle="plain" hasBackgroundColor="false" hasLineColor="false" height="77.328125" modelName="internal" modelPosition="c" textColor="#000000" visible="true" width="80.0" x="0.0" y="1.3359375">IKBKG
CHUK
IKBKB
[A]</y:NodeLabel>
          <y:Shape type="roundrectangle"/>
        </y:ShapeNode>
      </data>
      <data key="d1"/>
    </node>
    <node id="n202">
      <data key="d0">
        <y:ShapeNode>
          <y:Geometry height="20.0" width="20.0" x="-530.6081467068981" y="3153.479032455721"/>
          <y:Fill color="#99CC00" transparent="false"/>
          <y:BorderStyle color="#000000" type="line" width="1.0"/>
          <y:NodeLabel alignment="center" autoSizePolicy="node_width" fontFamily="Arial Black" fontSize="13" fontStyle="plain" hasBackgroundColor="false" hasLineColor="false" height="22.33203125" modelName="internal" modelPosition="c" textColor="#000000" visible="true" width="20.0" x="0.0" y="-1.166015625">A</y:NodeLabel>
          <y:Shape type="ellipse"/>
        </y:ShapeNode>
      </data>
      <data key="d1"/>
    </node>
    <node id="n203">
      <data key="d0">
        <y:ShapeNode>
          <y:Geometry height="60.40816879272461" width="129.08534240722656" x="-72.04993061192738" y="2406.274930893221"/>
          <y:Fill color="#FFFF99" transparent="false"/>
          <y:BorderStyle color="#000000" type="line" width="1.0"/>
          <y:NodeLabel alignment="center" autoSizePolicy="node_width" fontFamily="Arial Black" fontSize="13" fontStyle="plain" hasBackgroundColor="false" hasLineColor="false" height="58.99609375" modelName="internal" modelPosition="c" textColor="#000000" visible="true" width="129.08534240722656" x="0.0" y="0.7060375213623047">NFKB2 (p100)
NFKB2 (p100)
[P][P]</y:NodeLabel>
          <y:Shape type="roundrectangle"/>
        </y:ShapeNode>
      </data>
      <data key="d1"/>
    </node>
    <node id="n204">
      <data key="d0">
        <y:ShapeNode>
          <y:Geometry height="20.0" width="20.0" x="-17.506960908253063" y="2313.479032455721"/>
          <y:Fill color="#FFFF99" transparent="false"/>
          <y:BorderStyle color="#000000" type="line" width="1.0"/>
          <y:NodeLabel alignment="center" autoSizePolicy="node_width" fontFamily="Arial Black" fontSize="13" fontStyle="plain" hasBackgroundColor="false" hasLineColor="false" height="22.33203125" modelName="internal" modelPosition="c" textColor="#000000" visible="true" width="20.0" x="0.0" y="-1.166015625">B</y:NodeLabel>
          <y:Shape type="ellipse"/>
        </y:ShapeNode>
      </data>
      <data key="d1"/>
    </node>
    <node id="n205">
      <data key="d0">
        <y:ShapeNode>
          <y:Geometry height="80.0" width="110.0" x="243.57068630091442" y="2282.002469955721"/>
          <y:Fill color="#FFFF99" transparent="false"/>
          <y:BorderStyle color="#000000" type="line" width="1.0"/>
          <y:NodeLabel alignment="center" autoSizePolicy="node_width" fontFamily="Arial Black" fontSize="13" fontStyle="plain" hasBackgroundColor="false" hasLineColor="false" height="77.328125" modelName="internal" modelPosition="c" textColor="#000000" visible="true" width="110.0" x="0.0" y="1.3359375">NFKB2 (p100)
NFKB2 (p100)
Ub
[P][P]</y:NodeLabel>
          <y:Shape type="roundrectangle"/>
        </y:ShapeNode>
      </data>
      <data key="d1"/>
    </node>
    <node id="n206">
      <data key="d0">
        <y:ShapeNode>
          <y:Geometry height="40.0" width="110.0" x="448.49283595911754" y="2305.479032455721"/>
          <y:Fill color="#FFFF99" transparent="false"/>
          <y:BorderStyle color="#000000" type="line" width="1.0"/>
          <y:NodeLabel alignment="center" autoSizePolicy="node_width" fontFamily="Arial Black" fontSize="13" fontStyle="plain" hasBackgroundColor="false" hasLineColor="false" height="40.6640625" modelName="internal" modelPosition="c" textColor="#000000" visible="true" width="110.0" x="0.0" y="-0.33203125">NFKB2 (p52)
NFKB2 (p52)</y:NodeLabel>
          <y:Shape type="roundrectangle"/>
        </y:ShapeNode>
      </data>
      <data key="d1"/>
    </node>
    <node id="n207">
      <data key="d0">
        <y:ShapeNode>
          <y:Geometry height="20.0" width="80.0" x="840.7808913790394" y="2232.897001205721"/>
          <y:Fill color="#CCFFFF" transparent="false"/>
          <y:BorderStyle color="#000000" type="line" width="1.0"/>
          <y:NodeLabel alignment="center" autoSizePolicy="node_width" fontFamily="Arial Black" fontSize="13" fontStyle="plain" hasBackgroundColor="false" hasLineColor="false" height="22.33203125" modelName="internal" modelPosition="c" textColor="#000000" visible="true" width="80.0" x="0.0" y="-1.166015625">BCL3</y:NodeLabel>
          <y:Shape type="roundrectangle"/>
        </y:ShapeNode>
      </data>
      <data key="d1"/>
    </node>
    <node id="n208">
      <data key="d0">
        <y:ShapeNode>
          <y:Geometry height="60.40816879272461" width="114.15948486328125" x="972.4910964571638" y="2295.274930893221"/>
          <y:Fill color="#FFFF99" transparent="false"/>
          <y:BorderStyle color="#000000" type="line" width="1.0"/>
          <y:NodeLabel alignment="center" autoSizePolicy="node_width" fontFamily="Arial Black" fontSize="13" fontStyle="plain" hasBackgroundColor="false" hasLineColor="false" height="58.99609375" modelName="internal" modelPosition="c" textColor="#000000" visible="true" width="114.15948486328125" x="0.0" y="0.7060375213623047">BCL3
NFKB2 (p52)
NFKB2 (p52)</y:NodeLabel>
          <y:Shape type="roundrectangle"/>
        </y:ShapeNode>
      </data>
      <data key="d1"/>
    </node>
    <node id="n209">
      <data key="d0">
        <y:ShapeNode>
          <y:Geometry height="20.0" width="20.0" x="870.7808913790394" y="2315.479032455721"/>
          <y:Fill color="#FFFF99" transparent="false"/>
          <y:BorderStyle color="#000000" type="line" width="1.0"/>
          <y:NodeLabel alignment="center" autoSizePolicy="node_width" fontFamily="Arial Black" fontSize="13" fontStyle="plain" hasBackgroundColor="false" hasLineColor="false" height="22.33203125" modelName="internal" modelPosition="c" textColor="#000000" visible="true" width="20.0" x="0.0" y="-1.166015625">B</y:NodeLabel>
          <y:Shape type="ellipse"/>
        </y:ShapeNode>
      </data>
      <data key="d1"/>
    </node>
    <node id="n210">
      <data key="d0">
        <y:ShapeNode>
          <y:Geometry height="40.0" width="114.15948486328125" x="698.4910964571644" y="2305.479032455721"/>
          <y:Fill color="#FFFF99" transparent="false"/>
          <y:BorderStyle color="#000000" type="line" width="1.0"/>
          <y:NodeLabel alignment="center" autoSizePolicy="node_width" fontFamily="Arial Black" fontSize="13" fontStyle="plain" hasBackgroundColor="false" hasLineColor="false" height="40.6640625" modelName="internal" modelPosition="c" textColor="#000000" visible="true" width="114.15948486328125" x="0.0" y="-0.33203125">NFKB2 (p52)
NFKB2 (p52)</y:NodeLabel>
          <y:Shape type="roundrectangle"/>
        </y:ShapeNode>
      </data>
      <data key="d1"/>
    </node>
    <node id="n211">
      <data key="d0">
        <y:ShapeNode>
          <y:Geometry height="40.0" width="129.08534240722656" x="-346.0499191678356" y="2417.479032455721"/>
          <y:Fill color="#FFFF99" transparent="false"/>
          <y:BorderStyle color="#000000" type="line" width="1.0"/>
          <y:NodeLabel alignment="center" autoSizePolicy="node_width" fontFamily="Arial Black" fontSize="13" fontStyle="plain" hasBackgroundColor="false" hasLineColor="false" height="40.6640625" modelName="internal" modelPosition="c" textColor="#000000" visible="true" width="129.08534240722656" x="0.0" y="-0.33203125">NFKB2 (p100)
NFKB2 (p100)</y:NodeLabel>
          <y:Shape type="roundrectangle"/>
        </y:ShapeNode>
      </data>
      <data key="d1"/>
    </node>
    <node id="n212">
      <data key="d0">
        <y:ShapeNode>
          <y:Geometry height="20.0" width="20.0" x="-124.50695804723011" y="2427.479032455721"/>
          <y:Fill color="#FFFFFF" transparent="false"/>
          <y:BorderStyle color="#000000" type="line" width="1.0"/>
          <y:NodeLabel alignment="center" autoSizePolicy="node_width" fontFamily="Arial Black" fontSize="13" fontStyle="plain" hasBackgroundColor="false" hasLineColor="false" height="22.33203125" modelName="internal" modelPosition="c" textColor="#000000" visible="true" width="20.0" x="0.0" y="-1.166015625">P</y:NodeLabel>
          <y:Shape type="ellipse"/>
        </y:ShapeNode>
      </data>
      <data key="d1"/>
    </node>
    <node id="n213">
      <data key="d0">
        <y:ShapeNode>
          <y:Geometry height="20.0" width="20.0" x="-417.5069504178356" y="3028.479032455721"/>
          <y:Fill color="#CC99FF" transparent="false"/>
          <y:BorderStyle color="#000000" type="line" width="1.0"/>
          <y:NodeLabel alignment="center" autoSizePolicy="node_width" fontFamily="Arial Black" fontSize="12" fontStyle="plain" hasBackgroundColor="false" hasLineColor="false" height="20.921875" modelName="internal" modelPosition="c" textColor="#000000" visible="true" width="23.0" x="-1.5" y="-0.4609375">OR</y:NodeLabel>
          <y:Shape type="ellipse"/>
        </y:ShapeNode>
      </data>
      <data key="d1"/>
    </node>
    <node id="n214">
      <data key="d0">
        <y:ShapeNode>
          <y:Geometry height="20.0" width="80.0" x="-445.9459152615856" y="5627.475126205723"/>
          <y:Fill color="#CCFFFF" transparent="false"/>
          <y:BorderStyle color="#000000" type="line" width="1.0"/>
          <y:NodeLabel alignment="center" autoSizePolicy="node_width" fontFamily="Arial Black" fontSize="13" fontStyle="plain" hasBackgroundColor="false" hasLineColor="false" height="22.33203125" modelName="internal" modelPosition="c" textColor="#000000" visible="true" width="80.0" x="0.0" y="-1.166015625">IRAK1</y:NodeLabel>
          <y:Shape type="roundrectangle"/>
        </y:ShapeNode>
      </data>
      <data key="d1"/>
    </node>
    <node id="n215">
      <data key="d0">
        <y:ShapeNode>
          <y:Geometry height="20.0" width="80.0" x="-445.9459152615856" y="5327.009305893223"/>
          <y:Fill color="#CCFFFF" transparent="false"/>
          <y:BorderStyle color="#000000" type="line" width="1.0"/>
          <y:NodeLabel alignment="center" autoSizePolicy="node_width" fontFamily="Arial Black" fontSize="13" fontStyle="plain" hasBackgroundColor="false" hasLineColor="false" height="22.33203125" modelName="internal" modelPosition="c" textColor="#000000" visible="true" width="80.0" x="0.0" y="-1.166015625">IRAK4</y:NodeLabel>
          <y:Shape type="roundrectangle"/>
        </y:ShapeNode>
      </data>
      <data key="d1"/>
    </node>
    <node id="n216">
      <data key="d0">
        <y:ShapeNode>
          <y:Geometry height="20.0" width="80.0" x="-445.9459152615856" y="5527.009305893223"/>
          <y:Fill color="#CCFFFF" transparent="false"/>
          <y:BorderStyle color="#000000" type="line" width="1.0"/>
          <y:NodeLabel alignment="center" autoSizePolicy="node_width" fontFamily="Arial Black" fontSize="13" fontStyle="plain" hasBackgroundColor="false" hasLineColor="false" height="22.33203125" modelName="internal" modelPosition="c" textColor="#000000" visible="true" width="80.0" x="0.0" y="-1.166015625">TIRAP</y:NodeLabel>
          <y:Shape type="roundrectangle"/>
        </y:ShapeNode>
      </data>
      <data key="d1"/>
    </node>
    <node id="n217">
      <data key="d0">
        <y:ShapeNode>
          <y:Geometry height="20.0" width="80.0" x="-462.6081467068981" y="5227.479032455723"/>
          <y:Fill color="#CCFFFF" transparent="false"/>
          <y:BorderStyle color="#000000" type="line" width="1.0"/>
          <y:NodeLabel alignment="center" autoSizePolicy="node_width" fontFamily="Arial Black" fontSize="13" fontStyle="plain" hasBackgroundColor="false" hasLineColor="false" height="22.33203125" modelName="internal" modelPosition="c" textColor="#000000" visible="true" width="80.0" x="0.0" y="-1.166015625">MYD88</y:NodeLabel>
          <y:Shape type="roundrectangle"/>
        </y:ShapeNode>
      </data>
      <data key="d1"/>
    </node>
    <node id="n218">
      <data key="d0">
        <y:ShapeNode>
          <y:Geometry height="20.0" width="80.0" x="-445.9459152615856" y="5427.009305893223"/>
          <y:Fill color="#CCFFFF" transparent="false"/>
          <y:BorderStyle color="#000000" type="line" width="1.0"/>
          <y:NodeLabel alignment="center" autoSizePolicy="node_width" fontFamily="Arial Black" fontSize="13" fontStyle="plain" hasBackgroundColor="false" hasLineColor="false" height="22.33203125" modelName="internal" modelPosition="c" textColor="#000000" visible="true" width="80.0" x="0.0" y="-1.166015625">IRAK2</y:NodeLabel>
          <y:Shape type="roundrectangle"/>
        </y:ShapeNode>
      </data>
      <data key="d1"/>
    </node>
    <node id="n219">
      <data key="d0">
        <y:ShapeNode>
          <y:Geometry height="49.36084747314453" width="115.0" x="-888.4516645178378" y="5415.798368393223"/>
          <y:Fill color="#FFFF99" color2="#FFFF99" transparent="false"/>
          <y:BorderStyle color="#000000" type="line" width="1.0"/>
          <y:NodeLabel alignment="center" autoSizePolicy="node_width" fontFamily="Arial Black" fontSize="13" fontStyle="plain" hasBackgroundColor="false" hasLineColor="false" height="40.6640625" modelName="internal" modelPosition="c" textColor="#000000" visible="true" width="115.0" x="0.0" y="4.348392486572266">TLR1
TLR2</y:NodeLabel>
          <y:Shape type="roundrectangle"/>
        </y:ShapeNode>
      </data>
      <data key="d1"/>
    </node>
    <node id="n220">
      <data key="d0">
        <y:ShapeNode>
          <y:Geometry height="20.0" width="20.0" x="-700.9460373318981" y="5430.475126205723"/>
          <y:Fill color="#FFFF99" transparent="false"/>
          <y:BorderStyle color="#000000" type="line" width="1.0"/>
          <y:NodeLabel alignment="center" autoSizePolicy="node_width" fontFamily="Arial Black" fontSize="13" fontStyle="plain" hasBackgroundColor="false" hasLineColor="false" height="22.33203125" modelName="internal" modelPosition="c" textColor="#000000" visible="true" width="20.0" x="0.0" y="-1.166015625">B</y:NodeLabel>
          <y:Shape type="ellipse"/>
        </y:ShapeNode>
      </data>
      <data key="d1"/>
    </node>
    <node id="n221">
      <data key="d0">
        <y:ShapeNode>
          <y:Geometry height="131.5318145751953" width="115.0" x="-888.4516645178378" y="5601.105985580723"/>
          <y:Fill color="#FFFF99" color2="#FFFF99" transparent="false"/>
          <y:BorderStyle color="#000000" type="line" width="1.0"/>
          <y:NodeLabel alignment="center" autoSizePolicy="node_width" fontFamily="Arial Black" fontSize="13" fontStyle="plain" hasBackgroundColor="false" hasLineColor="false" height="132.32421875" modelName="internal" modelPosition="c" textColor="#000000" visible="true" width="115.0" x="0.0" y="-0.39620208740234375">TLR1
TLR2
TIRAP
MYD88
IRAK2
IRAK1
IRAK4</y:NodeLabel>
          <y:Shape type="roundrectangle"/>
        </y:ShapeNode>
      </data>
      <data key="d1"/>
    </node>
    <node id="n222">
      <data key="d0">
        <y:ShapeNode>
          <y:Geometry height="20.0" width="20.0" x="-712.9460373318981" y="5656.475126205723"/>
          <y:Fill color="#FFFFFF" transparent="false"/>
          <y:BorderStyle color="#000000" type="line" width="1.0"/>
          <y:NodeLabel alignment="center" autoSizePolicy="node_width" fontFamily="Arial Black" fontSize="11" fontStyle="plain" hasBackgroundColor="false" hasLineColor="false" height="19.51171875" modelName="internal" modelPosition="c" textColor="#000000" visible="true" width="21.0" x="-0.5" y="0.244140625">AP</y:NodeLabel>
          <y:Shape type="ellipse"/>
        </y:ShapeNode>
      </data>
      <data key="d1"/>
    </node>
    <node id="n223">
      <data key="d0">
        <y:ShapeNode>
          <y:Geometry height="20.0" width="20.0" x="-712.9460373318981" y="5719.475126205723"/>
          <y:Fill color="#FFFF99" transparent="false"/>
          <y:BorderStyle color="#000000" type="line" width="1.0"/>
          <y:NodeLabel alignment="center" autoSizePolicy="node_width" fontFamily="Arial Black" fontSize="13" fontStyle="plain" hasBackgroundColor="false" hasLineColor="false" height="22.33203125" modelName="internal" modelPosition="c" textColor="#000000" visible="true" width="20.0" x="0.0" y="-1.166015625">B</y:NodeLabel>
          <y:Shape type="ellipse"/>
        </y:ShapeNode>
      </data>
      <data key="d1"/>
    </node>
    <node id="n224">
      <data key="d0">
        <y:ShapeNode>
          <y:Geometry height="20.0" width="80.0" x="-607.9460373318981" y="5716.475126205723"/>
          <y:Fill color="#CCFFFF" transparent="false"/>
          <y:BorderStyle color="#000000" type="line" width="1.0"/>
          <y:NodeLabel alignment="center" autoSizePolicy="node_width" fontFamily="Arial Black" fontSize="13" fontStyle="plain" hasBackgroundColor="false" hasLineColor="false" height="22.33203125" modelName="internal" modelPosition="c" textColor="#000000" visible="true" width="80.0" x="0.0" y="-1.166015625">TRAF6</y:NodeLabel>
          <y:Shape type="roundrectangle"/>
        </y:ShapeNode>
      </data>
      <data key="d1"/>
    </node>
    <node id="n225">
      <data key="d0">
        <y:ShapeNode>
          <y:Geometry height="180.0" width="115.0" x="-888.4516645178378" y="5749.066923080723"/>
          <y:Fill color="#FFFF99" color2="#FFFF99" transparent="false"/>
          <y:BorderStyle color="#000000" type="line" width="1.0"/>
          <y:NodeLabel alignment="center" autoSizePolicy="node_width" fontFamily="Arial Black" fontSize="13" fontStyle="plain" hasBackgroundColor="false" hasLineColor="false" height="168.98828125" modelName="internal" modelPosition="c" textColor="#000000" visible="true" width="115.0" x="0.0" y="5.505859375">TLR1
TLR2
TIRAP
MYD88
IRAK2
IRAK1
IRAK4
TRAF6
[P]</y:NodeLabel>
          <y:Shape type="roundrectangle"/>
        </y:ShapeNode>
      </data>
      <data key="d1"/>
    </node>
    <node id="n226">
      <data key="d0">
        <y:ShapeNode>
          <y:Geometry height="20.0" width="80.0" x="-868.3278732693981" y="1110.0023478854089"/>
          <y:Fill color="#CCFFFF" transparent="false"/>
          <y:BorderStyle color="#000000" type="line" width="1.0"/>
          <y:NodeLabel alignment="center" autoSizePolicy="node_width" fontFamily="Arial Black" fontSize="13" fontStyle="plain" hasBackgroundColor="false" hasLineColor="false" height="22.33203125" modelName="internal" modelPosition="c" textColor="#000000" visible="true" width="80.0" x="0.0" y="-1.166015625">TLR4</y:NodeLabel>
          <y:Shape type="roundrectangle"/>
        </y:ShapeNode>
      </data>
      <data key="d1"/>
    </node>
    <node id="n227">
      <data key="d0">
        <y:ShapeNode>
          <y:Geometry height="20.0" width="20.0" x="-838.5864425448015" y="1180.0023478854089"/>
          <y:Fill color="#FFFF99" transparent="false"/>
          <y:BorderStyle color="#000000" type="line" width="1.0"/>
          <y:NodeLabel alignment="center" autoSizePolicy="node_width" fontFamily="Arial Black" fontSize="13" fontStyle="plain" hasBackgroundColor="false" hasLineColor="false" height="22.33203125" modelName="internal" modelPosition="c" textColor="#000000" visible="true" width="20.0" x="0.0" y="-1.166015625">B</y:NodeLabel>
          <y:Shape type="ellipse"/>
        </y:ShapeNode>
      </data>
      <data key="d1"/>
    </node>
    <node id="n228">
      <data key="d0">
        <y:ShapeNode>
          <y:Geometry height="60.0" width="115.0" x="-888.4516645178378" y="1251.0023478854089"/>
          <y:Fill color="#FFFF99" transparent="false"/>
          <y:BorderStyle color="#000000" type="line" width="1.0"/>
          <y:NodeLabel alignment="center" autoSizePolicy="node_width" fontFamily="Arial Black" fontSize="13" fontStyle="plain" hasBackgroundColor="false" hasLineColor="false" height="58.99609375" modelName="internal" modelPosition="c" textColor="#000000" visible="true" width="115.0" x="0.0" y="0.501953125">TLR4
TICAM1
TICAM2</y:NodeLabel>
          <y:Shape type="roundrectangle"/>
        </y:ShapeNode>
      </data>
      <data key="d1"/>
    </node>
    <node id="n229">
      <data key="d0">
        <y:ShapeNode>
          <y:Geometry height="40.0" width="66.91775512695312" x="-335.8878097928356" y="1108.0023478854089"/>
          <y:Fill color="#FFFF99" transparent="false"/>
          <y:BorderStyle color="#000000" type="line" width="1.0"/>
          <y:NodeLabel alignment="center" autoSizePolicy="node_width" fontFamily="Arial Black" fontSize="13" fontStyle="plain" hasBackgroundColor="false" hasLineColor="false" height="40.6640625" modelName="internal" modelPosition="c" textColor="#000000" visible="true" width="66.91775512695312" x="0.0" y="-0.33203125">IKBKE
TBK1</y:NodeLabel>
          <y:Shape type="roundrectangle"/>
        </y:ShapeNode>
      </data>
      <data key="d1"/>
    </node>
    <node id="n230">
      <data key="d0">
        <y:ShapeNode>
          <y:Geometry height="60.554080963134766" width="66.91775512695312" x="-155.04749302037465" y="1097.7250041354089"/>
          <y:Fill color="#FFFF99" transparent="false"/>
          <y:BorderStyle color="#000000" type="line" width="1.0"/>
          <y:NodeLabel alignment="center" autoSizePolicy="node_width" fontFamily="Arial Black" fontSize="13" fontStyle="plain" hasBackgroundColor="false" hasLineColor="false" height="40.6640625" modelName="internal" modelPosition="c" textColor="#000000" visible="true" width="66.91775512695312" x="0.0" y="9.945009231567383">IKBKE
TBK1</y:NodeLabel>
          <y:Shape type="roundrectangle"/>
        </y:ShapeNode>
      </data>
      <data key="d1"/>
    </node>
    <node id="n231">
      <data key="d0">
        <y:ShapeNode>
          <y:Geometry height="20.0" width="20.0" x="-213.17186031436574" y="1269.4815684287976"/>
          <y:Fill color="#99CC00" transparent="false"/>
          <y:BorderStyle color="#000000" type="line" width="1.0"/>
          <y:NodeLabel alignment="center" autoSizePolicy="node_width" fontFamily="Arial Black" fontSize="13" fontStyle="plain" hasBackgroundColor="false" hasLineColor="false" height="22.33203125" modelName="internal" modelPosition="c" textColor="#000000" visible="true" width="20.0" x="0.0" y="-1.166015625">A</y:NodeLabel>
          <y:Shape type="ellipse"/>
        </y:ShapeNode>
      </data>
      <data key="d1"/>
    </node>
    <node id="n232">
      <data key="d0">
        <y:ShapeNode>
          <y:Geometry height="20.0" width="80.0" x="-690.6081467068981" y="5978.22046318032"/>
          <y:Fill color="#CCFFFF" transparent="false"/>
          <y:BorderStyle color="#000000" type="line" width="1.0"/>
          <y:NodeLabel alignment="center" autoSizePolicy="node_width" fontFamily="Arial Black" fontSize="13" fontStyle="plain" hasBackgroundColor="false" hasLineColor="false" height="22.33203125" modelName="internal" modelPosition="c" textColor="#000000" visible="true" width="80.0" x="0.0" y="-1.166015625">TLR2</y:NodeLabel>
          <y:Shape type="roundrectangle"/>
        </y:ShapeNode>
      </data>
      <data key="d1"/>
    </node>
    <node id="n233">
      <data key="d0">
        <y:ShapeNode>
          <y:Geometry height="20.0" width="80.0" x="-687.6081467068981" y="6048.479032455723"/>
          <y:Fill color="#CCFFFF" transparent="false"/>
          <y:BorderStyle color="#000000" type="line" width="1.0"/>
          <y:NodeLabel alignment="center" autoSizePolicy="node_width" fontFamily="Arial Black" fontSize="13" fontStyle="plain" hasBackgroundColor="false" hasLineColor="false" height="22.33203125" modelName="internal" modelPosition="c" textColor="#000000" visible="true" width="80.0" x="0.0" y="-1.166015625">TLR6</y:NodeLabel>
          <y:Shape type="roundrectangle"/>
        </y:ShapeNode>
      </data>
      <data key="d1"/>
    </node>
    <node id="n234">
      <data key="d0">
        <y:ShapeNode>
          <y:Geometry height="20.0" width="20.0" x="-741.5070724881481" y="6012.479032455723"/>
          <y:Fill color="#FFFF99" transparent="false"/>
          <y:BorderStyle color="#000000" type="line" width="1.0"/>
          <y:NodeLabel alignment="center" autoSizePolicy="node_width" fontFamily="Arial Black" fontSize="13" fontStyle="plain" hasBackgroundColor="false" hasLineColor="false" height="22.33203125" modelName="internal" modelPosition="c" textColor="#000000" visible="true" width="20.0" x="0.0" y="-1.166015625">B</y:NodeLabel>
          <y:Shape type="ellipse"/>
        </y:ShapeNode>
      </data>
      <data key="d1"/>
    </node>
    <node id="n235">
      <data key="d0">
        <y:ShapeNode>
          <y:Geometry height="60.554080963134766" width="115.0" x="-888.4516645178378" y="5991.201688705723"/>
          <y:Fill color="#FFFF99" color2="#FFFF99" transparent="false"/>
          <y:BorderStyle color="#000000" type="line" width="1.0"/>
          <y:NodeLabel alignment="center" autoSizePolicy="node_width" fontFamily="Arial Black" fontSize="13" fontStyle="plain" hasBackgroundColor="false" hasLineColor="false" height="40.6640625" modelName="internal" modelPosition="c" textColor="#000000" visible="true" width="115.0" x="0.0" y="9.945009231567383">TLR2
TLR6</y:NodeLabel>
          <y:Shape type="roundrectangle"/>
        </y:ShapeNode>
      </data>
      <data key="d1"/>
    </node>
    <node id="n236">
      <data key="d0">
        <y:ShapeNode>
          <y:Geometry height="112.8409194946289" width="115.0" x="-888.4516645178378" y="6134.054227768223"/>
          <y:Fill color="#FFFF99" color2="#FFFF99" transparent="false"/>
          <y:BorderStyle color="#000000" type="line" width="1.0"/>
          <y:NodeLabel alignment="center" autoSizePolicy="node_width" fontFamily="Arial Black" fontSize="13" fontStyle="plain" hasBackgroundColor="false" hasLineColor="false" height="113.9921875" modelName="internal" modelPosition="c" textColor="#000000" visible="true" width="115.0" x="0.0" y="-0.5756340026855469">TLR2
TLR6
TOLLIP
MYD88
IRAK1
IRAK4</y:NodeLabel>
          <y:Shape type="roundrectangle"/>
        </y:ShapeNode>
      </data>
      <data key="d1"/>
    </node>
    <node id="n237">
      <data key="d0">
        <y:ShapeNode>
          <y:Geometry height="20.0" width="20.0" x="-700.9460373318981" y="6180.475126205723"/>
          <y:Fill color="#FFFF99" transparent="false"/>
          <y:BorderStyle color="#000000" type="line" width="1.0"/>
          <y:NodeLabel alignment="center" autoSizePolicy="node_width" fontFamily="Arial Black" fontSize="13" fontStyle="plain" hasBackgroundColor="false" hasLineColor="false" height="22.33203125" modelName="internal" modelPosition="c" textColor="#000000" visible="true" width="20.0" x="0.0" y="-1.166015625">B</y:NodeLabel>
          <y:Shape type="ellipse"/>
        </y:ShapeNode>
      </data>
      <data key="d1"/>
    </node>
    <node id="n238">
      <data key="d0">
        <y:ShapeNode>
          <y:Geometry height="20.0" width="20.0" x="-698.9460373318981" y="6299.475126205723"/>
          <y:Fill color="#FFFFFF" transparent="false"/>
          <y:BorderStyle color="#000000" type="line" width="1.0"/>
          <y:NodeLabel alignment="center" autoSizePolicy="node_width" fontFamily="Arial Black" fontSize="11" fontStyle="plain" hasBackgroundColor="false" hasLineColor="false" height="19.51171875" modelName="internal" modelPosition="c" textColor="#000000" visible="true" width="21.0" x="-0.5" y="0.244140625">AP</y:NodeLabel>
          <y:Shape type="ellipse"/>
        </y:ShapeNode>
      </data>
      <data key="d1"/>
    </node>
    <node id="n239">
      <data key="d0">
        <y:ShapeNode>
          <y:Geometry height="160.0" width="115.0" x="-888.4516645178378" y="6285.475126205723"/>
          <y:Fill color="#FFFF99" color2="#FFFF99" transparent="false"/>
          <y:BorderStyle color="#000000" type="line" width="1.0"/>
          <y:NodeLabel alignment="center" autoSizePolicy="node_width" fontFamily="Arial Black" fontSize="13" fontStyle="plain" hasBackgroundColor="false" hasLineColor="false" height="150.65625" modelName="internal" modelPosition="c" textColor="#000000" visible="true" width="115.0" x="0.0" y="4.671875">TLR2
TLR6
TOLLIP
MYD88
IRAK1
IRAK4
TRAF6
[P]</y:NodeLabel>
          <y:Shape type="roundrectangle"/>
        </y:ShapeNode>
      </data>
      <data key="d1"/>
    </node>
    <node id="n240">
      <data key="d0">
        <y:ShapeNode>
          <y:Geometry height="20.0" width="20.0" x="-700.9460373318981" y="6355.475126205723"/>
          <y:Fill color="#FFFF99" transparent="false"/>
          <y:BorderStyle color="#000000" type="line" width="1.0"/>
          <y:NodeLabel alignment="center" autoSizePolicy="node_width" fontFamily="Arial Black" fontSize="13" fontStyle="plain" hasBackgroundColor="false" hasLineColor="false" height="22.33203125" modelName="internal" modelPosition="c" textColor="#000000" visible="true" width="20.0" x="0.0" y="-1.166015625">B</y:NodeLabel>
          <y:Shape type="ellipse"/>
        </y:ShapeNode>
      </data>
      <data key="d1"/>
    </node>
    <node id="n241">
      <data key="d0">
        <y:ShapeNode>
          <y:Geometry height="35.385186421029175" width="80.0" x="-868.6081467068981" y="4971.470076838895"/>
          <y:Fill color="#FFFF99" transparent="false"/>
          <y:BorderStyle color="#000000" type="line" width="1.0"/>
          <y:NodeLabel alignment="center" autoSizePolicy="node_width" fontFamily="Arial Black" fontSize="13" fontStyle="plain" hasBackgroundColor="false" hasLineColor="false" height="40.6640625" modelName="internal" modelPosition="c" textColor="#000000" visible="true" width="80.0" x="0.0" y="-2.639438039485867">TLR5
TLR5</y:NodeLabel>
          <y:Shape type="roundrectangle"/>
        </y:ShapeNode>
      </data>
      <data key="d1"/>
    </node>
    <node id="n242">
      <data key="d0">
        <y:ShapeNode>
          <y:Geometry height="20.0" width="20.0" x="-681.2787107136735" y="4979.1364663280965"/>
          <y:Fill color="#FFFF99" transparent="false"/>
          <y:BorderStyle color="#000000" type="line" width="1.0"/>
          <y:NodeLabel alignment="center" autoSizePolicy="node_width" fontFamily="Arial Black" fontSize="13" fontStyle="plain" hasBackgroundColor="false" hasLineColor="false" height="22.33203125" modelName="internal" modelPosition="c" textColor="#000000" visible="true" width="20.0" x="0.0" y="-1.166015625">B</y:NodeLabel>
          <y:Shape type="ellipse"/>
        </y:ShapeNode>
      </data>
      <data key="d1"/>
    </node>
    <node id="n243">
      <data key="d0">
        <y:ShapeNode>
          <y:Geometry height="88.34630584716797" width="115.0" x="-888.4516645178378" y="5096.301298080723"/>
          <y:Fill color="#FFFF99" color2="#FFFF99" transparent="false"/>
          <y:BorderStyle color="#000000" type="line" width="1.0"/>
          <y:NodeLabel alignment="center" autoSizePolicy="node_width" fontFamily="Arial Black" fontSize="13" fontStyle="plain" hasBackgroundColor="false" hasLineColor="false" height="77.328125" modelName="internal" modelPosition="c" textColor="#000000" visible="true" width="115.0" x="0.0" y="5.509090423583984">&lt;2&gt;TLR5
MYD88
IRAK1
IRAK4</y:NodeLabel>
          <y:Shape type="roundrectangle"/>
        </y:ShapeNode>
      </data>
      <data key="d1"/>
    </node>
    <node id="n244">
      <data key="d0">
        <y:ShapeNode>
          <y:Geometry height="20.0" width="20.0" x="-725.9460373318981" y="5107.475126205723"/>
          <y:Fill color="#FFFFFF" transparent="false"/>
          <y:BorderStyle color="#000000" type="line" width="1.0"/>
          <y:NodeLabel alignment="center" autoSizePolicy="node_width" fontFamily="Arial Black" fontSize="11" fontStyle="plain" hasBackgroundColor="false" hasLineColor="false" height="19.51171875" modelName="internal" modelPosition="c" textColor="#000000" visible="true" width="21.0" x="-0.5" y="0.244140625">AP</y:NodeLabel>
          <y:Shape type="ellipse"/>
        </y:ShapeNode>
      </data>
      <data key="d1"/>
    </node>
    <node id="n245">
      <data key="d0">
        <y:ShapeNode>
          <y:Geometry height="20.0" width="20.0" x="-725.9460373318981" y="5155.475126205723"/>
          <y:Fill color="#FFFF99" transparent="false"/>
          <y:BorderStyle color="#000000" type="line" width="1.0"/>
          <y:NodeLabel alignment="center" autoSizePolicy="node_width" fontFamily="Arial Black" fontSize="13" fontStyle="plain" hasBackgroundColor="false" hasLineColor="false" height="22.33203125" modelName="internal" modelPosition="c" textColor="#000000" visible="true" width="20.0" x="0.0" y="-1.166015625">B</y:NodeLabel>
          <y:Shape type="ellipse"/>
        </y:ShapeNode>
      </data>
      <data key="d1"/>
    </node>
    <node id="n246">
      <data key="d0">
        <y:ShapeNode>
          <y:Geometry height="120.0" width="115.0" x="-888.4516645178378" y="5230.475126205723"/>
          <y:Fill color="#FFFF99" color2="#FFFF99" transparent="false"/>
          <y:BorderStyle color="#000000" type="line" width="1.0"/>
          <y:NodeLabel alignment="center" autoSizePolicy="node_width" fontFamily="Arial Black" fontSize="13" fontStyle="plain" hasBackgroundColor="false" hasLineColor="false" height="113.9921875" modelName="internal" modelPosition="c" textColor="#000000" visible="true" width="115.0" x="0.0" y="3.00390625">&lt;2&gt;TLR5
MYD88
IRAK1
IRAK4
TRAF6
[P]</y:NodeLabel>
          <y:Shape type="roundrectangle"/>
        </y:ShapeNode>
      </data>
      <data key="d1"/>
    </node>
    <node id="n247">
      <data key="d0">
        <y:ShapeNode>
          <y:Geometry height="20.0" width="80.0" x="-1090.9460983670542" y="4473.475126205723"/>
          <y:Fill color="#CCFFFF" transparent="false"/>
          <y:BorderStyle color="#000000" type="line" width="1.0"/>
          <y:NodeLabel alignment="center" autoSizePolicy="node_width" fontFamily="Arial Black" fontSize="13" fontStyle="plain" hasBackgroundColor="false" hasLineColor="false" height="22.33203125" modelName="internal" modelPosition="c" textColor="#000000" visible="true" width="80.0" x="0.0" y="-1.166015625">ILIB</y:NodeLabel>
          <y:Shape type="roundrectangle"/>
        </y:ShapeNode>
      </data>
      <data key="d1"/>
    </node>
    <node id="n248">
      <data key="d0">
        <y:ShapeNode>
          <y:Geometry height="20.0" width="80.0" x="-867.6589279568981" y="4472.475126205723"/>
          <y:Fill color="#CCFFFF" transparent="false"/>
          <y:BorderStyle color="#000000" type="line" width="1.0"/>
          <y:NodeLabel alignment="center" autoSizePolicy="node_width" fontFamily="Arial Black" fontSize="13" fontStyle="plain" hasBackgroundColor="false" hasLineColor="false" height="22.33203125" modelName="internal" modelPosition="c" textColor="#000000" visible="true" width="80.0" x="0.0" y="-1.166015625">IL1R1</y:NodeLabel>
          <y:Shape type="roundrectangle"/>
        </y:ShapeNode>
      </data>
      <data key="d1"/>
    </node>
    <node id="n249">
      <data key="d0">
        <y:ShapeNode>
          <y:Geometry height="49.36084747314453" width="115.0" x="-888.4516645178378" y="4540.794462143223"/>
          <y:Fill color="#FFFF99" color2="#FFFF99" transparent="false"/>
          <y:BorderStyle color="#000000" type="line" width="1.0"/>
          <y:NodeLabel alignment="center" autoSizePolicy="node_width" fontFamily="Arial Black" fontSize="13" fontStyle="plain" hasBackgroundColor="false" hasLineColor="false" height="40.6640625" modelName="internal" modelPosition="c" textColor="#000000" visible="true" width="115.0" x="0.0" y="4.348392486572266">ILIB
IL1R1</y:NodeLabel>
          <y:Shape type="roundrectangle"/>
        </y:ShapeNode>
      </data>
      <data key="d1"/>
    </node>
    <node id="n250">
      <data key="d0">
        <y:ShapeNode>
          <y:Geometry height="20.0" width="20.0" x="-964.9460373318981" y="4473.475126205723"/>
          <y:Fill color="#FFFF99" transparent="false"/>
          <y:BorderStyle color="#000000" type="line" width="1.0"/>
          <y:NodeLabel alignment="center" autoSizePolicy="node_width" fontFamily="Arial Black" fontSize="13" fontStyle="plain" hasBackgroundColor="false" hasLineColor="false" height="22.33203125" modelName="internal" modelPosition="c" textColor="#000000" visible="true" width="20.0" x="0.0" y="-1.166015625">B</y:NodeLabel>
          <y:Shape type="ellipse"/>
        </y:ShapeNode>
      </data>
      <data key="d1"/>
    </node>
    <node id="n251">
      <data key="d0">
        <y:ShapeNode>
          <y:Geometry height="20.0" width="20.0" x="-686.6594162381481" y="4625.009305893223"/>
          <y:Fill color="#FFFF99" transparent="false"/>
          <y:BorderStyle color="#000000" type="line" width="1.0"/>
          <y:NodeLabel alignment="center" autoSizePolicy="node_width" fontFamily="Arial Black" fontSize="13" fontStyle="plain" hasBackgroundColor="false" hasLineColor="false" height="22.33203125" modelName="internal" modelPosition="c" textColor="#000000" visible="true" width="20.0" x="0.0" y="-1.166015625">B</y:NodeLabel>
          <y:Shape type="ellipse"/>
        </y:ShapeNode>
      </data>
      <data key="d1"/>
    </node>
    <node id="n252">
      <data key="d0">
        <y:ShapeNode>
          <y:Geometry height="103.63670349121094" width="115.0" x="-888.4516645178378" y="4665.053251205723"/>
          <y:Fill color="#FFFF99" color2="#FFFF99" transparent="false"/>
          <y:BorderStyle color="#000000" type="line" width="1.0"/>
          <y:NodeLabel alignment="center" autoSizePolicy="node_width" fontFamily="Arial Black" fontSize="13" fontStyle="plain" hasBackgroundColor="false" hasLineColor="false" height="95.66015625" modelName="internal" modelPosition="c" textColor="#000000" visible="true" width="115.0" x="0.0" y="3.9882736206054688">ILIB
IL1R1
MYD88
IRAK1
IRAK4</y:NodeLabel>
          <y:Shape type="roundrectangle"/>
        </y:ShapeNode>
      </data>
      <data key="d1"/>
    </node>
    <node id="n253">
      <data key="d0">
        <y:ShapeNode>
          <y:Geometry height="20.0" width="20.0" x="-736.7316818631481" y="4740.009305893223"/>
          <y:Fill color="#FFFFFF" transparent="false"/>
          <y:BorderStyle color="#000000" type="line" width="1.0"/>
          <y:NodeLabel alignment="center" autoSizePolicy="node_width" fontFamily="Arial Black" fontSize="11" fontStyle="plain" hasBackgroundColor="false" hasLineColor="false" height="19.51171875" modelName="internal" modelPosition="c" textColor="#000000" visible="true" width="21.0" x="-0.5" y="0.244140625">AP</y:NodeLabel>
          <y:Shape type="ellipse"/>
        </y:ShapeNode>
      </data>
      <data key="d1"/>
    </node>
    <node id="n254">
      <data key="d0">
        <y:ShapeNode>
          <y:Geometry height="20.0" width="20.0" x="-687.6594162381481" y="4762.009305893223"/>
          <y:Fill color="#FFFF99" transparent="false"/>
          <y:BorderStyle color="#000000" type="line" width="1.0"/>
          <y:NodeLabel alignment="center" autoSizePolicy="node_width" fontFamily="Arial Black" fontSize="13" fontStyle="plain" hasBackgroundColor="false" hasLineColor="false" height="22.33203125" modelName="internal" modelPosition="c" textColor="#000000" visible="true" width="20.0" x="0.0" y="-1.166015625">B</y:NodeLabel>
          <y:Shape type="ellipse"/>
        </y:ShapeNode>
      </data>
      <data key="d1"/>
    </node>
    <node id="n255">
      <data key="d0">
        <y:ShapeNode>
          <y:Geometry height="140.0" width="115.0" x="-888.4516645178378" y="4796.871610580723"/>
          <y:Fill color="#FFFF99" color2="#FFFF99" transparent="false"/>
          <y:BorderStyle color="#000000" type="line" width="1.0"/>
          <y:NodeLabel alignment="center" autoSizePolicy="node_width" fontFamily="Arial Black" fontSize="13" fontStyle="plain" hasBackgroundColor="false" hasLineColor="false" height="132.32421875" modelName="internal" modelPosition="c" textColor="#000000" visible="true" width="115.0" x="0.0" y="3.837890625">ILIB
IL1R1
MYD88
IRAK1
IRAK4
TRAF6
[P]</y:NodeLabel>
          <y:Shape type="roundrectangle"/>
        </y:ShapeNode>
      </data>
      <data key="d1"/>
    </node>
    <node id="n256">
      <data key="d0">
        <y:ShapeNode>
          <y:Geometry height="20.0" width="80.0" x="-1184.4221725858047" y="3487.813993393222"/>
          <y:Fill color="#CCFFFF" transparent="false"/>
          <y:BorderStyle color="#000000" type="line" width="1.0"/>
          <y:NodeLabel alignment="center" autoSizePolicy="node_width" fontFamily="Arial Black" fontSize="13" fontStyle="plain" hasBackgroundColor="false" hasLineColor="false" height="22.33203125" modelName="internal" modelPosition="c" textColor="#000000" visible="true" width="80.0" x="0.0" y="-1.166015625">TNFSF10</y:NodeLabel>
          <y:Shape type="roundrectangle"/>
        </y:ShapeNode>
      </data>
      <data key="d1"/>
    </node>
    <node id="n257">
      <data key="d0">
        <y:ShapeNode>
          <y:Geometry height="20.0" width="80.0" x="-1180.0408249295547" y="3930.859891830724"/>
          <y:Fill color="#CCFFFF" transparent="false"/>
          <y:BorderStyle color="#000000" type="line" width="1.0"/>
          <y:NodeLabel alignment="center" autoSizePolicy="node_width" fontFamily="Arial Black" fontSize="13" fontStyle="plain" hasBackgroundColor="false" hasLineColor="false" height="22.33203125" modelName="internal" modelPosition="c" textColor="#000000" visible="true" width="80.0" x="0.0" y="-1.166015625">FASLG</y:NodeLabel>
          <y:Shape type="roundrectangle"/>
        </y:ShapeNode>
      </data>
      <data key="d1"/>
    </node>
    <node id="n258">
      <data key="d0">
        <y:ShapeNode>
          <y:Geometry height="20.0" width="20.0" x="-800.0407638943981" y="3630.859891830724"/>
          <y:Fill color="#FFFF99" transparent="false"/>
          <y:BorderStyle color="#000000" type="line" width="1.0"/>
          <y:NodeLabel alignment="center" autoSizePolicy="node_width" fontFamily="Arial Black" fontSize="13" fontStyle="plain" hasBackgroundColor="false" hasLineColor="false" height="22.33203125" modelName="internal" modelPosition="c" textColor="#000000" visible="true" width="20.0" x="0.0" y="-1.166015625">B</y:NodeLabel>
          <y:Shape type="ellipse"/>
        </y:ShapeNode>
      </data>
      <data key="d1"/>
    </node>
    <node id="n259">
      <data key="d0">
        <y:ShapeNode>
          <y:Geometry height="27.0" width="92.0" x="-874.1516037381481" y="3547.709501205724"/>
          <y:Fill color="#CCFFFF" transparent="false"/>
          <y:BorderStyle color="#000000" type="line" width="1.0"/>
          <y:NodeLabel alignment="center" autoSizePolicy="node_width" fontFamily="Arial Black" fontSize="13" fontStyle="plain" hasBackgroundColor="false" hasLineColor="false" height="22.33203125" modelName="internal" modelPosition="c" textColor="#000000" visible="true" width="92.0" x="0.0" y="2.333984375">TNFRSF10A</y:NodeLabel>
          <y:Shape type="roundrectangle"/>
        </y:ShapeNode>
      </data>
      <data key="d1"/>
    </node>
    <node id="n260">
      <data key="d0">
        <y:ShapeNode>
          <y:Geometry height="48.0" width="115.0" x="-888.4516645178378" y="3691.859891830725"/>
          <y:Fill color="#FFFF99" color2="#FFFF99" transparent="false"/>
          <y:BorderStyle color="#000000" type="line" width="1.0"/>
          <y:NodeLabel alignment="center" autoSizePolicy="node_width" fontFamily="Arial Black" fontSize="13" fontStyle="plain" hasBackgroundColor="false" hasLineColor="false" height="40.6640625" modelName="internal" modelPosition="c" textColor="#000000" visible="true" width="115.0" x="0.0" y="3.66796875">TNFSF10
TNFRSF10A</y:NodeLabel>
          <y:Shape type="roundrectangle"/>
        </y:ShapeNode>
      </data>
      <data key="d1"/>
    </node>
    <node id="n261">
      <data key="d0">
        <y:ShapeNode>
          <y:Geometry height="20.0" width="20.0" x="-730.9460373318981" y="3705.475126205724"/>
          <y:Fill color="#FFFF99" transparent="false"/>
          <y:BorderStyle color="#000000" type="line" width="1.0"/>
          <y:NodeLabel alignment="center" autoSizePolicy="node_width" fontFamily="Arial Black" fontSize="13" fontStyle="plain" hasBackgroundColor="false" hasLineColor="false" height="22.33203125" modelName="internal" modelPosition="c" textColor="#000000" visible="true" width="20.0" x="0.0" y="-1.166015625">B</y:NodeLabel>
          <y:Shape type="ellipse"/>
        </y:ShapeNode>
      </data>
      <data key="d1"/>
    </node>
    <node id="n262">
      <data key="d0">
        <y:ShapeNode>
          <y:Geometry height="56.0" width="115.0" x="-888.4516645178378" y="3812.859891830725"/>
          <y:Fill color="#FFFF99" transparent="false"/>
          <y:BorderStyle color="#000000" type="line" width="1.0"/>
          <y:NodeLabel alignment="center" autoSizePolicy="node_width" fontFamily="Arial Black" fontSize="13" fontStyle="plain" hasBackgroundColor="false" hasLineColor="false" height="58.99609375" modelName="internal" modelPosition="c" textColor="#000000" visible="true" width="115.0" x="0.0" y="-1.498046875">TNFSF10
TNFRSF10A
FADD</y:NodeLabel>
          <y:Shape type="roundrectangle"/>
        </y:ShapeNode>
      </data>
      <data key="d1"/>
    </node>
    <node id="n263">
      <data key="d0">
        <y:ShapeNode>
          <y:Geometry height="27.0" width="92.0" x="-883.1613693631481" y="3253.318876205721"/>
          <y:Fill color="#CCFFFF" transparent="false"/>
          <y:BorderStyle color="#000000" type="line" width="1.0"/>
          <y:NodeLabel alignment="center" autoSizePolicy="node_width" fontFamily="Arial Black" fontSize="13" fontStyle="plain" hasBackgroundColor="false" hasLineColor="false" height="22.33203125" modelName="internal" modelPosition="c" textColor="#000000" visible="true" width="92.0" x="0.0" y="2.333984375">TNFRSF10B</y:NodeLabel>
          <y:Shape type="roundrectangle"/>
        </y:ShapeNode>
      </data>
      <data key="d1"/>
    </node>
    <node id="n264">
      <data key="d0">
        <y:ShapeNode>
          <y:Geometry height="20.0" width="20.0" x="-801.5930099881481" y="3314.832548080721"/>
          <y:Fill color="#FFFF99" transparent="false"/>
          <y:BorderStyle color="#000000" type="line" width="1.0"/>
          <y:NodeLabel alignment="center" autoSizePolicy="node_width" fontFamily="Arial Black" fontSize="13" fontStyle="plain" hasBackgroundColor="false" hasLineColor="false" height="22.33203125" modelName="internal" modelPosition="c" textColor="#000000" visible="true" width="20.0" x="0.0" y="-1.166015625">B</y:NodeLabel>
          <y:Shape type="ellipse"/>
        </y:ShapeNode>
      </data>
      <data key="d1"/>
    </node>
    <node id="n265">
      <data key="d0">
        <y:ShapeNode>
          <y:Geometry height="48.0" width="115.0" x="-888.4516645178378" y="3391.859891830721"/>
          <y:Fill color="#FFFF99" color2="#FFFF99" transparent="false"/>
          <y:BorderStyle color="#000000" type="line" width="1.0"/>
          <y:NodeLabel alignment="center" autoSizePolicy="node_width" fontFamily="Arial Black" fontSize="13" fontStyle="plain" hasBackgroundColor="false" hasLineColor="false" height="40.6640625" modelName="internal" modelPosition="c" textColor="#000000" visible="true" width="115.0" x="0.0" y="3.66796875">TNFSF10
TNFRSF10B</y:NodeLabel>
          <y:Shape type="roundrectangle"/>
        </y:ShapeNode>
      </data>
      <data key="d1"/>
    </node>
    <node id="n266">
      <data key="d0">
        <y:ShapeNode>
          <y:Geometry height="20.0" width="100.0497817993164" x="-504.1569748318981" y="3328.247587143221"/>
          <y:Fill color="#CCFFFF" transparent="false"/>
          <y:BorderStyle color="#000000" type="line" width="1.0"/>
          <y:NodeLabel alignment="center" autoSizePolicy="node_width" fontFamily="Arial Black" fontSize="13" fontStyle="plain" hasBackgroundColor="false" hasLineColor="false" height="22.33203125" modelName="internal" modelPosition="c" textColor="#000000" visible="true" width="100.0497817993164" x="0.0" y="-1.166015625">FADD</y:NodeLabel>
          <y:Shape type="roundrectangle"/>
        </y:ShapeNode>
      </data>
      <data key="d1"/>
    </node>
    <node id="n267">
      <data key="d0">
        <y:ShapeNode>
          <y:Geometry height="20.0" width="20.0" x="-700.0407638943981" y="3405.859891830721"/>
          <y:Fill color="#FFFF99" transparent="false"/>
          <y:BorderStyle color="#000000" type="line" width="1.0"/>
          <y:NodeLabel alignment="center" autoSizePolicy="node_width" fontFamily="Arial Black" fontSize="13" fontStyle="plain" hasBackgroundColor="false" hasLineColor="false" height="22.33203125" modelName="internal" modelPosition="c" textColor="#000000" visible="true" width="20.0" x="0.0" y="-1.166015625">B</y:NodeLabel>
          <y:Shape type="ellipse"/>
        </y:ShapeNode>
      </data>
      <data key="d1"/>
    </node>
    <node id="n268">
      <data key="d0">
        <y:ShapeNode>
          <y:Geometry height="56.0" width="115.0" x="-888.4516645178378" y="3462.859891830723"/>
          <y:Fill color="#FFFF99" color2="#FFFF99" transparent="false"/>
          <y:BorderStyle color="#000000" type="line" width="1.0"/>
          <y:NodeLabel alignment="center" autoSizePolicy="node_width" fontFamily="Arial Black" fontSize="13" fontStyle="plain" hasBackgroundColor="false" hasLineColor="false" height="58.99609375" modelName="internal" modelPosition="c" textColor="#000000" visible="true" width="115.0" x="0.0" y="-1.498046875">TNFSF10
TNFRSF10B
FADD</y:NodeLabel>
          <y:Shape type="roundrectangle"/>
        </y:ShapeNode>
      </data>
      <data key="d1"/>
    </node>
    <node id="n269">
      <data key="d0">
        <y:ShapeNode>
          <y:Geometry height="20.0" width="20.0" x="-702.0407638943981" y="4004.859891830724"/>
          <y:Fill color="#FFFF99" transparent="false"/>
          <y:BorderStyle color="#000000" type="line" width="1.0"/>
          <y:NodeLabel alignment="center" autoSizePolicy="node_width" fontFamily="Arial Black" fontSize="13" fontStyle="plain" hasBackgroundColor="false" hasLineColor="false" height="22.33203125" modelName="internal" modelPosition="c" textColor="#000000" visible="true" width="20.0" x="0.0" y="-1.166015625">B</y:NodeLabel>
          <y:Shape type="ellipse"/>
        </y:ShapeNode>
      </data>
      <data key="d1"/>
    </node>
    <node id="n270">
      <data key="d0">
        <y:ShapeNode>
          <y:Geometry height="20.0" width="80.0" x="-607.0407638943981" y="3954.859891830724"/>
          <y:Fill color="#CCFFFF" transparent="false"/>
          <y:BorderStyle color="#000000" type="line" width="1.0"/>
          <y:NodeLabel alignment="center" autoSizePolicy="node_width" fontFamily="Arial Black" fontSize="13" fontStyle="plain" hasBackgroundColor="false" hasLineColor="false" height="22.33203125" modelName="internal" modelPosition="c" textColor="#000000" visible="true" width="80.0" x="0.0" y="-1.166015625">FAF1</y:NodeLabel>
          <y:Shape type="roundrectangle"/>
        </y:ShapeNode>
      </data>
      <data key="d1"/>
    </node>
    <node id="n271">
      <data key="d0">
        <y:ShapeNode>
          <y:Geometry height="20.0" width="80.0" x="-607.0407638943981" y="4029.859891830724"/>
          <y:Fill color="#CCFFFF" transparent="false"/>
          <y:BorderStyle color="#000000" type="line" width="1.0"/>
          <y:NodeLabel alignment="center" autoSizePolicy="node_width" fontFamily="Arial Black" fontSize="13" fontStyle="plain" hasBackgroundColor="false" hasLineColor="false" height="22.33203125" modelName="internal" modelPosition="c" textColor="#000000" visible="true" width="80.0" x="0.0" y="-1.166015625">DAXX</y:NodeLabel>
          <y:Shape type="roundrectangle"/>
        </y:ShapeNode>
      </data>
      <data key="d1"/>
    </node>
    <node id="n272">
      <data key="d0">
        <y:ShapeNode>
          <y:Geometry height="20.0" width="20.0" x="-795.4926029921425" y="3930.859891830724"/>
          <y:Fill color="#FFFF99" transparent="false"/>
          <y:BorderStyle color="#000000" type="line" width="1.0"/>
          <y:NodeLabel alignment="center" autoSizePolicy="node_width" fontFamily="Arial Black" fontSize="13" fontStyle="plain" hasBackgroundColor="false" hasLineColor="false" height="22.33203125" modelName="internal" modelPosition="c" textColor="#000000" visible="true" width="20.0" x="0.0" y="-1.166015625">B</y:NodeLabel>
          <y:Shape type="ellipse"/>
        </y:ShapeNode>
      </data>
      <data key="d1"/>
    </node>
    <node id="n273">
      <data key="d0">
        <y:ShapeNode>
          <y:Geometry height="20.0" width="92.83186340332031" x="-872.8774706470255" y="3884.859891830724"/>
          <y:Fill color="#CCFFFF" transparent="false"/>
          <y:BorderStyle color="#000000" type="line" width="1.0"/>
          <y:NodeLabel alignment="center" autoSizePolicy="node_width" fontFamily="Arial Black" fontSize="13" fontStyle="plain" hasBackgroundColor="false" hasLineColor="false" height="22.33203125" modelName="internal" modelPosition="c" textColor="#000000" visible="true" width="92.83186340332031" x="0.0" y="-1.166015625">FAS</y:NodeLabel>
          <y:Shape type="roundrectangle"/>
        </y:ShapeNode>
      </data>
      <data key="d1"/>
    </node>
    <node id="n274">
      <data key="d0">
        <y:ShapeNode>
          <y:Geometry height="48.0" width="115.0" x="-888.4516645178378" y="3991.859891830724"/>
          <y:Fill color="#FFFF99" transparent="false"/>
          <y:BorderStyle color="#000000" type="line" width="1.0"/>
          <y:NodeLabel alignment="center" autoSizePolicy="node_width" fontFamily="Arial Black" fontSize="13" fontStyle="plain" hasBackgroundColor="false" hasLineColor="false" height="40.6640625" modelName="internal" modelPosition="c" textColor="#000000" visible="true" width="115.0" x="0.0" y="3.66796875">FASLG
FAS</y:NodeLabel>
          <y:Shape type="roundrectangle"/>
        </y:ShapeNode>
      </data>
      <data key="d1"/>
    </node>
    <node id="n275">
      <data key="d0">
        <y:ShapeNode>
          <y:Geometry height="20.0" width="20.0" x="-700.0407638943981" y="4180.859891830723"/>
          <y:Fill color="#FFFF99" transparent="false"/>
          <y:BorderStyle color="#000000" type="line" width="1.0"/>
          <y:NodeLabel alignment="center" autoSizePolicy="node_width" fontFamily="Arial Black" fontSize="13" fontStyle="plain" hasBackgroundColor="false" hasLineColor="false" height="22.33203125" modelName="internal" modelPosition="c" textColor="#000000" visible="true" width="20.0" x="0.0" y="-1.166015625">B</y:NodeLabel>
          <y:Shape type="ellipse"/>
        </y:ShapeNode>
      </data>
      <data key="d1"/>
    </node>
    <node id="n276">
      <data key="d0">
        <y:ShapeNode>
          <y:Geometry height="91.91246795654297" width="115.0" x="-888.4516645178378" y="4069.9038371432234"/>
          <y:Fill color="#FFFF99" transparent="false"/>
          <y:BorderStyle color="#000000" type="line" width="1.0"/>
          <y:NodeLabel alignment="center" autoSizePolicy="node_width" fontFamily="Arial Black" fontSize="13" fontStyle="plain" hasBackgroundColor="false" hasLineColor="false" height="95.66015625" modelName="internal" modelPosition="c" textColor="#000000" visible="true" width="115.0" x="0.0" y="-1.8738441467285156">FASLG
FAS
FADD
FAF1
DAXX</y:NodeLabel>
          <y:Shape type="roundrectangle"/>
        </y:ShapeNode>
      </data>
      <data key="d1"/>
    </node>
    <node id="n277">
      <data key="d0">
        <y:ShapeNode>
          <y:Geometry height="116.39826965332031" width="115.0" x="-888.4516645178378" y="4182.660673080723"/>
          <y:Fill color="#FFFF99" transparent="false"/>
          <y:BorderStyle color="#000000" type="line" width="1.0"/>
          <y:NodeLabel alignment="center" autoSizePolicy="node_width" fontFamily="Arial Black" fontSize="13" fontStyle="plain" hasBackgroundColor="false" hasLineColor="false" height="113.9921875" modelName="internal" modelPosition="c" textColor="#000000" visible="true" width="115.0" x="0.0" y="1.2030410766601562">FASLG
FAS
FADD
FAF1
DAXX
CFLAR</y:NodeLabel>
          <y:Shape type="roundrectangle"/>
        </y:ShapeNode>
      </data>
      <data key="d1"/>
    </node>
    <node id="n278">
      <data key="d0">
        <y:ShapeNode>
          <y:Geometry height="20.0" width="80.0" x="-605.0407638943981" y="4180.859891830723"/>
          <y:Fill color="#CCFFFF" transparent="false"/>
          <y:BorderStyle color="#000000" type="line" width="1.0"/>
          <y:NodeLabel alignment="center" autoSizePolicy="node_width" fontFamily="Arial Black" fontSize="13" fontStyle="plain" hasBackgroundColor="false" hasLineColor="false" height="22.33203125" modelName="internal" modelPosition="c" textColor="#000000" visible="true" width="80.0" x="0.0" y="-1.166015625">CFLAR</y:NodeLabel>
          <y:Shape type="roundrectangle"/>
        </y:ShapeNode>
      </data>
      <data key="d1"/>
    </node>
    <node id="n279">
      <data key="d0">
        <y:ShapeNode>
          <y:Geometry height="20.0" width="80.0" x="-316.6080246365856" y="3837.479032455725"/>
          <y:Fill color="#CCFFFF" transparent="false"/>
          <y:BorderStyle color="#000000" type="line" width="1.0"/>
          <y:NodeLabel alignment="center" autoSizePolicy="node_width" fontFamily="Arial Black" fontSize="13" fontStyle="plain" hasBackgroundColor="false" hasLineColor="false" height="22.33203125" modelName="internal" modelPosition="l" textColor="#000000" visible="true" width="80.0" x="4.0" y="-1.166015625">ProCASP8</y:NodeLabel>
          <y:Shape type="roundrectangle"/>
        </y:ShapeNode>
      </data>
      <data key="d1"/>
    </node>
    <node id="n280">
      <data key="d0">
        <y:ShapeNode>
          <y:Geometry height="20.0" width="80.0" x="20.53747173182262" y="3837.764188705725"/>
          <y:Fill color="#CCFFFF" transparent="false"/>
          <y:BorderStyle color="#000000" type="line" width="1.0"/>
          <y:NodeLabel alignment="center" autoSizePolicy="node_width" fontFamily="Arial Black" fontSize="13" fontStyle="plain" hasBackgroundColor="false" hasLineColor="false" height="22.33203125" modelName="internal" modelPosition="c" textColor="#000000" visible="true" width="80.0" x="0.0" y="-1.166015625">CASP8</y:NodeLabel>
          <y:Shape type="roundrectangle"/>
        </y:ShapeNode>
      </data>
      <data key="d1"/>
    </node>
    <node id="n281">
      <data key="d0">
        <y:ShapeNode>
          <y:Geometry height="20.0" width="20.0" x="-80.10412983067738" y="3837.764188705725"/>
          <y:Fill color="#C0C0C0" transparent="false"/>
          <y:BorderStyle color="#000000" type="line" width="1.0"/>
          <y:NodeLabel alignment="center" autoSizePolicy="node_width" fontFamily="Arial Black" fontSize="13" fontStyle="plain" hasBackgroundColor="false" hasLineColor="false" height="22.33203125" modelName="internal" modelPosition="c" textColor="#000000" visible="true" width="20.0" x="0.0" y="-1.166015625">X</y:NodeLabel>
          <y:Shape type="ellipse"/>
        </y:ShapeNode>
      </data>
      <data key="d1"/>
    </node>
    <node id="n282">
      <data key="d0">
        <y:ShapeNode>
          <y:Geometry height="20.0" width="20.0" x="-442.8814621365856" y="3755.278837143225"/>
          <y:Fill color="#CC99FF" transparent="false"/>
          <y:BorderStyle color="#000000" type="line" width="1.0"/>
          <y:NodeLabel alignment="center" autoSizePolicy="node_width" fontFamily="Arial Black" fontSize="12" fontStyle="plain" hasBackgroundColor="false" hasLineColor="false" height="20.921875" modelName="internal" modelPosition="c" textColor="#000000" visible="true" width="23.0" x="-1.5" y="-0.4609375">OR</y:NodeLabel>
          <y:Shape type="ellipse"/>
        </y:ShapeNode>
      </data>
      <data key="d1"/>
    </node>
    <node id="n283">
      <data key="d0">
        <y:ShapeNode>
          <y:Geometry height="20.0" width="80.0" x="-110.10412601598011" y="3119.055204330721"/>
          <y:Fill color="#CCFFFF" transparent="false"/>
          <y:BorderStyle color="#000000" type="line" width="1.0"/>
          <y:NodeLabel alignment="center" autoSizePolicy="node_width" fontFamily="Arial Black" fontSize="13" fontStyle="plain" hasBackgroundColor="false" hasLineColor="false" height="22.33203125" modelName="internal" modelPosition="c" textColor="#000000" visible="true" width="80.0" x="0.0" y="-1.166015625">CASP10</y:NodeLabel>
          <y:Shape type="roundrectangle"/>
        </y:ShapeNode>
      </data>
      <data key="d1"/>
    </node>
    <node id="n284">
      <data key="d0">
        <y:ShapeNode>
          <y:Geometry height="20.0" width="80.0" x="-322.3692551053356" y="3119.753446518221"/>
          <y:Fill color="#CCFFFF" transparent="false"/>
          <y:BorderStyle color="#000000" type="line" width="1.0"/>
          <y:NodeLabel alignment="center" autoSizePolicy="node_width" fontFamily="Arial Black" fontSize="13" fontStyle="plain" hasBackgroundColor="false" hasLineColor="false" height="22.33203125" modelName="internal" modelPosition="c" textColor="#000000" visible="true" width="84.0" x="-2.0" y="-1.166015625">ProCASP10</y:NodeLabel>
          <y:Shape type="roundrectangle"/>
        </y:ShapeNode>
      </data>
      <data key="d1"/>
    </node>
    <node id="n285">
      <data key="d0">
        <y:ShapeNode>
          <y:Geometry height="20.0" width="20.0" x="-170.74573520787465" y="3119.055204330721"/>
          <y:Fill color="#C0C0C0" transparent="false"/>
          <y:BorderStyle color="#000000" type="line" width="1.0"/>
          <y:NodeLabel alignment="center" autoSizePolicy="node_width" fontFamily="Arial Black" fontSize="13" fontStyle="plain" hasBackgroundColor="false" hasLineColor="false" height="22.33203125" modelName="internal" modelPosition="c" textColor="#000000" visible="true" width="20.0" x="0.0" y="-1.166015625">X</y:NodeLabel>
          <y:Shape type="ellipse"/>
        </y:ShapeNode>
      </data>
      <data key="d1"/>
    </node>
    <node id="n286">
      <data key="d0">
        <y:ShapeNode>
          <y:Geometry height="20.0" width="80.0" x="461.29776759974254" y="3835.587430893225"/>
          <y:Fill color="#CCFFFF" transparent="false"/>
          <y:BorderStyle color="#000000" type="line" width="1.0"/>
          <y:NodeLabel alignment="center" autoSizePolicy="node_width" fontFamily="Arial Black" fontSize="13" fontStyle="plain" hasBackgroundColor="false" hasLineColor="false" height="22.33203125" modelName="internal" modelPosition="c" textColor="#000000" visible="true" width="80.0" x="0.0" y="-1.166015625">CASP7</y:NodeLabel>
          <y:Shape type="roundrectangle"/>
        </y:ShapeNode>
      </data>
      <data key="d1"/>
    </node>
    <node id="n287">
      <data key="d0">
        <y:ShapeNode>
          <y:Geometry height="20.0" width="80.0" x="-322.2457199490856" y="3077.803251205721"/>
          <y:Fill color="#CCFFFF" transparent="false"/>
          <y:BorderStyle color="#000000" type="line" width="1.0"/>
          <y:NodeLabel alignment="center" autoSizePolicy="node_width" fontFamily="Arial Black" fontSize="13" fontStyle="plain" hasBackgroundColor="false" hasLineColor="false" height="22.33203125" modelName="internal" modelPosition="c" textColor="#000000" visible="true" width="80.0" x="0.0" y="-1.166015625">ProCASP7</y:NodeLabel>
          <y:Shape type="roundrectangle"/>
        </y:ShapeNode>
      </data>
      <data key="d1"/>
    </node>
    <node id="n288">
      <data key="d0">
        <y:ShapeNode>
          <y:Geometry height="20.0" width="20.0" x="371.82022853724254" y="3835.535673080725"/>
          <y:Fill color="#C0C0C0" transparent="false"/>
          <y:BorderStyle color="#000000" type="line" width="1.0"/>
          <y:NodeLabel alignment="center" autoSizePolicy="node_width" fontFamily="Arial Black" fontSize="13" fontStyle="plain" hasBackgroundColor="false" hasLineColor="false" height="22.33203125" modelName="internal" modelPosition="c" textColor="#000000" visible="true" width="20.0" x="0.0" y="-1.166015625">X</y:NodeLabel>
          <y:Shape type="ellipse"/>
        </y:ShapeNode>
      </data>
      <data key="d1"/>
    </node>
    <node id="n289">
      <data key="d0">
        <y:ShapeNode>
          <y:Geometry height="20.0" width="20.0" x="272.8651198946644" y="3835.535673080725"/>
          <y:Fill color="#CC99FF" transparent="false"/>
          <y:BorderStyle color="#000000" type="line" width="1.0"/>
          <y:NodeLabel alignment="center" autoSizePolicy="node_width" fontFamily="Arial Black" fontSize="12" fontStyle="plain" hasBackgroundColor="false" hasLineColor="false" height="20.921875" modelName="internal" modelPosition="c" textColor="#000000" visible="true" width="23.0" x="-1.5" y="-0.4609375">OR</y:NodeLabel>
          <y:Shape type="ellipse"/>
        </y:ShapeNode>
      </data>
      <data key="d1"/>
    </node>
    <node id="n290">
      <data key="d0">
        <y:ShapeNode>
          <y:Geometry height="20.0" width="80.0" x="-322.2457199490856" y="3037.803251205721"/>
          <y:Fill color="#CCFFFF" transparent="false"/>
          <y:BorderStyle color="#000000" type="line" width="1.0"/>
          <y:NodeLabel alignment="center" autoSizePolicy="node_width" fontFamily="Arial Black" fontSize="13" fontStyle="plain" hasBackgroundColor="false" hasLineColor="false" height="22.33203125" modelName="internal" modelPosition="l" textColor="#000000" visible="true" width="80.0" x="4.0" y="-1.166015625">ProCASP2</y:NodeLabel>
          <y:Shape type="roundrectangle"/>
        </y:ShapeNode>
      </data>
      <data key="d1"/>
    </node>
    <node id="n291">
      <data key="d0">
        <y:ShapeNode>
          <y:Geometry height="20.0" width="80.0" x="-110.10412601598011" y="3037.803251205721"/>
          <y:Fill color="#CCFFFF" transparent="false"/>
          <y:BorderStyle color="#000000" type="line" width="1.0"/>
          <y:NodeLabel alignment="center" autoSizePolicy="node_width" fontFamily="Arial Black" fontSize="13" fontStyle="plain" hasBackgroundColor="false" hasLineColor="false" height="22.33203125" modelName="internal" modelPosition="c" textColor="#000000" visible="true" width="80.0" x="0.0" y="-1.166015625">CASP2</y:NodeLabel>
          <y:Shape type="roundrectangle"/>
        </y:ShapeNode>
      </data>
      <data key="d1"/>
    </node>
    <node id="n292">
      <data key="d0">
        <y:ShapeNode>
          <y:Geometry height="20.0" width="20.0" x="-170.74573520787465" y="3037.803251205721"/>
          <y:Fill color="#C0C0C0" transparent="false"/>
          <y:BorderStyle color="#000000" type="line" width="1.0"/>
          <y:NodeLabel alignment="center" autoSizePolicy="node_width" fontFamily="Arial Black" fontSize="13" fontStyle="plain" hasBackgroundColor="false" hasLineColor="false" height="22.33203125" modelName="internal" modelPosition="c" textColor="#000000" visible="true" width="20.0" x="0.0" y="-1.166015625">X</y:NodeLabel>
          <y:Shape type="ellipse"/>
        </y:ShapeNode>
      </data>
      <data key="d1"/>
    </node>
    <node id="n293">
      <data key="d0">
        <y:ShapeNode>
          <y:Geometry height="20.0" width="20.0" x="216.39196010462535" y="3037.479032455721"/>
          <y:Fill color="#CC99FF" transparent="false"/>
          <y:BorderStyle color="#000000" type="line" width="1.0"/>
          <y:NodeLabel alignment="center" autoSizePolicy="node_width" fontFamily="Arial Black" fontSize="12" fontStyle="plain" hasBackgroundColor="false" hasLineColor="false" height="20.921875" modelName="internal" modelPosition="c" textColor="#000000" visible="true" width="23.0" x="-1.5" y="-0.4609375">OR</y:NodeLabel>
          <y:Shape type="ellipse"/>
        </y:ShapeNode>
      </data>
      <data key="d1"/>
    </node>
    <node id="n294">
      <data key="d0">
        <y:ShapeNode>
          <y:Geometry height="20.0" width="80.0" x="466.82022853724254" y="3020.303251205721"/>
          <y:Fill color="#CCFFFF" transparent="false"/>
          <y:BorderStyle color="#000000" type="line" width="1.0"/>
          <y:NodeLabel alignment="center" autoSizePolicy="node_width" fontFamily="Arial Black" fontSize="13" fontStyle="plain" hasBackgroundColor="false" hasLineColor="false" height="22.33203125" modelName="internal" modelPosition="c" textColor="#000000" visible="true" width="80.0" x="0.0" y="-1.166015625">tBID</y:NodeLabel>
          <y:Shape type="roundrectangle"/>
        </y:ShapeNode>
      </data>
      <data key="d1"/>
    </node>
    <node id="n295">
      <data key="d0">
        <y:ShapeNode>
          <y:Geometry height="20.0" width="20.0" x="376.82022853724254" y="3020.303251205721"/>
          <y:Fill color="#C0C0C0" transparent="false"/>
          <y:BorderStyle color="#000000" type="line" width="1.0"/>
          <y:NodeLabel alignment="center" autoSizePolicy="node_width" fontFamily="Arial Black" fontSize="13" fontStyle="plain" hasBackgroundColor="false" hasLineColor="false" height="22.33203125" modelName="internal" modelPosition="c" textColor="#000000" visible="true" width="20.0" x="0.0" y="-1.166015625">X</y:NodeLabel>
          <y:Shape type="ellipse"/>
        </y:ShapeNode>
      </data>
      <data key="d1"/>
    </node>
    <node id="n296">
      <data key="d0">
        <y:ShapeNode>
          <y:Geometry height="20.0" width="80.0" x="-322.2457199490856" y="2997.803251205721"/>
          <y:Fill color="#CCFFFF" transparent="false"/>
          <y:BorderStyle color="#000000" type="line" width="1.0"/>
          <y:NodeLabel alignment="center" autoSizePolicy="node_width" fontFamily="Arial Black" fontSize="13" fontStyle="plain" hasBackgroundColor="false" hasLineColor="false" height="22.33203125" modelName="internal" modelPosition="l" textColor="#000000" visible="true" width="80.0" x="4.0" y="-1.166015625">BID</y:NodeLabel>
          <y:Shape type="roundrectangle"/>
        </y:ShapeNode>
      </data>
      <data key="d1"/>
    </node>
    <node id="n297">
      <data key="d0">
        <y:ShapeNode>
          <y:Geometry height="20.0" width="80.0" x="-110.10412601598011" y="4076.313993393224"/>
          <y:Fill color="#CCFFFF" transparent="false"/>
          <y:BorderStyle color="#000000" type="line" width="1.0"/>
          <y:NodeLabel alignment="center" autoSizePolicy="node_width" fontFamily="Arial Black" fontSize="13" fontStyle="plain" hasBackgroundColor="false" hasLineColor="false" height="22.33203125" modelName="internal" modelPosition="c" textColor="#000000" visible="true" width="80.0" x="0.0" y="-1.166015625">CASP4</y:NodeLabel>
          <y:Shape type="roundrectangle"/>
        </y:ShapeNode>
      </data>
      <data key="d1"/>
    </node>
    <node id="n298">
      <data key="d0">
        <y:ShapeNode>
          <y:Geometry height="20.0" width="80.0" x="-316.2457199490856" y="4076.313993393224"/>
          <y:Fill color="#CCFFFF" transparent="false"/>
          <y:BorderStyle color="#000000" type="line" width="1.0"/>
          <y:NodeLabel alignment="center" autoSizePolicy="node_width" fontFamily="Arial Black" fontSize="13" fontStyle="plain" hasBackgroundColor="false" hasLineColor="false" height="22.33203125" modelName="internal" modelPosition="c" textColor="#000000" visible="true" width="80.0" x="0.0" y="-1.166015625">ProCASP4</y:NodeLabel>
          <y:Shape type="roundrectangle"/>
        </y:ShapeNode>
      </data>
      <data key="d1"/>
    </node>
    <node id="n299">
      <data key="d0">
        <y:ShapeNode>
          <y:Geometry height="20.0" width="20.0" x="-170.74573520787465" y="4076.313993393224"/>
          <y:Fill color="#C0C0C0" transparent="false"/>
          <y:BorderStyle color="#000000" type="line" width="1.0"/>
          <y:NodeLabel alignment="center" autoSizePolicy="node_width" fontFamily="Arial Black" fontSize="13" fontStyle="plain" hasBackgroundColor="false" hasLineColor="false" height="22.33203125" modelName="internal" modelPosition="c" textColor="#000000" visible="true" width="20.0" x="0.0" y="-1.166015625">X</y:NodeLabel>
          <y:Shape type="ellipse"/>
        </y:ShapeNode>
      </data>
      <data key="d1"/>
    </node>
    <node id="n300">
      <data key="d0">
        <y:ShapeNode>
          <y:Geometry height="20.0" width="80.0" x="141.97887416712535" y="4036.514188705724"/>
          <y:Fill color="#CCFFFF" transparent="false"/>
          <y:BorderStyle color="#000000" type="line" width="1.0"/>
          <y:NodeLabel alignment="center" autoSizePolicy="node_width" fontFamily="Arial Black" fontSize="13" fontStyle="plain" hasBackgroundColor="false" hasLineColor="false" height="22.33203125" modelName="internal" modelPosition="c" textColor="#000000" visible="true" width="80.0" x="0.0" y="-1.166015625">CASP1</y:NodeLabel>
          <y:Shape type="roundrectangle"/>
        </y:ShapeNode>
      </data>
      <data key="d1"/>
    </node>
    <node id="n301">
      <data key="d0">
        <y:ShapeNode>
          <y:Geometry height="20.0" width="80.0" x="-316.2457199490856" y="4036.313993393224"/>
          <y:Fill color="#CCFFFF" transparent="false"/>
          <y:BorderStyle color="#000000" type="line" width="1.0"/>
          <y:NodeLabel alignment="center" autoSizePolicy="node_width" fontFamily="Arial Black" fontSize="13" fontStyle="plain" hasBackgroundColor="false" hasLineColor="false" height="22.33203125" modelName="internal" modelPosition="c" textColor="#000000" visible="true" width="80.0" x="0.0" y="-1.166015625">ProCASP1</y:NodeLabel>
          <y:Shape type="roundrectangle"/>
        </y:ShapeNode>
      </data>
      <data key="d1"/>
    </node>
    <node id="n302">
      <data key="d0">
        <y:ShapeNode>
          <y:Geometry height="20.0" width="20.0" x="51.337280234019886" y="4036.514188705724"/>
          <y:Fill color="#C0C0C0" transparent="false"/>
          <y:BorderStyle color="#000000" type="line" width="1.0"/>
          <y:NodeLabel alignment="center" autoSizePolicy="node_width" fontFamily="Arial Black" fontSize="13" fontStyle="plain" hasBackgroundColor="false" hasLineColor="false" height="22.33203125" modelName="internal" modelPosition="c" textColor="#000000" visible="true" width="20.0" x="0.0" y="-1.166015625">X</y:NodeLabel>
          <y:Shape type="ellipse"/>
        </y:ShapeNode>
      </data>
      <data key="d1"/>
    </node>
    <node id="n303">
      <data key="d0">
        <y:ShapeNode>
          <y:Geometry height="20.0" width="20.0" x="271.8201980196644" y="3923.909696518224"/>
          <y:Fill color="#CC99FF" transparent="false"/>
          <y:BorderStyle color="#000000" type="line" width="1.0"/>
          <y:NodeLabel alignment="center" autoSizePolicy="node_width" fontFamily="Arial Black" fontSize="12" fontStyle="plain" hasBackgroundColor="false" hasLineColor="false" height="20.921875" modelName="internal" modelPosition="c" textColor="#000000" visible="true" width="23.0" x="-1.5" y="-0.4609375">OR</y:NodeLabel>
          <y:Shape type="ellipse"/>
        </y:ShapeNode>
      </data>
      <data key="d1"/>
    </node>
    <node id="n304">
      <data key="d0">
        <y:ShapeNode>
          <y:Geometry height="20.0" width="80.0" x="-316.2457199490856" y="4276.313993393223"/>
          <y:Fill color="#CCFFFF" transparent="false"/>
          <y:BorderStyle color="#000000" type="line" width="1.0"/>
          <y:NodeLabel alignment="center" autoSizePolicy="node_width" fontFamily="Arial Black" fontSize="13" fontStyle="plain" hasBackgroundColor="false" hasLineColor="false" height="22.33203125" modelName="internal" modelPosition="l" textColor="#000000" visible="true" width="80.0" x="4.0" y="-1.166015625">ProCASP3</y:NodeLabel>
          <y:Shape type="roundrectangle"/>
        </y:ShapeNode>
      </data>
      <data key="d1"/>
    </node>
    <node id="n305">
      <data key="d0">
        <y:ShapeNode>
          <y:Geometry height="20.0" width="80.0" x="461.82022853724254" y="4236.860868393223"/>
          <y:Fill color="#CCFFFF" transparent="false"/>
          <y:BorderStyle color="#000000" type="line" width="1.0"/>
          <y:NodeLabel alignment="center" autoSizePolicy="node_width" fontFamily="Arial Black" fontSize="13" fontStyle="plain" hasBackgroundColor="false" hasLineColor="false" height="22.33203125" modelName="internal" modelPosition="c" textColor="#000000" visible="true" width="80.0" x="0.0" y="-1.166015625">CASP3</y:NodeLabel>
          <y:Shape type="roundrectangle"/>
        </y:ShapeNode>
      </data>
      <data key="d1"/>
    </node>
    <node id="n306">
      <data key="d0">
        <y:ShapeNode>
          <y:Geometry height="20.0" width="20.0" x="369.86710353724254" y="4236.860868393223"/>
          <y:Fill color="#C0C0C0" transparent="false"/>
          <y:BorderStyle color="#000000" type="line" width="1.0"/>
          <y:NodeLabel alignment="center" autoSizePolicy="node_width" fontFamily="Arial Black" fontSize="13" fontStyle="plain" hasBackgroundColor="false" hasLineColor="false" height="22.33203125" modelName="internal" modelPosition="c" textColor="#000000" visible="true" width="20.0" x="0.0" y="-1.166015625">X</y:NodeLabel>
          <y:Shape type="ellipse"/>
        </y:ShapeNode>
      </data>
      <data key="d1"/>
    </node>
    <node id="n307">
      <data key="d0">
        <y:ShapeNode>
          <y:Geometry height="80.0" width="120.0" x="121.17858119837535" y="3894.365751205724"/>
          <y:Fill color="#F7F7A7" color2="#FFFF99" transparent="false"/>
          <y:BorderStyle color="#000000" type="line" width="1.0"/>
          <y:NodeLabel alignment="center" autoSizePolicy="node_width" fontFamily="Arial Black" fontSize="13" fontStyle="plain" hasBackgroundColor="false" hasLineColor="false" height="77.328125" modelName="internal" modelPosition="c" textColor="#000000" visible="true" width="120.0" x="0.0" y="1.3359375">&lt;7&gt; APAF1
&lt;7&gt; CYCS
&lt;7&gt; CASP9
(apoptosome)</y:NodeLabel>
          <y:Shape type="roundrectangle"/>
        </y:ShapeNode>
      </data>
      <data key="d1"/>
    </node>
    <node id="n308">
      <data key="d0">
        <y:ShapeNode>
          <y:Geometry height="20.0" width="80.0" x="-110.10412601598011" y="4116.313993393223"/>
          <y:Fill color="#CCFFFF" transparent="false"/>
          <y:BorderStyle color="#000000" type="line" width="1.0"/>
          <y:NodeLabel alignment="center" autoSizePolicy="node_width" fontFamily="Arial Black" fontSize="13" fontStyle="plain" hasBackgroundColor="false" hasLineColor="false" height="22.33203125" modelName="internal" modelPosition="c" textColor="#000000" visible="true" width="80.0" x="0.0" y="-1.166015625">BIRC4</y:NodeLabel>
          <y:Shape type="roundrectangle"/>
        </y:ShapeNode>
      </data>
      <data key="d1"/>
    </node>
    <node id="n309">
      <data key="d0">
        <y:ShapeNode>
          <y:Geometry height="20.0" width="80.0" x="-316.2457199490856" y="4116.313993393223"/>
          <y:Fill color="#CCFFFF" transparent="false"/>
          <y:BorderStyle color="#000000" type="line" width="1.0"/>
          <y:NodeLabel alignment="center" autoSizePolicy="node_width" fontFamily="Arial Black" fontSize="13" fontStyle="plain" hasBackgroundColor="false" hasLineColor="false" height="22.33203125" modelName="internal" modelPosition="c" textColor="#000000" visible="true" width="80.0" x="0.0" y="-1.166015625">BIRC4 [I]</y:NodeLabel>
          <y:Shape type="roundrectangle"/>
        </y:ShapeNode>
      </data>
      <data key="d1"/>
    </node>
    <node id="n310">
      <data key="d0">
        <y:ShapeNode>
          <y:Geometry height="20.0" width="20.0" x="-170.74573520787465" y="4116.313993393223"/>
          <y:Fill color="#99CC00" transparent="false"/>
          <y:BorderStyle color="#000000" type="line" width="1.0"/>
          <y:NodeLabel alignment="center" autoSizePolicy="node_width" fontFamily="Arial Black" fontSize="13" fontStyle="plain" hasBackgroundColor="false" hasLineColor="false" height="22.33203125" modelName="internal" modelPosition="c" textColor="#000000" visible="true" width="20.0" x="0.0" y="-1.166015625">A</y:NodeLabel>
          <y:Shape type="ellipse"/>
        </y:ShapeNode>
      </data>
      <data key="d1"/>
    </node>
    <node id="n311">
      <data key="d0">
        <y:ShapeNode>
          <y:Geometry height="20.0" width="80.0" x="-316.2457199490856" y="4235.964384018223"/>
          <y:Fill color="#CCFFFF" transparent="false"/>
          <y:BorderStyle color="#000000" type="line" width="1.0"/>
          <y:NodeLabel alignment="center" autoSizePolicy="node_width" fontFamily="Arial Black" fontSize="13" fontStyle="plain" hasBackgroundColor="false" hasLineColor="false" height="22.33203125" modelName="internal" modelPosition="c" textColor="#000000" visible="true" width="80.0" x="0.0" y="-1.166015625">BIRC2</y:NodeLabel>
          <y:Shape type="roundrectangle"/>
        </y:ShapeNode>
      </data>
      <data key="d1"/>
    </node>
    <node id="n312">
      <data key="d0">
        <y:ShapeNode>
          <y:Geometry height="20.0" width="20.0" x="51.391967734019886" y="4236.479032455723"/>
          <y:Fill color="#CC99FF" transparent="false"/>
          <y:BorderStyle color="#000000" type="line" width="1.0"/>
          <y:NodeLabel alignment="center" autoSizePolicy="node_width" fontFamily="Arial Black" fontSize="13" fontStyle="plain" hasBackgroundColor="false" hasLineColor="false" height="22.33203125" modelName="internal" modelPosition="c" textColor="#000000" visible="true" width="25.0" x="-2.5" y="-1.166015625">OR</y:NodeLabel>
          <y:Shape type="ellipse"/>
        </y:ShapeNode>
      </data>
      <data key="d1"/>
    </node>
    <node id="n313">
      <data key="d0">
        <y:ShapeNode>
          <y:Geometry height="20.0" width="20.0" x="50.537475546519886" y="3924.365751205724"/>
          <y:Fill color="#FFFF99" transparent="false"/>
          <y:BorderStyle color="#000000" type="line" width="1.0"/>
          <y:NodeLabel alignment="center" autoSizePolicy="node_width" fontFamily="Arial Black" fontSize="13" fontStyle="plain" hasBackgroundColor="false" hasLineColor="false" height="22.33203125" modelName="internal" modelPosition="c" textColor="#000000" visible="true" width="20.0" x="0.0" y="-1.166015625">B</y:NodeLabel>
          <y:Shape type="ellipse"/>
        </y:ShapeNode>
      </data>
      <data key="d1"/>
    </node>
    <node id="n314">
      <data key="d0">
        <y:ShapeNode>
          <y:Geometry height="20.0" width="80.0" x="-316.2457199490856" y="3956.313993393224"/>
          <y:Fill color="#CCFFFF" transparent="false"/>
          <y:BorderStyle color="#000000" type="line" width="1.0"/>
          <y:NodeLabel alignment="center" autoSizePolicy="node_width" fontFamily="Arial Black" fontSize="13" fontStyle="plain" hasBackgroundColor="false" hasLineColor="false" height="22.33203125" modelName="internal" modelPosition="c" textColor="#000000" visible="true" width="80.0" x="0.0" y="-1.166015625">CASP9</y:NodeLabel>
          <y:Shape type="roundrectangle"/>
        </y:ShapeNode>
      </data>
      <data key="d1"/>
    </node>
    <node id="n315">
      <data key="d0">
        <y:ShapeNode>
          <y:Geometry height="37.8042106628418" width="81.28318786621094" x="-110.74572757848011" y="3887.412626205724"/>
          <y:Fill color="#F7F7A7" color2="#FFFF99" transparent="false"/>
          <y:BorderStyle color="#000000" type="line" width="1.0"/>
          <y:NodeLabel alignment="center" autoSizePolicy="node_width" fontFamily="Arial Black" fontSize="13" fontStyle="plain" hasBackgroundColor="false" hasLineColor="false" height="40.6640625" modelName="internal" modelPosition="c" textColor="#000000" visible="true" width="81.28318786621094" x="0.0" y="-1.4299259185791016">APAF1
CYCS</y:NodeLabel>
          <y:Shape type="roundrectangle"/>
        </y:ShapeNode>
      </data>
      <data key="d1"/>
    </node>
    <node id="n316">
      <data key="d0">
        <y:ShapeNode>
          <y:Geometry height="20.0" width="80.0" x="-316.2457199490856" y="3918.066923080724"/>
          <y:Fill color="#CCFFFF" transparent="false"/>
          <y:BorderStyle color="#000000" type="line" width="1.0"/>
          <y:NodeLabel alignment="center" autoSizePolicy="node_width" fontFamily="Arial Black" fontSize="13" fontStyle="plain" hasBackgroundColor="false" hasLineColor="false" height="22.33203125" modelName="internal" modelPosition="c" textColor="#000000" visible="true" width="80.0" x="0.0" y="-1.166015625">APAF1</y:NodeLabel>
          <y:Shape type="roundrectangle"/>
        </y:ShapeNode>
      </data>
      <data key="d1"/>
    </node>
    <node id="n317">
      <data key="d0">
        <y:ShapeNode>
          <y:Geometry height="20.0" width="80.0" x="-316.2457199490856" y="3876.313993393224"/>
          <y:Fill color="#CCFFFF" transparent="false"/>
          <y:BorderStyle color="#000000" type="line" width="1.0"/>
          <y:NodeLabel alignment="center" autoSizePolicy="node_width" fontFamily="Arial Black" fontSize="13" fontStyle="plain" hasBackgroundColor="false" hasLineColor="false" height="22.33203125" modelName="internal" modelPosition="c" textColor="#000000" visible="true" width="80.0" x="0.0" y="-1.166015625">CYCS</y:NodeLabel>
          <y:Shape type="roundrectangle"/>
        </y:ShapeNode>
      </data>
      <data key="d1"/>
    </node>
    <node id="n318">
      <data key="d0">
        <y:ShapeNode>
          <y:Geometry height="20.0" width="20.0" x="-192.65149692662465" y="3918.220243393224"/>
          <y:Fill color="#FFFF99" transparent="false"/>
          <y:BorderStyle color="#000000" type="line" width="1.0"/>
          <y:NodeLabel alignment="center" autoSizePolicy="node_width" fontFamily="Arial Black" fontSize="13" fontStyle="plain" hasBackgroundColor="false" hasLineColor="false" height="22.33203125" modelName="internal" modelPosition="c" textColor="#000000" visible="true" width="20.0" x="0.0" y="-1.166015625">B</y:NodeLabel>
          <y:Shape type="ellipse"/>
        </y:ShapeNode>
      </data>
      <data key="d1"/>
    </node>
    <node id="n319">
      <data key="d0">
        <y:ShapeNode>
          <y:Geometry height="20.0" width="80.0" x="-317.1221847928356" y="4195.131376205723"/>
          <y:Fill color="#CCFFFF" transparent="false"/>
          <y:BorderStyle color="#000000" type="line" width="1.0"/>
          <y:NodeLabel alignment="center" autoSizePolicy="node_width" fontFamily="Arial Black" fontSize="13" fontStyle="plain" hasBackgroundColor="false" hasLineColor="false" height="22.33203125" modelName="internal" modelPosition="c" textColor="#000000" visible="true" width="80.0" x="0.0" y="-1.166015625">DIABLO</y:NodeLabel>
          <y:Shape type="roundrectangle"/>
        </y:ShapeNode>
      </data>
      <data key="d1"/>
    </node>
    <node id="n320">
      <data key="d0">
        <y:ShapeNode>
          <y:Geometry height="20.0" width="80.0" x="-316.2457199490856" y="4156.313993393223"/>
          <y:Fill color="#CCFFFF" transparent="false"/>
          <y:BorderStyle color="#000000" type="line" width="1.0"/>
          <y:NodeLabel alignment="center" autoSizePolicy="node_width" fontFamily="Arial Black" fontSize="13" fontStyle="plain" hasBackgroundColor="false" hasLineColor="false" height="22.33203125" modelName="internal" modelPosition="c" textColor="#000000" visible="true" width="80.0" x="0.0" y="-1.166015625">HTRA2</y:NodeLabel>
          <y:Shape type="roundrectangle"/>
        </y:ShapeNode>
      </data>
      <data key="d1"/>
    </node>
    <node id="n321">
      <data key="d0">
        <y:ShapeNode>
          <y:Geometry height="20.0" width="80.0" x="-110.10412601598011" y="3991.313993393224"/>
          <y:Fill color="#CCFFFF" transparent="false"/>
          <y:BorderStyle color="#000000" type="line" width="1.0"/>
          <y:NodeLabel alignment="center" autoSizePolicy="node_width" fontFamily="Arial Black" fontSize="13" fontStyle="plain" hasBackgroundColor="false" hasLineColor="false" height="22.33203125" modelName="internal" modelPosition="c" textColor="#000000" visible="true" width="80.0" x="0.0" y="-1.166015625">CASP6</y:NodeLabel>
          <y:Shape type="roundrectangle"/>
        </y:ShapeNode>
      </data>
      <data key="d1"/>
    </node>
    <node id="n322">
      <data key="d0">
        <y:ShapeNode>
          <y:Geometry height="20.0" width="80.0" x="-316.2457199490856" y="3996.313993393224"/>
          <y:Fill color="#CCFFFF" transparent="false"/>
          <y:BorderStyle color="#000000" type="line" width="1.0"/>
          <y:NodeLabel alignment="center" autoSizePolicy="node_width" fontFamily="Arial Black" fontSize="13" fontStyle="plain" hasBackgroundColor="false" hasLineColor="false" height="22.33203125" modelName="internal" modelPosition="c" textColor="#000000" visible="true" width="80.0" x="0.0" y="-1.166015625">ProCASP6</y:NodeLabel>
          <y:Shape type="roundrectangle"/>
        </y:ShapeNode>
      </data>
      <data key="d1"/>
    </node>
    <node id="n323">
      <data key="d0">
        <y:ShapeNode>
          <y:Geometry height="20.0" width="20.0" x="-170.74573520787465" y="3991.313993393224"/>
          <y:Fill color="#C0C0C0" transparent="false"/>
          <y:BorderStyle color="#000000" type="line" width="1.0"/>
          <y:NodeLabel alignment="center" autoSizePolicy="node_width" fontFamily="Arial Black" fontSize="13" fontStyle="plain" hasBackgroundColor="false" hasLineColor="false" height="22.33203125" modelName="internal" modelPosition="c" textColor="#000000" visible="true" width="20.0" x="0.0" y="-1.166015625">X</y:NodeLabel>
          <y:Shape type="ellipse"/>
        </y:ShapeNode>
      </data>
      <data key="d1"/>
    </node>
    <node id="n324">
      <data key="d0">
        <y:ShapeNode>
          <y:Geometry height="20.0" width="80.0" x="-116.43859867223011" y="3218.070829330721"/>
          <y:Fill color="#CCFFFF" transparent="false"/>
          <y:BorderStyle color="#000000" type="line" width="1.0"/>
          <y:NodeLabel alignment="center" autoSizePolicy="node_width" fontFamily="Arial Black" fontSize="13" fontStyle="plain" hasBackgroundColor="false" hasLineColor="false" height="22.33203125" modelName="internal" modelPosition="c" textColor="#000000" visible="true" width="80.0" x="0.0" y="-1.166015625">BAK1</y:NodeLabel>
          <y:Shape type="roundrectangle"/>
        </y:ShapeNode>
      </data>
      <data key="d1"/>
    </node>
    <node id="n325">
      <data key="d0">
        <y:ShapeNode>
          <y:Geometry height="20.0" width="80.0" x="-291.4385910428356" y="3304.008329330721"/>
          <y:Fill color="#CCFFFF" transparent="false"/>
          <y:BorderStyle color="#000000" type="line" width="1.0"/>
          <y:NodeLabel alignment="center" autoSizePolicy="node_width" fontFamily="Arial Black" fontSize="13" fontStyle="plain" hasBackgroundColor="false" hasLineColor="false" height="22.33203125" modelName="internal" modelPosition="c" textColor="#000000" visible="true" width="80.0" x="0.0" y="-1.166015625">tBID</y:NodeLabel>
          <y:Shape type="roundrectangle"/>
        </y:ShapeNode>
      </data>
      <data key="d1"/>
    </node>
    <node id="n326">
      <data key="d0">
        <y:ShapeNode>
          <y:Geometry height="20.0" width="80.0" x="-288.3135910428356" y="3617.508329330724"/>
          <y:Fill color="#CCFFFF" transparent="false"/>
          <y:BorderStyle color="#000000" type="line" width="1.0"/>
          <y:NodeLabel alignment="center" autoSizePolicy="node_width" fontFamily="Arial Black" fontSize="13" fontStyle="plain" hasBackgroundColor="false" hasLineColor="false" height="22.33203125" modelName="internal" modelPosition="c" textColor="#000000" visible="true" width="80.0" x="0.0" y="-1.166015625">BCL2L1</y:NodeLabel>
          <y:Shape type="roundrectangle"/>
        </y:ShapeNode>
      </data>
      <data key="d1"/>
    </node>
    <node id="n327">
      <data key="d0">
        <y:ShapeNode>
          <y:Geometry height="20.0" width="80.0" x="58.561401327769886" y="3318.070829330721"/>
          <y:Fill color="#CCFFFF" transparent="false"/>
          <y:BorderStyle color="#000000" type="line" width="1.0"/>
          <y:NodeLabel alignment="center" autoSizePolicy="node_width" fontFamily="Arial Black" fontSize="13" fontStyle="plain" hasBackgroundColor="false" hasLineColor="false" height="22.33203125" modelName="internal" modelPosition="c" textColor="#000000" visible="true" width="80.0" x="0.0" y="-1.166015625">BAX</y:NodeLabel>
          <y:Shape type="roundrectangle"/>
        </y:ShapeNode>
      </data>
      <data key="d1"/>
    </node>
    <node id="n328">
      <data key="d0">
        <y:ShapeNode>
          <y:Geometry height="20.0" width="80.0" x="-116.43859867223011" y="3578.174344955724"/>
          <y:Fill color="#CCFFFF" transparent="false"/>
          <y:BorderStyle color="#000000" type="line" width="1.0"/>
          <y:NodeLabel alignment="center" autoSizePolicy="node_width" fontFamily="Arial Black" fontSize="13" fontStyle="plain" hasBackgroundColor="false" hasLineColor="false" height="22.33203125" modelName="internal" modelPosition="c" textColor="#000000" visible="true" width="80.0" x="0.0" y="-1.166015625">BAD</y:NodeLabel>
          <y:Shape type="roundrectangle"/>
        </y:ShapeNode>
      </data>
      <data key="d1"/>
    </node>
    <node id="n329">
      <data key="d0">
        <y:ShapeNode>
          <y:Geometry height="20.0" width="80.0" x="33.56139751307262" y="3582.070829330724"/>
          <y:Fill color="#CCFFFF" transparent="false"/>
          <y:BorderStyle color="#000000" type="line" width="1.0"/>
          <y:NodeLabel alignment="center" autoSizePolicy="node_width" fontFamily="Arial Black" fontSize="13" fontStyle="plain" hasBackgroundColor="false" hasLineColor="false" height="22.33203125" modelName="internal" modelPosition="c" textColor="#000000" visible="true" width="80.0" x="0.0" y="-1.166015625">BCL2</y:NodeLabel>
          <y:Shape type="roundrectangle"/>
        </y:ShapeNode>
      </data>
      <data key="d1"/>
    </node>
    <node id="n330">
      <data key="d0">
        <y:ShapeNode>
          <y:Geometry height="20.0" width="80.0" x="-116.43859867223011" y="3318.070829330721"/>
          <y:Fill color="#CCFFFF" transparent="false"/>
          <y:BorderStyle color="#000000" type="line" width="1.0"/>
          <y:NodeLabel alignment="center" autoSizePolicy="node_width" fontFamily="Arial Black" fontSize="13" fontStyle="plain" hasBackgroundColor="false" hasLineColor="false" height="22.33203125" modelName="internal" modelPosition="c" textColor="#000000" visible="true" width="80.0" x="0.0" y="-1.166015625">CYCS</y:NodeLabel>
          <y:Shape type="roundrectangle"/>
        </y:ShapeNode>
      </data>
      <data key="d1"/>
    </node>
    <node id="n331">
      <data key="d0">
        <y:ShapeNode>
          <y:Geometry height="20.0" width="80.0" x="-116.43859867223011" y="3368.070829330721"/>
          <y:Fill color="#CCFFFF" transparent="false"/>
          <y:BorderStyle color="#000000" type="line" width="1.0"/>
          <y:NodeLabel alignment="center" autoSizePolicy="node_width" fontFamily="Arial Black" fontSize="13" fontStyle="plain" hasBackgroundColor="false" hasLineColor="false" height="22.33203125" modelName="internal" modelPosition="c" textColor="#000000" visible="true" width="80.0" x="0.0" y="-1.166015625">DIABLO</y:NodeLabel>
          <y:Shape type="roundrectangle"/>
        </y:ShapeNode>
      </data>
      <data key="d1"/>
    </node>
    <node id="n332">
      <data key="d0">
        <y:ShapeNode>
          <y:Geometry height="20.0" width="80.0" x="-116.43859867223011" y="3418.070829330721"/>
          <y:Fill color="#CCFFFF" transparent="false"/>
          <y:BorderStyle color="#000000" type="line" width="1.0"/>
          <y:NodeLabel alignment="center" autoSizePolicy="node_width" fontFamily="Arial Black" fontSize="13" fontStyle="plain" hasBackgroundColor="false" hasLineColor="false" height="22.33203125" modelName="internal" modelPosition="c" textColor="#000000" visible="true" width="80.0" x="0.0" y="-1.166015625">HTRA2</y:NodeLabel>
          <y:Shape type="roundrectangle"/>
        </y:ShapeNode>
      </data>
      <data key="d1"/>
    </node>
    <node id="n333">
      <data key="d0">
        <y:ShapeNode>
          <y:Geometry height="20.0" width="80.0" x="-117.07873539098011" y="3461.670438705723"/>
          <y:Fill color="#CCFFFF" transparent="false"/>
          <y:BorderStyle color="#000000" type="line" width="1.0"/>
          <y:NodeLabel alignment="center" autoSizePolicy="node_width" fontFamily="Arial Black" fontSize="13" fontStyle="plain" hasBackgroundColor="false" hasLineColor="false" height="22.33203125" modelName="internal" modelPosition="c" textColor="#000000" visible="true" width="80.0" x="0.0" y="-1.166015625">ENDOG</y:NodeLabel>
          <y:Shape type="roundrectangle"/>
        </y:ShapeNode>
      </data>
      <data key="d1"/>
    </node>
    <node id="n334">
      <data key="d0">
        <y:ShapeNode>
          <y:Geometry height="20.0" width="80.0" x="-120.91857914098011" y="3512.950712143222"/>
          <y:Fill color="#CCFFFF" transparent="false"/>
          <y:BorderStyle color="#000000" type="line" width="1.0"/>
          <y:NodeLabel alignment="center" autoSizePolicy="node_width" fontFamily="Arial Black" fontSize="13" fontStyle="plain" hasBackgroundColor="false" hasLineColor="false" height="22.33203125" modelName="internal" modelPosition="c" textColor="#000000" visible="true" width="80.0" x="0.0" y="-1.166015625">PDCD8</y:NodeLabel>
          <y:Shape type="roundrectangle"/>
        </y:ShapeNode>
      </data>
      <data key="d1"/>
    </node>
    <node id="n335">
      <data key="d0">
        <y:ShapeNode>
          <y:Geometry height="37.0" width="85.0" x="131.06139369837535" y="3422.303251205721"/>
          <y:Fill color="#FFFF99" color2="#FFFF99" transparent="false"/>
          <y:BorderStyle color="#000000" type="line" width="1.0"/>
          <y:NodeLabel alignment="center" autoSizePolicy="node_width" fontFamily="Arial Black" fontSize="13" fontStyle="plain" hasBackgroundColor="false" hasLineColor="false" height="40.6640625" modelName="internal" modelPosition="c" textColor="#000000" visible="true" width="85.0" x="0.0" y="-1.83203125">BCL2
BAX</y:NodeLabel>
          <y:Shape type="roundrectangle"/>
        </y:ShapeNode>
      </data>
      <data key="d1"/>
    </node>
    <node id="n336">
      <data key="d0">
        <y:ShapeNode>
          <y:Geometry height="37.0" width="85.0" x="-18.938601533253063" y="3659.570829330725"/>
          <y:Fill color="#FFFF99" color2="#FFFF99" transparent="false"/>
          <y:BorderStyle color="#000000" type="line" width="1.0"/>
          <y:NodeLabel alignment="center" autoSizePolicy="node_width" fontFamily="Arial Black" fontSize="13" fontStyle="plain" hasBackgroundColor="false" hasLineColor="false" height="40.6640625" modelName="internal" modelPosition="c" textColor="#000000" visible="true" width="85.0" x="0.0" y="-1.83203125">BCL2
BAD</y:NodeLabel>
          <y:Shape type="roundrectangle"/>
        </y:ShapeNode>
      </data>
      <data key="d1"/>
    </node>
    <node id="n337">
      <data key="d0">
        <y:ShapeNode>
          <y:Geometry height="37.0" width="85.0" x="-218.93860630162465" y="3659.570829330725"/>
          <y:Fill color="#FFFF99" color2="#FFFF99" transparent="false"/>
          <y:BorderStyle color="#000000" type="line" width="1.0"/>
          <y:NodeLabel alignment="center" autoSizePolicy="node_width" fontFamily="Arial Black" fontSize="13" fontStyle="plain" hasBackgroundColor="false" hasLineColor="false" height="40.6640625" modelName="internal" modelPosition="c" textColor="#000000" visible="true" width="85.0" x="0.0" y="-1.83203125">BCL2L1
BAD</y:NodeLabel>
          <y:Shape type="roundrectangle"/>
        </y:ShapeNode>
      </data>
      <data key="d1"/>
    </node>
    <node id="n338">
      <data key="d0">
        <y:ShapeNode>
          <y:Geometry height="20.0" width="20.0" x="77.63024898401989" y="3430.753446518221"/>
          <y:Fill color="#FFFF99" transparent="false"/>
          <y:BorderStyle color="#000000" type="line" width="1.0"/>
          <y:NodeLabel alignment="center" autoSizePolicy="node_width" fontFamily="Arial Black" fontSize="13" fontStyle="plain" hasBackgroundColor="false" hasLineColor="false" height="22.33203125" modelName="internal" modelPosition="c" textColor="#000000" visible="true" width="20.0" x="0.0" y="-1.166015625">B</y:NodeLabel>
          <y:Shape type="ellipse"/>
        </y:ShapeNode>
      </data>
      <data key="d1"/>
    </node>
    <node id="n339">
      <data key="d0">
        <y:ShapeNode>
          <y:Geometry height="20.0" width="20.0" x="-260.04749302037465" y="3215.035673080721"/>
          <y:Fill color="#CC99FF" transparent="false"/>
          <y:BorderStyle color="#000000" type="line" width="1.0"/>
          <y:NodeLabel alignment="center" autoSizePolicy="node_width" fontFamily="Arial Black" fontSize="12" fontStyle="plain" hasBackgroundColor="false" hasLineColor="false" height="20.921875" modelName="internal" modelPosition="c" textColor="#000000" visible="true" width="23.0" x="-1.5" y="-0.4609375">OR</y:NodeLabel>
          <y:Shape type="ellipse"/>
        </y:ShapeNode>
      </data>
      <data key="d1"/>
    </node>
    <node id="n340">
      <data key="d0">
        <y:ShapeNode>
          <y:Geometry height="20.0" width="20.0" x="-86.43860248692738" y="3256.679227768221"/>
          <y:Fill color="#CC99FF" transparent="false"/>
          <y:BorderStyle color="#000000" type="line" width="1.0"/>
          <y:NodeLabel alignment="center" autoSizePolicy="node_width" fontFamily="Arial Black" fontSize="12" fontStyle="plain" hasBackgroundColor="false" hasLineColor="false" height="20.921875" modelName="internal" modelPosition="c" textColor="#000000" visible="true" width="23.0" x="-1.5" y="-0.4609375">OR</y:NodeLabel>
          <y:Shape type="ellipse"/>
        </y:ShapeNode>
      </data>
      <data key="d1"/>
    </node>
    <node id="n341">
      <data key="d0">
        <y:ShapeNode>
          <y:Geometry height="20.0" width="20.0" x="-161.43860630162465" y="3343.070829330721"/>
          <y:Fill color="#00CCFF" transparent="false"/>
          <y:BorderStyle color="#000000" type="line" width="1.0"/>
          <y:NodeLabel alignment="center" autoSizePolicy="node_width" fontFamily="Arial Black" fontSize="13" fontStyle="plain" hasBackgroundColor="false" hasLineColor="false" height="22.33203125" modelName="internal" modelPosition="c" textColor="#000000" visible="true" width="20.0" x="0.0" y="-1.166015625">T</y:NodeLabel>
          <y:Shape type="ellipse"/>
        </y:ShapeNode>
      </data>
      <data key="d1"/>
    </node>
    <node id="n342">
      <data key="d0">
        <y:ShapeNode>
          <y:Geometry height="20.0" width="20.0" x="-161.43860630162465" y="3393.070829330721"/>
          <y:Fill color="#00CCFF" transparent="false"/>
          <y:BorderStyle color="#000000" type="line" width="1.0"/>
          <y:NodeLabel alignment="center" autoSizePolicy="node_width" fontFamily="Arial Black" fontSize="13" fontStyle="plain" hasBackgroundColor="false" hasLineColor="false" height="22.33203125" modelName="internal" modelPosition="c" textColor="#000000" visible="true" width="20.0" x="0.0" y="-1.166015625">T</y:NodeLabel>
          <y:Shape type="ellipse"/>
        </y:ShapeNode>
      </data>
      <data key="d1"/>
    </node>
    <node id="n343">
      <data key="d0">
        <y:ShapeNode>
          <y:Geometry height="20.0" width="20.0" x="-161.43860630162465" y="3443.070829330721"/>
          <y:Fill color="#00CCFF" transparent="false"/>
          <y:BorderStyle color="#000000" type="line" width="1.0"/>
          <y:NodeLabel alignment="center" autoSizePolicy="node_width" fontFamily="Arial Black" fontSize="13" fontStyle="plain" hasBackgroundColor="false" hasLineColor="false" height="22.33203125" modelName="internal" modelPosition="c" textColor="#000000" visible="true" width="20.0" x="0.0" y="-1.166015625">T</y:NodeLabel>
          <y:Shape type="ellipse"/>
        </y:ShapeNode>
      </data>
      <data key="d1"/>
    </node>
    <node id="n344">
      <data key="d0">
        <y:ShapeNode>
          <y:Geometry height="20.0" width="20.0" x="-161.43860630162465" y="3543.070829330724"/>
          <y:Fill color="#00CCFF" transparent="false"/>
          <y:BorderStyle color="#000000" type="line" width="1.0"/>
          <y:NodeLabel alignment="center" autoSizePolicy="node_width" fontFamily="Arial Black" fontSize="13" fontStyle="plain" hasBackgroundColor="false" hasLineColor="false" height="22.33203125" modelName="internal" modelPosition="c" textColor="#000000" visible="true" width="20.0" x="0.0" y="-1.166015625">T</y:NodeLabel>
          <y:Shape type="ellipse"/>
        </y:ShapeNode>
      </data>
      <data key="d1"/>
    </node>
    <node id="n345">
      <data key="d0">
        <y:ShapeNode>
          <y:Geometry height="20.0" width="20.0" x="-161.43860630162465" y="3493.070829330722"/>
          <y:Fill color="#00CCFF" transparent="false"/>
          <y:BorderStyle color="#000000" type="line" width="1.0"/>
          <y:NodeLabel alignment="center" autoSizePolicy="node_width" fontFamily="Arial Black" fontSize="13" fontStyle="plain" hasBackgroundColor="false" hasLineColor="false" height="22.33203125" modelName="internal" modelPosition="c" textColor="#000000" visible="true" width="20.0" x="0.0" y="-1.166015625">T</y:NodeLabel>
          <y:Shape type="ellipse"/>
        </y:ShapeNode>
      </data>
      <data key="d1"/>
    </node>
    <node id="n346">
      <data key="d0">
        <y:ShapeNode>
          <y:Geometry height="20.0" width="20.0" x="-161.43860630162465" y="3618.070829330724"/>
          <y:Fill color="#FFFF99" transparent="false"/>
          <y:BorderStyle color="#000000" type="line" width="1.0"/>
          <y:NodeLabel alignment="center" autoSizePolicy="node_width" fontFamily="Arial Black" fontSize="13" fontStyle="plain" hasBackgroundColor="false" hasLineColor="false" height="22.33203125" modelName="internal" modelPosition="c" textColor="#000000" visible="true" width="20.0" x="0.0" y="-1.166015625">B</y:NodeLabel>
          <y:Shape type="ellipse"/>
        </y:ShapeNode>
      </data>
      <data key="d1"/>
    </node>
    <node id="n347">
      <data key="d0">
        <y:ShapeNode>
          <y:Geometry height="20.0" width="20.0" x="-11.438601533253063" y="3618.070829330724"/>
          <y:Fill color="#FFFF99" transparent="false"/>
          <y:BorderStyle color="#000000" type="line" width="1.0"/>
          <y:NodeLabel alignment="center" autoSizePolicy="node_width" fontFamily="Arial Black" fontSize="13" fontStyle="plain" hasBackgroundColor="false" hasLineColor="false" height="22.33203125" modelName="internal" modelPosition="c" textColor="#000000" visible="true" width="20.0" x="0.0" y="-1.166015625">B</y:NodeLabel>
          <y:Shape type="ellipse"/>
        </y:ShapeNode>
      </data>
      <data key="d1"/>
    </node>
    <node id="n348">
      <data key="d0">
        <y:ShapeNode>
          <y:Geometry height="40.0" width="80.0" x="669.7725905977894" y="4519.964384018223"/>
          <y:Fill color="#CCFFFF" transparent="false"/>
          <y:BorderStyle color="#000000" type="line" width="1.0"/>
          <y:NodeLabel alignment="center" autoSizePolicy="node_width" fontFamily="Arial Black" fontSize="13" fontStyle="plain" hasBackgroundColor="false" hasLineColor="false" height="40.6640625" modelName="internal" modelPosition="c" textColor="#000000" visible="true" width="80.0" x="0.0" y="-0.33203125">TP53
[P]</y:NodeLabel>
          <y:Shape type="roundrectangle"/>
        </y:ShapeNode>
      </data>
      <data key="d1"/>
    </node>
    <node id="n349">
      <data key="d0">
        <y:ShapeNode>
          <y:Geometry height="20.0" width="80.0" x="672.5560378634144" y="4028.932157455724"/>
          <y:Fill color="#CCFFFF" transparent="false"/>
          <y:BorderStyle color="#000000" type="line" width="1.0"/>
          <y:NodeLabel alignment="center" autoSizePolicy="node_width" fontFamily="Arial Black" fontSize="13" fontStyle="plain" hasBackgroundColor="false" hasLineColor="false" height="22.33203125" modelName="internal" modelPosition="c" textColor="#000000" visible="true" width="80.0" x="0.0" y="-1.166015625">GAS2</y:NodeLabel>
          <y:Shape type="roundrectangle"/>
        </y:ShapeNode>
      </data>
      <data key="d1"/>
    </node>
    <node id="n350">
      <data key="d0">
        <y:ShapeNode>
          <y:Geometry height="20.0" width="80.0" x="988.4928054415391" y="4028.932157455724"/>
          <y:Fill color="#CCFFFF" transparent="false"/>
          <y:BorderStyle color="#000000" type="line" width="1.0"/>
          <y:NodeLabel alignment="center" autoSizePolicy="node_width" fontFamily="Arial Black" fontSize="13" fontStyle="plain" hasBackgroundColor="false" hasLineColor="false" height="22.33203125" modelName="internal" modelPosition="c" textColor="#000000" visible="true" width="80.0" x="0.0" y="-1.166015625">cGAS2</y:NodeLabel>
          <y:Shape type="roundrectangle"/>
        </y:ShapeNode>
      </data>
      <data key="d1"/>
    </node>
    <node id="n351">
      <data key="d0">
        <y:ShapeNode>
          <y:Geometry height="20.0" width="80.0" x="758.3978241559679" y="3960.4631436741265"/>
          <y:Fill color="#CCFFFF" transparent="false"/>
          <y:BorderStyle color="#000000" type="line" width="1.0"/>
          <y:NodeLabel alignment="center" autoSizePolicy="node_width" fontFamily="Arial Black" fontSize="13" fontStyle="plain" hasBackgroundColor="false" hasLineColor="false" height="22.33203125" modelName="internal" modelPosition="c" textColor="#000000" visible="true" width="80.0" x="0.0" y="-1.166015625">DFFA</y:NodeLabel>
          <y:Shape type="roundrectangle"/>
        </y:ShapeNode>
      </data>
      <data key="d1"/>
    </node>
    <node id="n352">
      <data key="d0">
        <y:ShapeNode>
          <y:Geometry height="20.0" width="80.0" x="987.7740261324727" y="3957.900702292259"/>
          <y:Fill color="#CCFFFF" transparent="false"/>
          <y:BorderStyle color="#000000" type="line" width="1.0"/>
          <y:NodeLabel alignment="center" autoSizePolicy="node_width" fontFamily="Arial Black" fontSize="13" fontStyle="plain" hasBackgroundColor="false" hasLineColor="false" height="22.33203125" modelName="internal" modelPosition="c" textColor="#000000" visible="true" width="80.0" x="0.0" y="-1.166015625">iDFFA</y:NodeLabel>
          <y:Shape type="roundrectangle"/>
        </y:ShapeNode>
      </data>
      <data key="d1"/>
    </node>
    <node id="n353">
      <data key="d0">
        <y:ShapeNode>
          <y:Geometry height="20.0" width="80.0" x="898.4928054415394" y="3801.6668255463883"/>
          <y:Fill color="#CCFFFF" transparent="false"/>
          <y:BorderStyle color="#000000" type="line" width="1.0"/>
          <y:NodeLabel alignment="center" autoSizePolicy="node_width" fontFamily="Arial Black" fontSize="13" fontStyle="plain" hasBackgroundColor="false" hasLineColor="false" height="22.33203125" modelName="internal" modelPosition="c" textColor="#000000" visible="true" width="80.0" x="0.0" y="-1.166015625">PARP</y:NodeLabel>
          <y:Shape type="roundrectangle"/>
        </y:ShapeNode>
      </data>
      <data key="d1"/>
    </node>
    <node id="n354">
      <data key="d0">
        <y:ShapeNode>
          <y:Geometry height="20.0" width="80.0" x="982.5560378634141" y="3880.4148724213874"/>
          <y:Fill color="#CCFFFF" transparent="false"/>
          <y:BorderStyle color="#000000" type="line" width="1.0"/>
          <y:NodeLabel alignment="center" autoSizePolicy="node_width" fontFamily="Arial Black" fontSize="13" fontStyle="plain" hasBackgroundColor="false" hasLineColor="false" height="22.33203125" modelName="internal" modelPosition="c" textColor="#000000" visible="true" width="80.0" x="0.0" y="-1.166015625">iPARP</y:NodeLabel>
          <y:Shape type="roundrectangle"/>
        </y:ShapeNode>
      </data>
      <data key="d1"/>
    </node>
    <node id="n355">
      <data key="d0">
        <y:ShapeNode>
          <y:Geometry height="20.0" width="80.0" x="672.5560378634144" y="4113.933134018223"/>
          <y:Fill color="#CCFFFF" transparent="false"/>
          <y:BorderStyle color="#000000" type="line" width="1.0"/>
          <y:NodeLabel alignment="center" autoSizePolicy="node_width" fontFamily="Arial Black" fontSize="13" fontStyle="plain" hasBackgroundColor="false" hasLineColor="false" height="22.33203125" modelName="internal" modelPosition="c" textColor="#000000" visible="true" width="80.0" x="0.0" y="-1.166015625">LMNA</y:NodeLabel>
          <y:Shape type="roundrectangle"/>
        </y:ShapeNode>
      </data>
      <data key="d1"/>
    </node>
    <node id="n356">
      <data key="d0">
        <y:ShapeNode>
          <y:Geometry height="20.0" width="80.0" x="988.5560378634141" y="4093.9331340182234"/>
          <y:Fill color="#CCFFFF" transparent="false"/>
          <y:BorderStyle color="#000000" type="line" width="1.0"/>
          <y:NodeLabel alignment="center" autoSizePolicy="node_width" fontFamily="Arial Black" fontSize="13" fontStyle="plain" hasBackgroundColor="false" hasLineColor="false" height="22.33203125" modelName="internal" modelPosition="c" textColor="#000000" visible="true" width="80.0" x="0.0" y="-1.166015625">cLMNA</y:NodeLabel>
          <y:Shape type="roundrectangle"/>
        </y:ShapeNode>
      </data>
      <data key="d1"/>
    </node>
    <node id="n357">
      <data key="d0">
        <y:ShapeNode>
          <y:Geometry height="20.0" width="80.0" x="672.5560378634144" y="3988.932157455724"/>
          <y:Fill color="#CCFFFF" transparent="false"/>
          <y:BorderStyle color="#000000" type="line" width="1.0"/>
          <y:NodeLabel alignment="center" autoSizePolicy="node_width" fontFamily="Arial Black" fontSize="13" fontStyle="plain" hasBackgroundColor="false" hasLineColor="false" height="22.33203125" modelName="internal" modelPosition="c" textColor="#000000" visible="true" width="80.0" x="0.0" y="-1.166015625">CASP3</y:NodeLabel>
          <y:Shape type="roundrectangle"/>
        </y:ShapeNode>
      </data>
      <data key="d1"/>
    </node>
    <node id="n358">
      <data key="d0">
        <y:ShapeNode>
          <y:Geometry height="20.0" width="80.0" x="682.4928054415394" y="3880.2141767083513"/>
          <y:Fill color="#CCFFFF" transparent="false"/>
          <y:BorderStyle color="#000000" type="line" width="1.0"/>
          <y:NodeLabel alignment="center" autoSizePolicy="node_width" fontFamily="Arial Black" fontSize="13" fontStyle="plain" hasBackgroundColor="false" hasLineColor="false" height="22.33203125" modelName="internal" modelPosition="c" textColor="#000000" visible="true" width="80.0" x="0.0" y="-1.166015625">CASP7</y:NodeLabel>
          <y:Shape type="roundrectangle"/>
        </y:ShapeNode>
      </data>
      <data key="d1"/>
    </node>
    <node id="n359">
      <data key="d0">
        <y:ShapeNode>
          <y:Geometry height="20.0" width="80.0" x="672.5560378634144" y="4073.933134018224"/>
          <y:Fill color="#CCFFFF" transparent="false"/>
          <y:BorderStyle color="#000000" type="line" width="1.0"/>
          <y:NodeLabel alignment="center" autoSizePolicy="node_width" fontFamily="Arial Black" fontSize="13" fontStyle="plain" hasBackgroundColor="false" hasLineColor="false" height="22.33203125" modelName="internal" modelPosition="c" textColor="#000000" visible="true" width="80.0" x="0.0" y="-1.166015625">CASP6</y:NodeLabel>
          <y:Shape type="roundrectangle"/>
        </y:ShapeNode>
      </data>
      <data key="d1"/>
    </node>
    <node id="n360">
      <data key="d0">
        <y:ShapeNode>
          <y:Geometry height="20.0" width="20.0" x="805.774026132473" y="3881.7926462002456"/>
          <y:Fill color="#CC99FF" transparent="false"/>
          <y:BorderStyle color="#000000" type="line" width="1.0"/>
          <y:NodeLabel alignment="center" autoSizePolicy="node_width" fontFamily="Arial Black" fontSize="12" fontStyle="plain" hasBackgroundColor="false" hasLineColor="false" height="20.921875" modelName="internal" modelPosition="c" textColor="#000000" visible="true" width="23.0" x="-1.5" y="-0.4609375">OR</y:NodeLabel>
          <y:Shape type="ellipse"/>
        </y:ShapeNode>
      </data>
      <data key="d1"/>
    </node>
    <node id="n361">
      <data key="d0">
        <y:ShapeNode>
          <y:Geometry height="20.0" width="20.0" x="929.837258554348" y="3957.900702292259"/>
          <y:Fill color="#C0C0C0" transparent="false"/>
          <y:BorderStyle color="#000000" type="line" width="1.0"/>
          <y:NodeLabel alignment="center" autoSizePolicy="node_width" fontFamily="Arial Black" fontSize="13" fontStyle="plain" hasBackgroundColor="false" hasLineColor="false" height="22.33203125" modelName="internal" modelPosition="c" textColor="#000000" visible="true" width="20.0" x="0.0" y="-1.166015625">X</y:NodeLabel>
          <y:Shape type="ellipse"/>
        </y:ShapeNode>
      </data>
      <data key="d1"/>
    </node>
    <node id="n362">
      <data key="d0">
        <y:ShapeNode>
          <y:Geometry height="20.0" width="20.0" x="928.5560378634143" y="4028.932157455724"/>
          <y:Fill color="#C0C0C0" transparent="false"/>
          <y:BorderStyle color="#000000" type="line" width="1.0"/>
          <y:NodeLabel alignment="center" autoSizePolicy="node_width" fontFamily="Arial Black" fontSize="13" fontStyle="plain" hasBackgroundColor="false" hasLineColor="false" height="22.33203125" modelName="internal" modelPosition="c" textColor="#000000" visible="true" width="20.0" x="0.0" y="-1.166015625">X</y:NodeLabel>
          <y:Shape type="ellipse"/>
        </y:ShapeNode>
      </data>
      <data key="d1"/>
    </node>
    <node id="n363">
      <data key="d0">
        <y:ShapeNode>
          <y:Geometry height="20.0" width="20.0" x="928.5560378634143" y="3880.4148724213874"/>
          <y:Fill color="#C0C0C0" transparent="false"/>
          <y:BorderStyle color="#000000" type="line" width="1.0"/>
          <y:NodeLabel alignment="center" autoSizePolicy="node_width" fontFamily="Arial Black" fontSize="13" fontStyle="plain" hasBackgroundColor="false" hasLineColor="false" height="22.33203125" modelName="internal" modelPosition="c" textColor="#000000" visible="true" width="20.0" x="0.0" y="-1.166015625">X</y:NodeLabel>
          <y:Shape type="ellipse"/>
        </y:ShapeNode>
      </data>
      <data key="d1"/>
    </node>
    <node id="n364">
      <data key="d0">
        <y:ShapeNode>
          <y:Geometry height="20.0" width="20.0" x="928.5560378634143" y="4093.9331340182234"/>
          <y:Fill color="#C0C0C0" transparent="false"/>
          <y:BorderStyle color="#000000" type="line" width="1.0"/>
          <y:NodeLabel alignment="center" autoSizePolicy="node_width" fontFamily="Arial Black" fontSize="13" fontStyle="plain" hasBackgroundColor="false" hasLineColor="false" height="22.33203125" modelName="internal" modelPosition="c" textColor="#000000" visible="true" width="20.0" x="0.0" y="-1.166015625">X</y:NodeLabel>
          <y:Shape type="ellipse"/>
        </y:ShapeNode>
      </data>
      <data key="d1"/>
    </node>
    <node id="n365">
      <data key="d0">
        <y:ShapeNode>
          <y:Geometry height="20.0" width="100.0" x="1478.4550983799113" y="4471.0982130796965"/>
          <y:Fill color="#C0C0C0" transparent="false"/>
          <y:BorderStyle color="#000000" type="line" width="1.0"/>
          <y:NodeLabel alignment="center" autoSizePolicy="node_width" fontFamily="Arial Black" fontSize="13" fontStyle="plain" hasBackgroundColor="false" hasLineColor="false" height="22.33203125" modelName="internal" modelPosition="c" textColor="#000000" visible="true" width="100.0" x="0.0" y="-1.166015625">MDM2</y:NodeLabel>
          <y:Shape type="rectangle"/>
        </y:ShapeNode>
      </data>
      <data key="d1"/>
    </node>
    <node id="n366">
      <data key="d0">
        <y:ShapeNode>
          <y:Geometry height="20.0" width="100.0" x="1478.5708694063828" y="4501.990751205723"/>
          <y:Fill color="#C0C0C0" transparent="false"/>
          <y:BorderStyle color="#000000" type="line" width="1.0"/>
          <y:NodeLabel alignment="center" autoSizePolicy="node_width" fontFamily="Arial Black" fontSize="13" fontStyle="plain" hasBackgroundColor="false" hasLineColor="false" height="22.33203125" modelName="internal" modelPosition="c" textColor="#000000" visible="true" width="100.0" x="0.0" y="-1.166015625">TNFRSF10B</y:NodeLabel>
          <y:Shape type="rectangle"/>
        </y:ShapeNode>
      </data>
      <data key="d1"/>
    </node>
    <node id="n367">
      <data key="d0">
        <y:ShapeNode>
          <y:Geometry height="20.0" width="100.0" x="1478.5708694063828" y="4533.102079330723"/>
          <y:Fill color="#C0C0C0" transparent="false"/>
          <y:BorderStyle color="#000000" type="line" width="1.0"/>
          <y:NodeLabel alignment="center" autoSizePolicy="node_width" fontFamily="Arial Black" fontSize="13" fontStyle="plain" hasBackgroundColor="false" hasLineColor="false" height="22.33203125" modelName="internal" modelPosition="c" textColor="#000000" visible="true" width="100.0" x="0.0" y="-1.166015625">FASLG</y:NodeLabel>
          <y:Shape type="rectangle"/>
        </y:ShapeNode>
      </data>
      <data key="d1"/>
    </node>
    <node id="n368">
      <data key="d0">
        <y:ShapeNode>
          <y:Geometry height="20.0" width="100.0" x="1478.5708694063828" y="4564.626493393223"/>
          <y:Fill color="#C0C0C0" transparent="false"/>
          <y:BorderStyle color="#000000" type="line" width="1.0"/>
          <y:NodeLabel alignment="center" autoSizePolicy="node_width" fontFamily="Arial Black" fontSize="13" fontStyle="plain" hasBackgroundColor="false" hasLineColor="false" height="22.33203125" modelName="internal" modelPosition="c" textColor="#000000" visible="true" width="100.0" x="0.0" y="-1.166015625">APAF1</y:NodeLabel>
          <y:Shape type="rectangle"/>
        </y:ShapeNode>
      </data>
      <data key="d1"/>
    </node>
    <node id="n369">
      <data key="d0">
        <y:ShapeNode>
          <y:Geometry height="20.0" width="100.0" x="1478.5708694063828" y="4592.990751205723"/>
          <y:Fill color="#C0C0C0" transparent="false"/>
          <y:BorderStyle color="#000000" type="line" width="1.0"/>
          <y:NodeLabel alignment="center" autoSizePolicy="node_width" fontFamily="Arial Black" fontSize="13" fontStyle="plain" hasBackgroundColor="false" hasLineColor="false" height="22.33203125" modelName="internal" modelPosition="c" textColor="#000000" visible="true" width="100.0" x="0.0" y="-1.166015625">BBC3</y:NodeLabel>
          <y:Shape type="rectangle"/>
        </y:ShapeNode>
      </data>
      <data key="d1"/>
    </node>
    <node id="n370">
      <data key="d0">
        <y:ShapeNode>
          <y:Geometry height="20.0" width="80.0" x="673.7725905977894" y="3407.964384018221"/>
          <y:Fill color="#CCFFFF" transparent="false"/>
          <y:BorderStyle color="#000000" type="line" width="1.0"/>
          <y:NodeLabel alignment="center" autoSizePolicy="node_width" fontFamily="Arial Black" fontSize="13" fontStyle="plain" hasBackgroundColor="false" hasLineColor="false" height="22.33203125" modelName="internal" modelPosition="c" textColor="#000000" visible="true" width="80.0" x="0.0" y="-1.166015625">ENDOG</y:NodeLabel>
          <y:Shape type="roundrectangle"/>
        </y:ShapeNode>
      </data>
      <data key="d1"/>
    </node>
    <node id="n371">
      <data key="d0">
        <y:ShapeNode>
          <y:Geometry height="20.0" width="80.0" x="460.82633205286754" y="3542.560087143224"/>
          <y:Fill color="#CCFFFF" transparent="false"/>
          <y:BorderStyle color="#000000" type="line" width="1.0"/>
          <y:NodeLabel alignment="center" autoSizePolicy="node_width" fontFamily="Arial Black" fontSize="13" fontStyle="plain" hasBackgroundColor="false" hasLineColor="false" height="22.33203125" modelName="internal" modelPosition="c" textColor="#000000" visible="true" width="80.0" x="0.0" y="-1.166015625">PDCD8</y:NodeLabel>
          <y:Shape type="roundrectangle"/>
        </y:ShapeNode>
      </data>
      <data key="d1"/>
    </node>
    <node id="n372">
      <data key="d0">
        <y:ShapeNode>
          <y:Geometry height="20.0" width="80.0" x="673.3917312227894" y="3542.479032455724"/>
          <y:Fill color="#CCFFFF" transparent="false"/>
          <y:BorderStyle color="#000000" type="line" width="1.0"/>
          <y:NodeLabel alignment="center" autoSizePolicy="node_width" fontFamily="Arial Black" fontSize="13" fontStyle="plain" hasBackgroundColor="false" hasLineColor="false" height="22.33203125" modelName="internal" modelPosition="c" textColor="#000000" visible="true" width="80.0" x="0.0" y="-1.166015625">PDCD8</y:NodeLabel>
          <y:Shape type="roundrectangle"/>
        </y:ShapeNode>
      </data>
      <data key="d1"/>
    </node>
    <node id="n373">
      <data key="d0">
        <y:ShapeNode>
          <y:Geometry height="20.0" width="80.0" x="438.91056056849254" y="3602.797391830724"/>
          <y:Fill color="#CCFFFF" transparent="false"/>
          <y:BorderStyle color="#000000" type="line" width="1.0"/>
          <y:NodeLabel alignment="center" autoSizePolicy="node_width" fontFamily="Arial Black" fontSize="13" fontStyle="plain" hasBackgroundColor="false" hasLineColor="false" height="22.33203125" modelName="internal" modelPosition="c" textColor="#000000" visible="true" width="80.0" x="0.0" y="-1.166015625">HSPA1A</y:NodeLabel>
          <y:Shape type="roundrectangle"/>
        </y:ShapeNode>
      </data>
      <data key="d1"/>
    </node>
    <node id="n374">
      <data key="d0">
        <y:ShapeNode>
          <y:Geometry height="38.8610954284668" width="79.4786376953125" x="536.7535476290394" y="3679.048368393225"/>
          <y:Fill color="#FFFF99" color2="#FFFF99" transparent="false"/>
          <y:BorderStyle color="#000000" type="line" width="1.0"/>
          <y:NodeLabel alignment="center" autoSizePolicy="node_width" fontFamily="Arial Black" fontSize="13" fontStyle="plain" hasBackgroundColor="false" hasLineColor="false" height="40.6640625" modelName="internal" modelPosition="c" textColor="#000000" visible="true" width="79.4786376953125" x="0.0" y="-0.9014835357666016">PDCD8
HSPA1A</y:NodeLabel>
          <y:Shape type="roundrectangle"/>
        </y:ShapeNode>
      </data>
      <data key="d1"/>
    </node>
    <node id="n375">
      <data key="d0">
        <y:ShapeNode>
          <y:Geometry height="20.0" width="20.0" x="567.5443191134144" y="3602.950712143224"/>
          <y:Fill color="#FFFF99" transparent="false"/>
          <y:BorderStyle color="#000000" type="line" width="1.0"/>
          <y:NodeLabel alignment="center" autoSizePolicy="node_width" fontFamily="Arial Black" fontSize="13" fontStyle="plain" hasBackgroundColor="false" hasLineColor="false" height="22.33203125" modelName="internal" modelPosition="c" textColor="#000000" visible="true" width="20.0" x="0.0" y="-1.166015625">B</y:NodeLabel>
          <y:Shape type="ellipse"/>
        </y:ShapeNode>
      </data>
      <data key="d1"/>
    </node>
    <node id="n376">
      <data key="d0">
        <y:ShapeNode>
          <y:Geometry height="20.0" width="20.0" x="567.4928054415394" y="3542.479032455724"/>
          <y:Fill color="#CC99FF" transparent="false"/>
          <y:BorderStyle color="#000000" type="line" width="1.0"/>
          <y:NodeLabel alignment="center" autoSizePolicy="node_width" fontFamily="Arial Black" fontSize="12" fontStyle="plain" hasBackgroundColor="false" hasLineColor="false" height="20.921875" modelName="internal" modelPosition="c" textColor="#000000" visible="true" width="23.0" x="-1.5" y="-0.4609375">OR</y:NodeLabel>
          <y:Shape type="ellipse"/>
        </y:ShapeNode>
      </data>
      <data key="d1"/>
    </node>
    <node id="n377">
      <data key="d0">
        <y:ShapeNode>
          <y:Geometry height="20.0" width="20.0" x="703.4600905977894" y="3491.206571518222"/>
          <y:Fill color="#CC99FF" transparent="false"/>
          <y:BorderStyle color="#000000" type="line" width="1.0"/>
          <y:NodeLabel alignment="center" autoSizePolicy="node_width" fontFamily="Arial Black" fontSize="12" fontStyle="plain" hasBackgroundColor="false" hasLineColor="false" height="20.921875" modelName="internal" modelPosition="c" textColor="#000000" visible="true" width="23.0" x="-1.5" y="-0.4609375">OR</y:NodeLabel>
          <y:Shape type="ellipse"/>
        </y:ShapeNode>
      </data>
      <data key="d1"/>
    </node>
    <node id="n378">
      <data key="d0">
        <y:ShapeNode>
          <y:Geometry height="20.0" width="20.0" x="913.0174969995817" y="3491.528415571807"/>
          <y:Fill color="#C0C0C0" transparent="false"/>
          <y:BorderStyle color="#000000" type="line" width="1.0"/>
          <y:NodeLabel alignment="center" autoSizePolicy="node_width" fontFamily="Arial Black" fontSize="13" fontStyle="plain" hasBackgroundColor="false" hasLineColor="false" height="22.33203125" modelName="internal" modelPosition="c" textColor="#000000" visible="true" width="20.0" x="0.0" y="-1.166015625">X</y:NodeLabel>
          <y:Shape type="ellipse"/>
        </y:ShapeNode>
      </data>
      <data key="d1"/>
    </node>
    <node id="n379">
      <data key="d0">
        <y:ShapeNode>
          <y:Geometry height="70.0" width="120.0" x="963.6441726290388" y="3391.038602768221"/>
          <y:Fill color="#CC99FF" transparent="false"/>
          <y:BorderStyle color="#000000" type="line" width="3.0"/>
          <y:NodeLabel alignment="center" autoSizePolicy="node_width" fontFamily="Arial Black" fontSize="13" fontStyle="plain" hasBackgroundColor="false" hasLineColor="false" height="22.33203125" modelName="internal" modelPosition="c" textColor="#000000" visible="true" width="120.0" x="0.0" y="23.833984375">DNA</y:NodeLabel>
          <y:Shape type="ellipse"/>
        </y:ShapeNode>
      </data>
      <data key="d1"/>
    </node>
    <node id="n380">
      <data key="d0">
        <y:ShapeNode>
          <y:Geometry height="70.0" width="120.0" x="957.6195144259138" y="3535.771024643224"/>
          <y:Fill color="#CC99FF" transparent="false"/>
          <y:BorderStyle color="#000000" type="line" width="3.0"/>
          <y:NodeLabel alignment="center" autoSizePolicy="node_width" fontFamily="Arial Black" fontSize="13" fontStyle="plain" hasBackgroundColor="false" hasLineColor="false" height="40.6640625" modelName="internal" modelPosition="c" textColor="#000000" visible="true" width="120.0" x="0.0" y="14.66796875">Fragmented
DNA</y:NodeLabel>
          <y:Shape type="ellipse"/>
        </y:ShapeNode>
      </data>
      <data key="d1"/>
    </node>
    <node id="n381">
      <data key="d0">
        <y:ShapeNode>
          <y:Geometry height="20.0" width="80.0" x="-446.6080246365856" y="4531.479032455723"/>
          <y:Fill color="#CCFFFF" transparent="false"/>
          <y:BorderStyle color="#000000" type="line" width="1.0"/>
          <y:NodeLabel alignment="center" autoSizePolicy="node_width" fontFamily="Arial Black" fontSize="13" fontStyle="plain" hasBackgroundColor="false" hasLineColor="false" height="22.33203125" modelName="internal" modelPosition="l" textColor="#000000" visible="true" width="80.0" x="4.0" y="-1.166015625">PRKRA</y:NodeLabel>
          <y:Shape type="roundrectangle"/>
        </y:ShapeNode>
      </data>
      <data key="d1"/>
    </node>
    <node id="n382">
      <data key="d0">
        <y:ShapeNode>
          <y:Geometry height="20.0" width="80.0" x="-322.2457199490856" y="4453.709501205723"/>
          <y:Fill color="#CCFFFF" transparent="false"/>
          <y:BorderStyle color="#000000" type="line" width="1.0"/>
          <y:NodeLabel alignment="center" autoSizePolicy="node_width" fontFamily="Arial Black" fontSize="13" fontStyle="plain" hasBackgroundColor="false" hasLineColor="false" height="22.33203125" modelName="internal" modelPosition="l" textColor="#000000" visible="true" width="80.0" x="4.0" y="-1.166015625">EIF2AK2</y:NodeLabel>
          <y:Shape type="roundrectangle"/>
        </y:ShapeNode>
      </data>
      <data key="d1"/>
    </node>
    <node id="n383">
      <data key="d0">
        <y:ShapeNode>
          <y:Geometry height="20.0" width="80.0" x="198.12145229212535" y="4589.138212143223"/>
          <y:Fill color="#CCFFFF" transparent="false"/>
          <y:BorderStyle color="#000000" type="line" width="1.0"/>
          <y:NodeLabel alignment="center" autoSizePolicy="node_width" fontFamily="Arial Black" fontSize="13" fontStyle="plain" hasBackgroundColor="false" hasLineColor="false" height="22.33203125" modelName="internal" modelPosition="l" textColor="#000000" visible="true" width="80.0" x="4.0" y="-1.166015625">TP53</y:NodeLabel>
          <y:Shape type="roundrectangle"/>
        </y:ShapeNode>
      </data>
      <data key="d1"/>
    </node>
    <node id="n384">
      <data key="d0">
        <y:ShapeNode>
          <y:Geometry height="20.0" width="80.0" x="53.391967734019886" y="4403.479032455723"/>
          <y:Fill color="#CCFFFF" transparent="false"/>
          <y:BorderStyle color="#000000" type="line" width="1.0"/>
          <y:NodeLabel alignment="center" autoSizePolicy="node_width" fontFamily="Arial Black" fontSize="13" fontStyle="plain" hasBackgroundColor="false" hasLineColor="false" height="22.33203125" modelName="internal" modelPosition="l" textColor="#000000" visible="true" width="80.0" x="4.0" y="-1.166015625">EIF2S1</y:NodeLabel>
          <y:Shape type="roundrectangle"/>
        </y:ShapeNode>
      </data>
      <data key="d1"/>
    </node>
    <node id="n385">
      <data key="d0">
        <y:ShapeNode>
          <y:Geometry height="37.0" width="85.0" x="-207.54212192662465" y="4522.464384018223"/>
          <y:Fill color="#FFFF99" color2="#FFFF99" transparent="false"/>
          <y:BorderStyle color="#000000" type="line" width="1.0"/>
          <y:NodeLabel alignment="center" autoSizePolicy="node_width" fontFamily="Arial Black" fontSize="13" fontStyle="plain" hasBackgroundColor="false" hasLineColor="false" height="40.6640625" modelName="internal" modelPosition="c" textColor="#000000" visible="true" width="85.0" x="0.0" y="-1.83203125">EIF2AK2
PRKRA</y:NodeLabel>
          <y:Shape type="roundrectangle"/>
        </y:ShapeNode>
      </data>
      <data key="d1"/>
    </node>
    <node id="n386">
      <data key="d0">
        <y:ShapeNode>
          <y:Geometry height="40.0" width="80.0" x="148.93444057337535" y="4444.680204330723"/>
          <y:Fill color="#CCFFFF" transparent="false"/>
          <y:BorderStyle color="#000000" type="line" width="1.0"/>
          <y:NodeLabel alignment="center" autoSizePolicy="node_width" fontFamily="Arial Black" fontSize="13" fontStyle="plain" hasBackgroundColor="false" hasLineColor="false" height="40.6640625" modelName="internal" modelPosition="l" textColor="#000000" visible="true" width="80.0" x="4.0" y="-0.33203125">EIF2S1
[P]</y:NodeLabel>
          <y:Shape type="roundrectangle"/>
        </y:ShapeNode>
      </data>
      <data key="d1"/>
    </node>
    <node id="n387">
      <data key="d0">
        <y:ShapeNode>
          <y:Geometry height="20.0" width="20.0" x="227.77281947962535" y="4532.964384018223"/>
          <y:Fill color="#FFFFFF" transparent="false"/>
          <y:BorderStyle color="#000000" type="line" width="1.0"/>
          <y:NodeLabel alignment="center" autoSizePolicy="node_width" fontFamily="Arial Black" fontSize="13" fontStyle="plain" hasBackgroundColor="false" hasLineColor="false" height="22.33203125" modelName="internal" modelPosition="c" textColor="#000000" visible="true" width="20.0" x="0.0" y="-1.166015625">P</y:NodeLabel>
          <y:Shape type="ellipse"/>
        </y:ShapeNode>
      </data>
      <data key="d1"/>
    </node>
    <node id="n388">
      <data key="d0">
        <y:ShapeNode>
          <y:Geometry height="20.0" width="20.0" x="-291.2457199490856" y="4530.964384018223"/>
          <y:Fill color="#FFFF99" transparent="false"/>
          <y:BorderStyle color="#000000" type="line" width="1.0"/>
          <y:NodeLabel alignment="center" autoSizePolicy="node_width" fontFamily="Arial Black" fontSize="13" fontStyle="plain" hasBackgroundColor="false" hasLineColor="false" height="22.33203125" modelName="internal" modelPosition="c" textColor="#000000" visible="true" width="20.0" x="0.0" y="-1.166015625">B</y:NodeLabel>
          <y:Shape type="ellipse"/>
        </y:ShapeNode>
      </data>
      <data key="d1"/>
    </node>
    <node id="n389">
      <data key="d0">
        <y:ShapeNode>
          <y:Geometry height="20.0" width="80.0" x="-322.2457199490856" y="4317.964384018223"/>
          <y:Fill color="#CCFFFF" transparent="false"/>
          <y:BorderStyle color="#000000" type="line" width="1.0"/>
          <y:NodeLabel alignment="center" autoSizePolicy="node_width" fontFamily="Arial Black" fontSize="13" fontStyle="plain" hasBackgroundColor="false" hasLineColor="false" height="22.33203125" modelName="internal" modelPosition="l" textColor="#000000" visible="true" width="80.0" x="4.0" y="-1.166015625">EIF2AK2</y:NodeLabel>
          <y:Shape type="roundrectangle"/>
        </y:ShapeNode>
      </data>
      <data key="d1"/>
    </node>
    <node id="n390">
      <data key="d0">
        <y:ShapeNode>
          <y:Geometry height="20.0" width="20.0" x="-292.2457199490856" y="4387.730009018223"/>
          <y:Fill color="#FFFFFF" transparent="false"/>
          <y:BorderStyle color="#000000" type="line" width="1.0"/>
          <y:NodeLabel alignment="center" autoSizePolicy="node_width" fontFamily="Arial Black" fontSize="13" fontStyle="plain" hasBackgroundColor="false" hasLineColor="false" height="22.33203125" modelName="internal" modelPosition="c" textColor="#000000" visible="true" width="20.0" x="0.0" y="-1.166015625">P</y:NodeLabel>
          <y:Shape type="ellipse"/>
        </y:ShapeNode>
      </data>
      <data key="d1"/>
    </node>
    <node id="n391">
      <data key="d0">
        <y:ShapeNode>
          <y:Geometry height="20.0" width="20.0" x="-170.22718052037465" y="4193.964384018223"/>
          <y:Fill color="#CC99FF" transparent="false"/>
          <y:BorderStyle color="#000000" type="line" width="1.0"/>
          <y:NodeLabel alignment="center" autoSizePolicy="node_width" fontFamily="Arial Black" fontSize="13" fontStyle="plain" hasBackgroundColor="false" hasLineColor="false" height="22.33203125" modelName="internal" modelPosition="c" textColor="#000000" visible="true" width="25.0" x="-2.5" y="-1.166015625">OR</y:NodeLabel>
          <y:Shape type="ellipse"/>
        </y:ShapeNode>
      </data>
      <data key="d1"/>
    </node>
    <node id="n392">
      <data key="d0">
        <y:ShapeNode>
          <y:Geometry height="20.0" width="20.0" x="83.38952632776989" y="4454.579618393223"/>
          <y:Fill color="#FFFFFF" transparent="false"/>
          <y:BorderStyle color="#000000" type="line" width="1.0"/>
          <y:NodeLabel alignment="center" autoSizePolicy="node_width" fontFamily="Arial Black" fontSize="13" fontStyle="plain" hasBackgroundColor="false" hasLineColor="false" height="22.33203125" modelName="internal" modelPosition="c" textColor="#000000" visible="true" width="20.0" x="0.0" y="-1.166015625">P</y:NodeLabel>
          <y:Shape type="ellipse"/>
        </y:ShapeNode>
      </data>
      <data key="d1"/>
    </node>
    <node id="n393">
      <data key="d0">
        <y:ShapeNode>
          <y:Geometry height="40.0" width="80.0" x="461.82022853724254" y="4330.296415268223"/>
          <y:Fill color="#CCFFFF" transparent="false"/>
          <y:BorderStyle color="#000000" type="line" width="1.0"/>
          <y:NodeLabel alignment="center" autoSizePolicy="node_width" fontFamily="Arial Black" fontSize="13" fontStyle="plain" hasBackgroundColor="false" hasLineColor="false" height="40.6640625" modelName="internal" modelPosition="l" textColor="#000000" visible="true" width="80.0" x="4.0" y="-0.33203125">EIF2S1
[P]</y:NodeLabel>
          <y:Shape type="roundrectangle"/>
        </y:ShapeNode>
      </data>
      <data key="d1"/>
    </node>
    <node id="n394">
      <data key="d0">
        <y:ShapeNode>
          <y:Geometry height="40.0" width="80.0" x="323.00162502161754" y="4523.396024643223"/>
          <y:Fill color="#CCFFFF" transparent="false"/>
          <y:BorderStyle color="#000000" type="line" width="1.0"/>
          <y:NodeLabel alignment="center" autoSizePolicy="node_width" fontFamily="Arial Black" fontSize="13" fontStyle="plain" hasBackgroundColor="false" hasLineColor="false" height="40.6640625" modelName="internal" modelPosition="l" textColor="#000000" visible="true" width="80.0" x="4.0" y="-0.33203125">TP53
[P]</y:NodeLabel>
          <y:Shape type="roundrectangle"/>
        </y:ShapeNode>
      </data>
      <data key="d1"/>
    </node>
    <node id="n395">
      <data key="d0">
        <y:ShapeNode>
          <y:Geometry height="80.0" width="100.0" x="-641.5070724881481" y="3185.479032455721"/>
          <y:Fill color="#FFFF99" transparent="false"/>
          <y:BorderStyle color="#000000" type="line" width="1.0"/>
          <y:NodeLabel alignment="center" autoSizePolicy="node_width" fontFamily="Arial Black" fontSize="13" fontStyle="plain" hasBackgroundColor="false" hasLineColor="false" height="77.328125" modelName="internal" modelPosition="c" textColor="#000000" visible="true" width="100.0" x="0.0" y="1.3359375">MAP3K7IP1
MAP3K7IP2
MAP3K7
[I]</y:NodeLabel>
          <y:Shape type="roundrectangle"/>
        </y:ShapeNode>
      </data>
      <data key="d1"/>
    </node>
    <node id="n396">
      <data key="d0">
        <y:ShapeNode>
          <y:Geometry height="20.0" width="20.0" x="-722.5070724881481" y="3214.479032455721"/>
          <y:Fill color="#99CC00" transparent="false"/>
          <y:BorderStyle color="#000000" type="line" width="1.0"/>
          <y:NodeLabel alignment="center" autoSizePolicy="node_width" fontFamily="Arial Black" fontSize="13" fontStyle="plain" hasBackgroundColor="false" hasLineColor="false" height="22.33203125" modelName="internal" modelPosition="c" textColor="#000000" visible="true" width="20.0" x="0.0" y="-1.166015625">A</y:NodeLabel>
          <y:Shape type="ellipse"/>
        </y:ShapeNode>
      </data>
      <data key="d1"/>
    </node>
    <node id="n397">
      <data key="d0">
        <y:ShapeNode>
          <y:Geometry height="20.0" width="20.0" x="376.49283595911754" y="2203.479032455721"/>
          <y:Fill color="#C0C0C0" transparent="false"/>
          <y:BorderStyle color="#000000" type="line" width="1.0"/>
          <y:NodeLabel alignment="center" autoSizePolicy="node_width" fontFamily="Arial Black" fontSize="13" fontStyle="plain" hasBackgroundColor="false" hasLineColor="false" height="22.33203125" modelName="internal" modelPosition="c" textColor="#000000" visible="true" width="20.0" x="0.0" y="-1.166015625">X</y:NodeLabel>
          <y:Shape type="ellipse"/>
        </y:ShapeNode>
      </data>
      <data key="d1"/>
    </node>
    <node id="n398">
      <data key="d0">
        <y:ShapeNode>
          <y:Geometry height="20.0" width="20.0" x="367.49283595911754" y="1954.4790324557212"/>
          <y:Fill color="#C0C0C0" transparent="false"/>
          <y:BorderStyle color="#000000" type="line" width="1.0"/>
          <y:NodeLabel alignment="center" autoSizePolicy="node_width" fontFamily="Arial Black" fontSize="13" fontStyle="plain" hasBackgroundColor="false" hasLineColor="false" height="22.33203125" modelName="internal" modelPosition="c" textColor="#000000" visible="true" width="20.0" x="0.0" y="-1.166015625">X</y:NodeLabel>
          <y:Shape type="ellipse"/>
        </y:ShapeNode>
      </data>
      <data key="d1"/>
    </node>
    <node id="n399">
      <data key="d0">
        <y:ShapeNode>
          <y:Geometry height="20.0" width="20.0" x="235.49304958216442" y="2088.479032455721"/>
          <y:Fill color="#FFFFFF" transparent="false"/>
          <y:BorderStyle color="#000000" type="line" width="1.0"/>
          <y:NodeLabel alignment="center" autoSizePolicy="node_width" fontFamily="Arial Black" fontSize="40" fontStyle="plain" hasBackgroundColor="false" hasLineColor="false" height="60.40625" modelName="internal" modelPosition="c" textColor="#000000" visible="true" width="20.0" x="0.0" y="-20.203125">/</y:NodeLabel>
          <y:Shape type="ellipse"/>
        </y:ShapeNode>
      </data>
      <data key="d1"/>
    </node>
    <node id="n400">
      <data key="d0">
        <y:ShapeNode>
          <y:Geometry height="20.0" width="20.0" x="-839.4648875389915" y="-3.1920337937061873"/>
          <y:Fill color="#FFFFFF" transparent="false"/>
          <y:BorderStyle color="#000000" type="line" width="1.0"/>
          <y:NodeLabel alignment="center" autoSizePolicy="node_width" fontFamily="Arial Black" fontSize="11" fontStyle="plain" hasBackgroundColor="false" hasLineColor="false" height="19.51171875" modelName="internal" modelPosition="c" textColor="#000000" visible="true" width="21.0" x="-0.5" y="0.244140625">AP</y:NodeLabel>
          <y:Shape type="ellipse"/>
        </y:ShapeNode>
      </data>
      <data key="d1"/>
    </node>
    <node id="n401">
      <data key="d0">
        <y:ShapeNode>
          <y:Geometry height="20.0" width="20.0" x="-838.9371399591315" y="367.3451189015416"/>
          <y:Fill color="#FFFFFF" transparent="false"/>
          <y:BorderStyle color="#000000" type="line" width="1.0"/>
          <y:NodeLabel alignment="center" autoSizePolicy="node_width" fontFamily="Arial Black" fontSize="11" fontStyle="plain" hasBackgroundColor="false" hasLineColor="false" height="19.51171875" modelName="internal" modelPosition="c" textColor="#000000" visible="true" width="21.0" x="-0.5" y="0.244140625">AP</y:NodeLabel>
          <y:Shape type="ellipse"/>
        </y:ShapeNode>
      </data>
      <data key="d1"/>
    </node>
    <node id="n402">
      <data key="d0">
        <y:ShapeNode>
          <y:Geometry height="20.0" width="80.0" x="-680.9460373318981" y="6255.475126205723"/>
          <y:Fill color="#CCFFFF" transparent="false"/>
          <y:BorderStyle color="#000000" type="line" width="1.0"/>
          <y:NodeLabel alignment="center" autoSizePolicy="node_width" fontFamily="Arial Black" fontSize="13" fontStyle="plain" hasBackgroundColor="false" hasLineColor="false" height="22.33203125" modelName="internal" modelPosition="c" textColor="#000000" visible="true" width="80.0" x="0.0" y="-1.166015625">TOLLIP</y:NodeLabel>
          <y:Shape type="roundrectangle"/>
        </y:ShapeNode>
      </data>
      <data key="d1"/>
    </node>
    <node id="n403">
      <data key="d0">
        <y:ShapeNode>
          <y:Geometry height="70.0" width="100.0" x="-1090.5071335233042" y="5404.479032455723"/>
          <y:Fill color="#CC99FF" transparent="false"/>
          <y:BorderStyle color="#000000" type="line" width="3.0"/>
          <y:NodeLabel alignment="center" autoSizePolicy="node_width" fontFamily="Arial Black" fontSize="12" fontStyle="plain" hasBackgroundColor="false" hasLineColor="false" height="37.84375" modelName="internal" modelPosition="c" textColor="#000000" visible="true" width="100.0" x="0.0" y="16.078125">Triacyl-
Lipopeptides</y:NodeLabel>
          <y:Shape type="ellipse"/>
        </y:ShapeNode>
      </data>
      <data key="d1"/>
    </node>
    <node id="n404">
      <data key="d0">
        <y:ShapeNode>
          <y:Geometry height="70.0" width="100.0" x="-1090.5071335233042" y="5988.479032455723"/>
          <y:Fill color="#CC99FF" transparent="false"/>
          <y:BorderStyle color="#000000" type="line" width="3.0"/>
          <y:NodeLabel alignment="center" autoSizePolicy="node_width" fontFamily="Arial Black" fontSize="12" fontStyle="plain" hasBackgroundColor="false" hasLineColor="false" height="37.84375" modelName="internal" modelPosition="c" textColor="#000000" visible="true" width="100.0" x="0.0" y="16.078125">Diacyl-
Lipopeptides</y:NodeLabel>
          <y:Shape type="ellipse"/>
        </y:ShapeNode>
      </data>
      <data key="d1"/>
    </node>
    <node id="n405">
      <data key="d0">
        <y:ShapeNode>
          <y:Geometry height="70.0" width="100.0" x="-1090.9460983670542" y="4955.577694115196"/>
          <y:Fill color="#CC99FF" transparent="false"/>
          <y:BorderStyle color="#000000" type="line" width="3.0"/>
          <y:NodeLabel alignment="center" autoSizePolicy="node_width" fontFamily="Arial Black" fontSize="16" fontStyle="plain" hasBackgroundColor="false" hasLineColor="false" height="26.5625" modelName="internal" modelPosition="c" textColor="#000000" visible="true" width="100.0" x="0.0" y="21.71875">Flagellin</y:NodeLabel>
          <y:Shape type="ellipse"/>
        </y:ShapeNode>
      </data>
      <data key="d1"/>
    </node>
    <node id="n406">
      <data key="d0">
        <y:ShapeNode>
          <y:Geometry height="20.0" width="80.0" x="-729.9211349881481" y="1120.0023478854089"/>
          <y:Fill color="#CCFFFF" transparent="false"/>
          <y:BorderStyle color="#000000" type="line" width="1.0"/>
          <y:NodeLabel alignment="center" autoSizePolicy="node_width" fontFamily="Arial Black" fontSize="13" fontStyle="plain" hasBackgroundColor="false" hasLineColor="false" height="22.33203125" modelName="internal" modelPosition="c" textColor="#000000" visible="true" width="80.0" x="0.0" y="-1.166015625">TICAM1</y:NodeLabel>
          <y:Shape type="roundrectangle"/>
        </y:ShapeNode>
      </data>
      <data key="d1"/>
    </node>
    <node id="n407">
      <data key="d0">
        <y:ShapeNode>
          <y:Geometry height="20.0" width="80.0" x="-729.9211349881481" y="1195.0023478854089"/>
          <y:Fill color="#CCFFFF" transparent="false"/>
          <y:BorderStyle color="#000000" type="line" width="1.0"/>
          <y:NodeLabel alignment="center" autoSizePolicy="node_width" fontFamily="Arial Black" fontSize="13" fontStyle="plain" hasBackgroundColor="false" hasLineColor="false" height="22.33203125" modelName="internal" modelPosition="c" textColor="#000000" visible="true" width="80.0" x="0.0" y="-1.166015625">TICAM2</y:NodeLabel>
          <y:Shape type="roundrectangle"/>
        </y:ShapeNode>
      </data>
      <data key="d1"/>
    </node>
    <node id="n408">
      <data key="d0">
        <y:ShapeNode>
          <y:Geometry height="60.0" width="86.5511474609375" x="-75.78506238733064" y="5145.32466312548"/>
          <y:Fill color="#FFFF99" color2="#FFFF99" transparent="false"/>
          <y:BorderStyle color="#000000" type="line" width="1.0"/>
          <y:NodeLabel alignment="center" autoSizePolicy="node_width" fontFamily="Arial Black" fontSize="13" fontStyle="plain" hasBackgroundColor="false" hasLineColor="false" height="58.99609375" modelName="internal" modelPosition="c" textColor="#000000" visible="true" width="86.5511474609375" x="0.0" y="0.501953125">&lt;2&gt;TLR3
TICAM1
TICAM2</y:NodeLabel>
          <y:Shape type="roundrectangle"/>
        </y:ShapeNode>
      </data>
      <data key="d1"/>
    </node>
    <node id="n409">
      <data key="d0">
        <y:ShapeNode>
          <y:Geometry height="20.0" width="20.0" x="-45.60803608067738" y="5055.479032455723"/>
          <y:Fill color="#FFFF99" transparent="false"/>
          <y:BorderStyle color="#000000" type="line" width="1.0"/>
          <y:NodeLabel alignment="center" autoSizePolicy="node_width" fontFamily="Arial Black" fontSize="13" fontStyle="plain" hasBackgroundColor="false" hasLineColor="false" height="22.33203125" modelName="internal" modelPosition="c" textColor="#000000" visible="true" width="20.0" x="0.0" y="-1.166015625">B</y:NodeLabel>
          <y:Shape type="ellipse"/>
        </y:ShapeNode>
      </data>
      <data key="d1"/>
    </node>
    <node id="n410">
      <data key="d0">
        <y:ShapeNode>
          <y:Geometry height="82.4249496459961" width="86.5511474609375" x="-78.64661029942738" y="4914.326688705723"/>
          <y:Fill color="#FFFF99" color2="#FFFF99" transparent="false"/>
          <y:BorderStyle color="#000000" type="line" width="1.0"/>
          <y:NodeLabel alignment="center" autoSizePolicy="node_width" fontFamily="Arial Black" fontSize="13" fontStyle="plain" hasBackgroundColor="false" hasLineColor="false" height="77.328125" modelName="internal" modelPosition="c" textColor="#000000" visible="true" width="86.5511474609375" x="0.0" y="2.548412322998047">&lt;2&gt;TLR3
TICAM1
TICAM2
RIPK1</y:NodeLabel>
          <y:Shape type="roundrectangle"/>
        </y:ShapeNode>
      </data>
      <data key="d1"/>
    </node>
    <node id="n411">
      <data key="d0">
        <y:ShapeNode>
          <y:Geometry height="20.0" width="80.0" x="24.62878032557262" y="4820.539579330723"/>
          <y:Fill color="#CCFFFF" transparent="false"/>
          <y:BorderStyle color="#000000" type="line" width="1.0"/>
          <y:NodeLabel alignment="center" autoSizePolicy="node_width" fontFamily="Arial Black" fontSize="13" fontStyle="plain" hasBackgroundColor="false" hasLineColor="false" height="22.33203125" modelName="internal" modelPosition="c" textColor="#000000" visible="true" width="80.0" x="0.0" y="-1.166015625">RIPK3</y:NodeLabel>
          <y:Shape type="roundrectangle"/>
        </y:ShapeNode>
      </data>
      <data key="d1"/>
    </node>
    <node id="n412">
      <data key="d0">
        <y:ShapeNode>
          <y:Geometry height="20.0" width="20.0" x="-45.37121967442738" y="4820.539579330723"/>
          <y:Fill color="#FFFF99" transparent="false"/>
          <y:BorderStyle color="#000000" type="line" width="1.0"/>
          <y:NodeLabel alignment="center" autoSizePolicy="node_width" fontFamily="Arial Black" fontSize="13" fontStyle="plain" hasBackgroundColor="false" hasLineColor="false" height="22.33203125" modelName="internal" modelPosition="c" textColor="#000000" visible="true" width="20.0" x="0.0" y="-1.166015625">B</y:NodeLabel>
          <y:Shape type="ellipse"/>
        </y:ShapeNode>
      </data>
      <data key="d1"/>
    </node>
    <node id="n413">
      <data key="d0">
        <y:ShapeNode>
          <y:Geometry height="110.0" width="86.5511474609375" x="-77.72961811192738" y="4598.089902817052"/>
          <y:Fill color="#FFFF99" color2="#FFFF99" transparent="false"/>
          <y:BorderStyle color="#000000" type="line" width="1.0"/>
          <y:NodeLabel alignment="center" autoSizePolicy="node_width" fontFamily="Arial Black" fontSize="13" fontStyle="plain" hasBackgroundColor="false" hasLineColor="false" height="113.9921875" modelName="internal" modelPosition="c" textColor="#000000" visible="true" width="86.5511474609375" x="0.0" y="-1.99609375">&lt;2&gt;TLR3
TICAM1
TICAM2
RIPK1
RIPK3
[I]</y:NodeLabel>
          <y:Shape type="roundrectangle"/>
        </y:ShapeNode>
      </data>
      <data key="d1"/>
    </node>
    <node id="n414">
      <data key="d0">
        <y:ShapeNode>
          <y:Geometry height="70.0" width="100.0" x="-1114.3279343045542" y="1087.0023478854089"/>
          <y:Fill color="#CC99FF" transparent="false"/>
          <y:BorderStyle color="#000000" type="line" width="3.0"/>
          <y:NodeLabel alignment="center" autoSizePolicy="node_width" fontFamily="Arial Black" fontSize="13" fontStyle="plain" hasBackgroundColor="false" hasLineColor="false" height="22.33203125" modelName="internal" modelPosition="c" textColor="#000000" visible="true" width="100.0" x="0.0" y="23.833984375">LPS</y:NodeLabel>
          <y:Shape type="ellipse"/>
        </y:ShapeNode>
      </data>
      <data key="d1"/>
    </node>
    <node id="n415">
      <data key="d0">
        <y:ShapeNode>
          <y:Geometry height="80.0" width="86.5511474609375" x="295.8575576993393" y="5140.36079593798"/>
          <y:Fill color="#FFFF99" color2="#FFFF99" transparent="false"/>
          <y:BorderStyle color="#000000" type="line" width="1.0"/>
          <y:NodeLabel alignment="center" autoSizePolicy="node_width" fontFamily="Arial Black" fontSize="13" fontStyle="plain" hasBackgroundColor="false" hasLineColor="false" height="77.328125" modelName="internal" modelPosition="c" textColor="#000000" visible="true" width="86.5511474609375" x="0.0" y="1.3359375">&lt;2&gt;TLR3
TICAM1
TICAM2
TBK1</y:NodeLabel>
          <y:Shape type="roundrectangle"/>
        </y:ShapeNode>
      </data>
      <data key="d1"/>
    </node>
    <node id="n416">
      <data key="d0">
        <y:ShapeNode>
          <y:Geometry height="20.0" width="20.0" x="106.1333908292221" y="5170.11763187548"/>
          <y:Fill color="#FFFF99" transparent="false"/>
          <y:BorderStyle color="#000000" type="line" width="1.0"/>
          <y:NodeLabel alignment="center" autoSizePolicy="node_width" fontFamily="Arial Black" fontSize="13" fontStyle="plain" hasBackgroundColor="false" hasLineColor="false" height="22.33203125" modelName="internal" modelPosition="c" textColor="#000000" visible="true" width="20.0" x="0.0" y="-1.166015625">B</y:NodeLabel>
          <y:Shape type="ellipse"/>
        </y:ShapeNode>
      </data>
      <data key="d1"/>
    </node>
    <node id="n417">
      <data key="d0">
        <y:ShapeNode>
          <y:Geometry height="20.0" width="20.0" x="-530.6081467068981" y="3292.479032455721"/>
          <y:Fill color="#CC99FF" transparent="false"/>
          <y:BorderStyle color="#000000" type="line" width="1.0"/>
          <y:NodeLabel alignment="center" autoSizePolicy="node_width" fontFamily="Arial Black" fontSize="12" fontStyle="plain" hasBackgroundColor="false" hasLineColor="false" height="20.921875" modelName="internal" modelPosition="c" textColor="#000000" visible="true" width="23.0" x="-1.5" y="-0.4609375">OR</y:NodeLabel>
          <y:Shape type="ellipse"/>
        </y:ShapeNode>
      </data>
      <data key="d1"/>
    </node>
    <node id="n418">
      <data key="d0">
        <y:ShapeNode>
          <y:Geometry height="20.0" width="20.0" x="-101.50695804723011" y="1184.2203411100056"/>
          <y:Fill color="#CC99FF" transparent="false"/>
          <y:BorderStyle color="#000000" type="line" width="1.0"/>
          <y:NodeLabel alignment="center" autoSizePolicy="node_width" fontFamily="Arial Black" fontSize="12" fontStyle="plain" hasBackgroundColor="false" hasLineColor="false" height="20.921875" modelName="internal" modelPosition="c" textColor="#000000" visible="true" width="23.0" x="-1.5" y="-0.4609375">OR</y:NodeLabel>
          <y:Shape type="ellipse"/>
        </y:ShapeNode>
      </data>
      <data key="d1"/>
    </node>
    <node id="n419">
      <data key="d0">
        <y:ShapeNode>
          <y:Geometry height="88.34630584716797" width="105.34162902832031" x="437.26097289395386" y="5610.3795204948365"/>
          <y:Fill color="#FFFF99" color2="#FFFF99" transparent="false"/>
          <y:BorderStyle color="#000000" type="line" width="1.0"/>
          <y:NodeLabel alignment="center" autoSizePolicy="node_width" fontFamily="Arial Black" fontSize="13" fontStyle="plain" hasBackgroundColor="false" hasLineColor="false" height="77.328125" modelName="internal" modelPosition="c" textColor="#000000" visible="true" width="105.34162902832031" x="0.0" y="5.509090423583984">&lt;2&gt;TLR9
MYD88
IRAK1
IRAK4
</y:NodeLabel>
          <y:Shape type="roundrectangle"/>
        </y:ShapeNode>
      </data>
      <data key="d1"/>
    </node>
    <node id="n420">
      <data key="d0">
        <y:ShapeNode>
          <y:Geometry height="20.0" width="20.0" x="482.91185180020386" y="5815.6881142448365"/>
          <y:Fill color="#FFFF99" transparent="false"/>
          <y:BorderStyle color="#000000" type="line" width="1.0"/>
          <y:NodeLabel alignment="center" autoSizePolicy="node_width" fontFamily="Arial Black" fontSize="13" fontStyle="plain" hasBackgroundColor="false" hasLineColor="false" height="22.33203125" modelName="internal" modelPosition="c" textColor="#000000" visible="true" width="20.0" x="0.0" y="-1.166015625">B</y:NodeLabel>
          <y:Shape type="ellipse"/>
        </y:ShapeNode>
      </data>
      <data key="d1"/>
    </node>
    <node id="n421">
      <data key="d0">
        <y:ShapeNode>
          <y:Geometry height="109.08470916748047" width="105.34162902832031" x="440.24095336270386" y="5967.6119423698365"/>
          <y:Fill color="#FFFF99" color2="#FFFF99" transparent="false"/>
          <y:BorderStyle color="#000000" type="line" width="1.0"/>
          <y:NodeLabel alignment="center" autoSizePolicy="node_width" fontFamily="Arial Black" fontSize="13" fontStyle="plain" hasBackgroundColor="false" hasLineColor="false" height="95.66015625" modelName="internal" modelPosition="c" textColor="#000000" visible="true" width="105.34162902832031" x="0.0" y="6.712276458740234">&lt;2&gt;TLR9
MYD88
IRAK1
IRAK4
TRAF6</y:NodeLabel>
          <y:Shape type="roundrectangle"/>
        </y:ShapeNode>
      </data>
      <data key="d1"/>
    </node>
    <node id="n422">
      <data key="d0">
        <y:ShapeNode>
          <y:Geometry height="77.68106842041016" width="180.67218017578125" x="1250.0556106173203" y="4191.638212143223"/>
          <y:Fill color="#99CCFF" transparent="false"/>
          <y:BorderStyle color="#000000" type="line" width="1.0"/>
          <y:NodeLabel alignment="center" autoSizePolicy="node_width" fontFamily="Arial Black" fontSize="18" fontStyle="plain" hasBackgroundColor="false" hasLineColor="false" height="54.765625" modelName="internal" modelPosition="c" textColor="#000000" visible="true" width="180.67218017578125" x="0.0" y="11.457721710205078">Inactivation of
Protein Synthesis</y:NodeLabel>
          <y:Shape type="rectangle"/>
        </y:ShapeNode>
      </data>
      <data key="d1"/>
    </node>
    <node id="n423">
      <data key="d0">
        <y:ShapeNode>
          <y:Geometry height="77.68106842041016" width="180.67218017578125" x="1250.0556106173203" y="3816.638212143225"/>
          <y:Fill color="#99CCFF" transparent="false"/>
          <y:BorderStyle color="#000000" type="line" width="1.0"/>
          <y:NodeLabel alignment="center" autoSizePolicy="node_width" fontFamily="Arial Black" fontSize="18" fontStyle="plain" hasBackgroundColor="false" hasLineColor="false" height="54.765625" modelName="internal" modelPosition="c" textColor="#000000" visible="true" width="180.67218017578125" x="0.0" y="11.457721710205078">Inactive DNA
Repair</y:NodeLabel>
          <y:Shape type="rectangle"/>
        </y:ShapeNode>
      </data>
      <data key="d1"/>
    </node>
    <node id="n424">
      <data key="d0">
        <y:ShapeNode>
          <y:Geometry height="77.68106842041016" width="180.67218017578125" x="1250.0556106173203" y="3691.638212143225"/>
          <y:Fill color="#99CCFF" transparent="false"/>
          <y:BorderStyle color="#000000" type="line" width="1.0"/>
          <y:NodeLabel alignment="center" autoSizePolicy="node_width" fontFamily="Arial Black" fontSize="18" fontStyle="plain" hasBackgroundColor="false" hasLineColor="false" height="54.765625" modelName="internal" modelPosition="c" textColor="#000000" visible="true" width="180.67218017578125" x="0.0" y="11.457721710205078">DNA 
fragmentation</y:NodeLabel>
          <y:Shape type="rectangle"/>
        </y:ShapeNode>
      </data>
      <data key="d1"/>
    </node>
    <node id="n425">
      <data key="d0">
        <y:ShapeNode>
          <y:Geometry height="77.68106842041016" width="180.67218017578125" x="1250.0556106173203" y="4066.6382121432234"/>
          <y:Fill color="#99CCFF" transparent="false"/>
          <y:BorderStyle color="#000000" type="line" width="1.0"/>
          <y:NodeLabel alignment="center" autoSizePolicy="node_width" fontFamily="Arial Black" fontSize="18" fontStyle="plain" hasBackgroundColor="false" hasLineColor="false" height="29.3828125" modelName="internal" modelPosition="c" textColor="#000000" visible="true" width="180.67218017578125" x="0.0" y="24.149127960205078">Cell Shrinkage</y:NodeLabel>
          <y:Shape type="rectangle"/>
        </y:ShapeNode>
      </data>
      <data key="d1"/>
    </node>
    <node id="n426">
      <data key="d0">
        <y:ShapeNode>
          <y:Geometry height="77.68106842041016" width="180.67218017578125" x="1250.0556106173203" y="3941.638212143224"/>
          <y:Fill color="#99CCFF" transparent="false"/>
          <y:BorderStyle color="#000000" type="line" width="5.0"/>
          <y:NodeLabel alignment="center" autoSizePolicy="node_width" backgroundColor="#99CCFF" fontFamily="Arial Black" fontSize="25" fontStyle="plain" hasLineColor="false" height="39.25390625" modelName="internal" modelPosition="c" textColor="#000000" visible="true" width="180.67218017578125" x="0.0" y="19.213581085205078">APOPTOSIS</y:NodeLabel>
          <y:Shape type="rectangle"/>
        </y:ShapeNode>
      </data>
      <data key="d1"/>
    </node>
    <node id="n427">
      <data key="d0">
        <y:ShapeNode>
          <y:Geometry height="60.0" width="80.0" x="814.5709304415394" y="367.002347885409"/>
          <y:Fill color="#FFFF99" transparent="false"/>
          <y:BorderStyle color="#000000" type="line" width="1.0"/>
          <y:NodeLabel alignment="center" autoSizePolicy="node_width" fontFamily="Arial Black" fontSize="13" fontStyle="plain" hasBackgroundColor="false" hasLineColor="false" height="58.99609375" modelName="internal" modelPosition="c" textColor="#000000" visible="true" width="80.0" x="0.0" y="0.501953125">IRF1
IRF1
[P]</y:NodeLabel>
          <y:Shape type="roundrectangle"/>
        </y:ShapeNode>
      </data>
      <data key="d1"/>
    </node>
    <node id="n428">
      <data key="d0">
        <y:ShapeNode>
          <y:Geometry height="20.0" width="20.0" x="1391.5708694063828" y="192.002347885409"/>
          <y:Fill color="#99CC00" transparent="false"/>
          <y:BorderStyle color="#000000" type="line" width="1.0"/>
          <y:NodeLabel alignment="center" autoSizePolicy="node_width" fontFamily="Arial Black" fontSize="13" fontStyle="plain" hasBackgroundColor="false" hasLineColor="false" height="22.33203125" modelName="internal" modelPosition="c" textColor="#000000" visible="true" width="20.0" x="0.0" y="-1.166015625">A</y:NodeLabel>
          <y:Shape type="ellipse"/>
        </y:ShapeNode>
      </data>
      <data key="d1"/>
    </node>
    <node id="n429">
      <data key="d0">
        <y:ShapeNode>
          <y:Geometry height="20.0" width="20.0" x="1391.5708694063828" y="31.478910385408994"/>
          <y:Fill color="#FF0000" transparent="false"/>
          <y:BorderStyle color="#000000" type="line" width="1.0"/>
          <y:NodeLabel alignment="center" autoSizePolicy="node_width" fontFamily="Arial Black" fontSize="13" fontStyle="plain" hasBackgroundColor="false" hasLineColor="false" height="22.33203125" modelName="internal" modelPosition="c" textColor="#000000" visible="true" width="20.0" x="0.0" y="-1.166015625">I</y:NodeLabel>
          <y:Shape type="ellipse"/>
        </y:ShapeNode>
      </data>
      <data key="d1"/>
    </node>
    <node id="n430">
      <data key="d0">
        <y:ShapeNode>
          <y:Geometry height="20.0" width="20.0" x="1391.5708694063828" y="1486.0024699557205"/>
          <y:Fill color="#99CC00" transparent="false"/>
          <y:BorderStyle color="#000000" type="line" width="1.0"/>
          <y:NodeLabel alignment="center" autoSizePolicy="node_width" fontFamily="Arial Black" fontSize="13" fontStyle="plain" hasBackgroundColor="false" hasLineColor="false" height="22.33203125" modelName="internal" modelPosition="c" textColor="#000000" visible="true" width="20.0" x="0.0" y="-1.166015625">A</y:NodeLabel>
          <y:Shape type="ellipse"/>
        </y:ShapeNode>
      </data>
      <data key="d1"/>
    </node>
    <node id="n431">
      <data key="d0">
        <y:ShapeNode>
          <y:Geometry height="60.0" width="80.0" x="720.452053259161" y="92.002347885409"/>
          <y:Fill color="#FFFF99" transparent="false"/>
          <y:BorderStyle color="#000000" type="line" width="1.0"/>
          <y:NodeLabel alignment="center" autoSizePolicy="node_width" fontFamily="Arial Black" fontSize="13" fontStyle="plain" hasBackgroundColor="false" hasLineColor="false" height="58.99609375" modelName="internal" modelPosition="c" textColor="#000000" visible="true" width="80.0" x="0.0" y="0.501953125">STAT1
STAT1
IRF9</y:NodeLabel>
          <y:Shape type="roundrectangle"/>
        </y:ShapeNode>
      </data>
      <data key="d1"/>
    </node>
    <node id="n432">
      <data key="d0">
        <y:ShapeNode>
          <y:Geometry height="79.31206512451172" width="108.20230102539062" x="-1214.6082077420547" y="4362.822782455723"/>
          <y:Fill color="#FF6666" transparent="false"/>
          <y:BorderStyle color="#000000" type="line" width="3.0"/>
          <y:NodeLabel alignment="center" autoSizePolicy="node_width" fontFamily="Dialog" fontSize="24" fontStyle="plain" hasBackgroundColor="false" hasLineColor="false" height="33.40234375" modelName="internal" modelPosition="c" textColor="#000000" visible="true" width="108.20230102539062" x="0.0" y="22.95486068725586">VIRUS</y:NodeLabel>
          <y:Shape type="octagon"/>
        </y:ShapeNode>
      </data>
      <data key="d1"/>
    </node>
    <node id="n433">
      <data key="d0">
        <y:ShapeNode>
          <y:Geometry height="70.0" width="120.0" x="-116.60852054723011" y="2892.479032455721"/>
          <y:Fill color="#CC99FF" transparent="false"/>
          <y:BorderStyle color="#000000" type="line" width="3.0"/>
          <y:NodeLabel alignment="center" autoSizePolicy="node_width" fontFamily="Arial Black" fontSize="14" fontStyle="plain" hasBackgroundColor="false" hasLineColor="false" height="43.484375" modelName="internal" modelPosition="c" textColor="#000000" visible="true" width="120.0" x="0.0" y="13.2578125">Fragmented
DNA</y:NodeLabel>
          <y:Shape type="ellipse"/>
        </y:ShapeNode>
      </data>
      <data key="d1"/>
    </node>
    <node id="n434">
      <data key="d0">
        <y:ShapeNode>
          <y:Geometry height="20.0" width="20.0" x="1391.5708694063828" y="901.0023478854089"/>
          <y:Fill color="#99CC00" transparent="false"/>
          <y:BorderStyle color="#000000" type="line" width="1.0"/>
          <y:NodeLabel alignment="center" autoSizePolicy="node_width" fontFamily="Arial Black" fontSize="13" fontStyle="plain" hasBackgroundColor="false" hasLineColor="false" height="22.33203125" modelName="internal" modelPosition="c" textColor="#000000" visible="true" width="20.0" x="0.0" y="-1.166015625">A</y:NodeLabel>
          <y:Shape type="ellipse"/>
        </y:ShapeNode>
      </data>
      <data key="d1"/>
    </node>
    <node id="n435">
      <data key="d0">
        <y:ShapeNode>
          <y:Geometry height="20.0" width="20.0" x="-1302.0775680936172" y="5805.759305893223"/>
          <y:Fill color="#CC99FF" transparent="false"/>
          <y:BorderStyle color="#000000" type="line" width="1.0"/>
          <y:NodeLabel alignment="center" autoSizePolicy="node_width" fontFamily="Arial Black" fontSize="13" fontStyle="plain" hasBackgroundColor="false" hasLineColor="false" height="22.33203125" modelName="internal" modelPosition="c" textColor="#000000" visible="true" width="25.0" x="-2.5" y="-1.166015625">OR</y:NodeLabel>
          <y:Shape type="ellipse"/>
        </y:ShapeNode>
      </data>
      <data key="d1"/>
    </node>
    <node id="n436">
      <data key="d0">
        <y:ShapeNode>
          <y:Geometry height="20.0" width="100.0" x="1478.5708694063828" y="2545.921415268221"/>
          <y:Fill color="#C0C0C0" transparent="false"/>
          <y:BorderStyle color="#000000" type="line" width="1.0"/>
          <y:NodeLabel alignment="center" autoSizePolicy="node_width" fontFamily="Arial Black" fontSize="13" fontStyle="plain" hasBackgroundColor="false" hasLineColor="false" height="22.33203125" modelName="internal" modelPosition="c" textColor="#000000" visible="true" width="100.0" x="0.0" y="-1.166015625">SP100</y:NodeLabel>
          <y:Shape type="rectangle"/>
        </y:ShapeNode>
      </data>
      <data key="d1"/>
    </node>
    <node id="n437">
      <data key="d0">
        <y:ShapeNode>
          <y:Geometry height="20.0" width="100.0" x="1478.5708694063828" y="2507.702665268221"/>
          <y:Fill color="#C0C0C0" transparent="false"/>
          <y:BorderStyle color="#000000" type="line" width="1.0"/>
          <y:NodeLabel alignment="center" autoSizePolicy="node_width" fontFamily="Arial Black" fontSize="13" fontStyle="plain" hasBackgroundColor="false" hasLineColor="false" height="22.33203125" modelName="internal" modelPosition="c" textColor="#000000" visible="true" width="100.0" x="0.0" y="-1.166015625">PLSCR1</y:NodeLabel>
          <y:Shape type="rectangle"/>
        </y:ShapeNode>
      </data>
      <data key="d1"/>
    </node>
    <node id="n438">
      <data key="d0">
        <y:ShapeNode>
          <y:Geometry height="20.0" width="100.0" x="1478.5708694063828" y="2471.380399643221"/>
          <y:Fill color="#C0C0C0" transparent="false"/>
          <y:BorderStyle color="#000000" type="line" width="1.0"/>
          <y:NodeLabel alignment="center" autoSizePolicy="node_width" fontFamily="Arial Black" fontSize="13" fontStyle="plain" hasBackgroundColor="false" hasLineColor="false" height="22.33203125" modelName="internal" modelPosition="c" textColor="#000000" visible="true" width="100.0" x="0.0" y="-1.166015625">BAK1</y:NodeLabel>
          <y:Shape type="rectangle"/>
        </y:ShapeNode>
      </data>
      <data key="d1"/>
    </node>
    <node id="n439">
      <data key="d0">
        <y:ShapeNode>
          <y:Geometry height="20.0" width="100.0" x="1478.5708694063828" y="2660.549344955721"/>
          <y:Fill color="#C0C0C0" transparent="false"/>
          <y:BorderStyle color="#000000" type="line" width="1.0"/>
          <y:NodeLabel alignment="center" autoSizePolicy="node_width" fontFamily="Arial Black" fontSize="13" fontStyle="plain" hasBackgroundColor="false" hasLineColor="false" height="22.33203125" modelName="internal" modelPosition="c" textColor="#000000" visible="true" width="100.0" x="0.0" y="-1.166015625">RIPK1</y:NodeLabel>
          <y:Shape type="rectangle"/>
        </y:ShapeNode>
      </data>
      <data key="d1"/>
    </node>
    <node id="n440">
      <data key="d0">
        <y:ShapeNode>
          <y:Geometry height="20.0" width="100.0" x="1478.5708694063828" y="2622.330594955721"/>
          <y:Fill color="#C0C0C0" transparent="false"/>
          <y:BorderStyle color="#000000" type="line" width="1.0"/>
          <y:NodeLabel alignment="center" autoSizePolicy="node_width" fontFamily="Arial Black" fontSize="13" fontStyle="plain" hasBackgroundColor="false" hasLineColor="false" height="22.33203125" modelName="internal" modelPosition="c" textColor="#000000" visible="true" width="100.0" x="0.0" y="-1.166015625">IFIT1</y:NodeLabel>
          <y:Shape type="rectangle"/>
        </y:ShapeNode>
      </data>
      <data key="d1"/>
    </node>
    <node id="n441">
      <data key="d0">
        <y:ShapeNode>
          <y:Geometry height="20.0" width="100.0" x="1478.5708694063828" y="2586.008329330721"/>
          <y:Fill color="#C0C0C0" transparent="false"/>
          <y:BorderStyle color="#000000" type="line" width="1.0"/>
          <y:NodeLabel alignment="center" autoSizePolicy="node_width" fontFamily="Arial Black" fontSize="13" fontStyle="plain" hasBackgroundColor="false" hasLineColor="false" height="22.33203125" modelName="internal" modelPosition="c" textColor="#000000" visible="true" width="100.0" x="0.0" y="-1.166015625">CXCL11</y:NodeLabel>
          <y:Shape type="rectangle"/>
        </y:ShapeNode>
      </data>
      <data key="d1"/>
    </node>
    <node id="n442">
      <data key="d0">
        <y:ShapeNode>
          <y:Geometry height="20.0" width="100.0" x="1478.5708694063828" y="1253.9037150729089"/>
          <y:Fill color="#C0C0C0" transparent="false"/>
          <y:BorderStyle color="#000000" type="line" width="1.0"/>
          <y:NodeLabel alignment="center" autoSizePolicy="node_width" fontFamily="Arial Black" fontSize="13" fontStyle="plain" hasBackgroundColor="false" hasLineColor="false" height="22.33203125" modelName="internal" modelPosition="c" textColor="#000000" visible="true" width="100.0" x="0.0" y="-1.166015625">IFR5</y:NodeLabel>
          <y:Shape type="rectangle"/>
        </y:ShapeNode>
      </data>
      <data key="d1"/>
    </node>
    <node id="n443">
      <data key="d0">
        <y:ShapeNode>
          <y:Geometry height="20.0" width="20.0" x="1107.8790969454453" y="1429.685087143221"/>
          <y:Fill color="#CC99FF" transparent="false"/>
          <y:BorderStyle color="#000000" type="line" width="1.0"/>
          <y:NodeLabel alignment="center" autoSizePolicy="node_width" fontFamily="Arial Black" fontSize="12" fontStyle="plain" hasBackgroundColor="false" hasLineColor="false" height="20.921875" modelName="internal" modelPosition="c" textColor="#000000" visible="true" width="23.0" x="-1.5" y="-0.4609375">OR</y:NodeLabel>
          <y:Shape type="ellipse"/>
        </y:ShapeNode>
      </data>
      <data key="d1"/>
    </node>
    <node id="n444">
      <data key="d0">
        <y:ShapeNode>
          <y:Geometry height="20.0" width="100.0" x="1478.5708694063828" y="2774.980985580721"/>
          <y:Fill color="#C0C0C0" transparent="false"/>
          <y:BorderStyle color="#000000" type="line" width="1.0"/>
          <y:NodeLabel alignment="center" autoSizePolicy="node_width" fontFamily="Arial Black" fontSize="13" fontStyle="plain" hasBackgroundColor="false" hasLineColor="false" height="22.33203125" modelName="internal" modelPosition="c" textColor="#000000" visible="true" width="100.0" x="0.0" y="-1.166015625">PRKRA</y:NodeLabel>
          <y:Shape type="rectangle"/>
        </y:ShapeNode>
      </data>
      <data key="d1"/>
    </node>
    <node id="n445">
      <data key="d0">
        <y:ShapeNode>
          <y:Geometry height="20.0" width="100.0" x="1478.5708694063828" y="2736.762235580721"/>
          <y:Fill color="#C0C0C0" transparent="false"/>
          <y:BorderStyle color="#000000" type="line" width="1.0"/>
          <y:NodeLabel alignment="center" autoSizePolicy="node_width" fontFamily="Arial Black" fontSize="13" fontStyle="plain" hasBackgroundColor="false" hasLineColor="false" height="22.33203125" modelName="internal" modelPosition="c" textColor="#000000" visible="true" width="100.0" x="0.0" y="-1.166015625">PMAIP</y:NodeLabel>
          <y:Shape type="rectangle"/>
        </y:ShapeNode>
      </data>
      <data key="d1"/>
    </node>
    <node id="n446">
      <data key="d0">
        <y:ShapeNode>
          <y:Geometry height="20.0" width="100.0" x="1478.5708694063828" y="2700.439969955721"/>
          <y:Fill color="#C0C0C0" transparent="false"/>
          <y:BorderStyle color="#000000" type="line" width="1.0"/>
          <y:NodeLabel alignment="center" autoSizePolicy="node_width" fontFamily="Arial Black" fontSize="13" fontStyle="plain" hasBackgroundColor="false" hasLineColor="false" height="22.33203125" modelName="internal" modelPosition="c" textColor="#000000" visible="true" width="100.0" x="0.0" y="-1.166015625">CASP3</y:NodeLabel>
          <y:Shape type="rectangle"/>
        </y:ShapeNode>
      </data>
      <data key="d1"/>
    </node>
    <node id="n447">
      <data key="d0">
        <y:ShapeNode>
          <y:Geometry height="40.0" width="80.0" x="966.4928054415388" y="2614.479032455721"/>
          <y:Fill color="#FFFF99" transparent="false"/>
          <y:BorderStyle color="#000000" type="line" width="1.0"/>
          <y:NodeLabel alignment="center" autoSizePolicy="node_width" fontFamily="Arial Black" fontSize="13" fontStyle="plain" hasBackgroundColor="false" hasLineColor="false" height="40.6640625" modelName="internal" modelPosition="c" textColor="#000000" visible="true" width="80.0" x="0.0" y="-0.33203125">IRF5
IRF5</y:NodeLabel>
          <y:Shape type="roundrectangle"/>
        </y:ShapeNode>
      </data>
      <data key="d1"/>
    </node>
    <node id="n448">
      <data key="d0">
        <y:ShapeNode>
          <y:Geometry height="20.0" width="20.0" x="1326.4927444063828" y="526.4789103854089"/>
          <y:Fill color="#CC99FF" transparent="false"/>
          <y:BorderStyle color="#000000" type="line" width="1.0"/>
          <y:NodeLabel alignment="center" autoSizePolicy="node_width" fontFamily="Arial Black" fontSize="12" fontStyle="plain" hasBackgroundColor="false" hasLineColor="false" height="20.921875" modelName="internal" modelPosition="c" textColor="#000000" visible="true" width="23.0" x="-1.5" y="-0.4609375">OR</y:NodeLabel>
          <y:Shape type="ellipse"/>
        </y:ShapeNode>
      </data>
      <data key="d1"/>
    </node>
    <node id="n449">
      <data key="d0">
        <y:ShapeNode>
          <y:Geometry height="40.0" width="80.0" x="255.20984645716442" y="2614.753446518221"/>
          <y:Fill color="#CCFFFF" transparent="false"/>
          <y:BorderStyle color="#000000" type="line" width="1.0"/>
          <y:NodeLabel alignment="center" autoSizePolicy="node_width" fontFamily="Arial Black" fontSize="13" fontStyle="plain" hasBackgroundColor="false" hasLineColor="false" height="40.6640625" modelName="internal" modelPosition="c" textColor="#000000" visible="true" width="80.0" x="0.0" y="-0.33203125">IRF5
[P]</y:NodeLabel>
          <y:Shape type="roundrectangle"/>
        </y:ShapeNode>
      </data>
      <data key="d1"/>
    </node>
    <node id="n450">
      <data key="d0">
        <y:ShapeNode>
          <y:Geometry height="40.0" width="80.0" x="472.63932033411754" y="2759.330594955721"/>
          <y:Fill color="#FFFF99" transparent="false"/>
          <y:BorderStyle color="#000000" type="line" width="1.0"/>
          <y:NodeLabel alignment="center" autoSizePolicy="node_width" fontFamily="Arial Black" fontSize="13" fontStyle="plain" hasBackgroundColor="false" hasLineColor="false" height="40.6640625" modelName="internal" modelPosition="c" textColor="#000000" visible="true" width="80.0" x="0.0" y="-0.33203125">IRF3
IRF5</y:NodeLabel>
          <y:Shape type="roundrectangle"/>
        </y:ShapeNode>
      </data>
      <data key="d1"/>
    </node>
    <node id="n451">
      <data key="d0">
        <y:ShapeNode>
          <y:Geometry height="20.0" width="20.0" x="363.42838283411754" y="2769.330594955721"/>
          <y:Fill color="#FFFF99" transparent="false"/>
          <y:BorderStyle color="#000000" type="line" width="1.0"/>
          <y:NodeLabel alignment="center" autoSizePolicy="node_width" fontFamily="Arial Black" fontSize="13" fontStyle="plain" hasBackgroundColor="false" hasLineColor="false" height="22.33203125" modelName="internal" modelPosition="c" textColor="#000000" visible="true" width="20.0" x="0.0" y="-1.166015625">B</y:NodeLabel>
          <y:Shape type="ellipse"/>
        </y:ShapeNode>
      </data>
      <data key="d1"/>
    </node>
    <node id="n452">
      <data key="d0">
        <y:ShapeNode>
          <y:Geometry height="40.0" width="80.0" x="468.45548244349254" y="2465.687040268221"/>
          <y:Fill color="#FFFF99" transparent="false"/>
          <y:BorderStyle color="#000000" type="line" width="1.0"/>
          <y:NodeLabel alignment="center" autoSizePolicy="node_width" fontFamily="Arial Black" fontSize="13" fontStyle="plain" hasBackgroundColor="false" hasLineColor="false" height="40.6640625" modelName="internal" modelPosition="c" textColor="#000000" visible="true" width="80.0" x="0.0" y="-0.33203125">IRF5
IRF7</y:NodeLabel>
          <y:Shape type="roundrectangle"/>
        </y:ShapeNode>
      </data>
      <data key="d1"/>
    </node>
    <node id="n453">
      <data key="d0">
        <y:ShapeNode>
          <y:Geometry height="20.0" width="20.0" x="360.67716213099254" y="2478.159696518221"/>
          <y:Fill color="#FFFF99" transparent="false"/>
          <y:BorderStyle color="#000000" type="line" width="1.0"/>
          <y:NodeLabel alignment="center" autoSizePolicy="node_width" fontFamily="Arial Black" fontSize="13" fontStyle="plain" hasBackgroundColor="false" hasLineColor="false" height="22.33203125" modelName="internal" modelPosition="c" textColor="#000000" visible="true" width="20.0" x="0.0" y="-1.166015625">B</y:NodeLabel>
          <y:Shape type="ellipse"/>
        </y:ShapeNode>
      </data>
      <data key="d1"/>
    </node>
    <node id="n454">
      <data key="d0">
        <y:ShapeNode>
          <y:Geometry height="20.0" width="20.0" x="474.52677150599254" y="4788.653837143223"/>
          <y:Fill color="#FFFF99" transparent="false"/>
          <y:BorderStyle color="#000000" type="line" width="1.0"/>
          <y:NodeLabel alignment="center" autoSizePolicy="node_width" fontFamily="Arial Black" fontSize="13" fontStyle="plain" hasBackgroundColor="false" hasLineColor="false" height="22.33203125" modelName="internal" modelPosition="c" textColor="#000000" visible="true" width="20.0" x="0.0" y="-1.166015625">B</y:NodeLabel>
          <y:Shape type="ellipse"/>
        </y:ShapeNode>
      </data>
      <data key="d1"/>
    </node>
    <node id="n455">
      <data key="d0">
        <y:ShapeNode>
          <y:Geometry height="80.0" width="92.54584503173828" x="486.21988674036754" y="4933.479032455723"/>
          <y:Fill color="#FFFF99" color2="#FFFF99" transparent="false"/>
          <y:BorderStyle color="#000000" type="line" width="1.0"/>
          <y:NodeLabel alignment="center" autoSizePolicy="node_width" fontFamily="Arial Black" fontSize="13" fontStyle="plain" hasBackgroundColor="false" hasLineColor="false" height="77.328125" modelName="internal" modelPosition="c" textColor="#000000" visible="true" width="92.54584503173828" x="0.0" y="1.3359375">&lt;2&gt;TLR9
MYD88
TRAF6
IRF5</y:NodeLabel>
          <y:Shape type="roundrectangle"/>
        </y:ShapeNode>
      </data>
      <data key="d1"/>
    </node>
    <node id="n456">
      <data key="d0">
        <y:ShapeNode>
          <y:Geometry height="20.0" width="20.0" x="522.8858718477894" y="4852.840360580723"/>
          <y:Fill color="#FFFFFF" transparent="false"/>
          <y:BorderStyle color="#000000" type="line" width="1.0"/>
          <y:NodeLabel alignment="center" autoSizePolicy="node_width" fontFamily="Arial Black" fontSize="13" fontStyle="plain" hasBackgroundColor="false" hasLineColor="false" height="22.33203125" modelName="internal" modelPosition="c" textColor="#000000" visible="true" width="23.0" x="-1.5" y="-1.166015625">AP</y:NodeLabel>
          <y:Shape type="ellipse"/>
        </y:ShapeNode>
      </data>
      <data key="d1"/>
    </node>
    <node id="n457">
      <data key="d0">
        <y:ShapeNode>
          <y:Geometry height="60.0" width="87.30469512939453" x="490.8404616915394" y="4594.479032455723"/>
          <y:Fill color="#FFFF99" transparent="false"/>
          <y:BorderStyle color="#000000" type="line" width="1.0"/>
          <y:NodeLabel alignment="center" autoSizePolicy="node_width" fontFamily="Arial Black" fontSize="13" fontStyle="plain" hasBackgroundColor="false" hasLineColor="false" height="58.99609375" modelName="internal" modelPosition="c" textColor="#000000" visible="true" width="87.30469512939453" x="0.0" y="0.501953125">&lt;2&gt;TLR9
MYD88
TRAF6</y:NodeLabel>
          <y:Shape type="roundrectangle"/>
        </y:ShapeNode>
      </data>
      <data key="d1"/>
    </node>
    <node id="n458">
      <data key="d0">
        <y:ShapeNode>
          <y:Geometry height="20.0" width="20.0" x="521.7362136446644" y="4714.863798080723"/>
          <y:Fill color="#FFCC00" transparent="false"/>
          <y:BorderStyle color="#000000" type="line" width="1.0"/>
          <y:NodeLabel alignment="center" autoSizePolicy="node_width" fontFamily="Arial Black" fontSize="13" fontStyle="plain" hasBackgroundColor="false" hasLineColor="false" height="22.33203125" modelName="internal" modelPosition="c" textColor="#000000" visible="true" width="20.0" x="0.0" y="-1.166015625">D</y:NodeLabel>
          <y:Shape type="ellipse"/>
        </y:ShapeNode>
      </data>
      <data key="d1"/>
    </node>
    <node id="n459">
      <data key="d0">
        <y:ShapeNode>
          <y:Geometry height="40.0" width="80.0" x="472.63932033411754" y="2614.707548080721"/>
          <y:Fill color="#FFFF99" transparent="false"/>
          <y:BorderStyle color="#000000" type="line" width="1.0"/>
          <y:NodeLabel alignment="center" autoSizePolicy="node_width" fontFamily="Arial Black" fontSize="13" fontStyle="plain" hasBackgroundColor="false" hasLineColor="false" height="40.6640625" modelName="internal" modelPosition="c" textColor="#000000" visible="true" width="80.0" x="0.0" y="-0.33203125">IRF5
IRF5</y:NodeLabel>
          <y:Shape type="roundrectangle"/>
        </y:ShapeNode>
      </data>
      <data key="d1"/>
    </node>
    <node id="n460">
      <data key="d0">
        <y:ShapeNode>
          <y:Geometry height="20.0" width="80.0" x="-163.29749302037465" y="2623.433134018221"/>
          <y:Fill color="#CCFFFF" transparent="false"/>
          <y:BorderStyle color="#000000" type="line" width="1.0"/>
          <y:NodeLabel alignment="center" autoSizePolicy="node_width" fontFamily="Arial Black" fontSize="13" fontStyle="plain" hasBackgroundColor="false" hasLineColor="false" height="22.33203125" modelName="internal" modelPosition="c" textColor="#000000" visible="true" width="80.0" x="0.0" y="-1.166015625">IRF5</y:NodeLabel>
          <y:Shape type="roundrectangle"/>
        </y:ShapeNode>
      </data>
      <data key="d1"/>
    </node>
    <node id="n461">
      <data key="d0">
        <y:ShapeNode>
          <y:Geometry height="20.0" width="20.0" x="47.371948202769886" y="2623.842313705721"/>
          <y:Fill color="#FFFFFF" transparent="false"/>
          <y:BorderStyle color="#000000" type="line" width="1.0"/>
          <y:NodeLabel alignment="center" autoSizePolicy="node_width" fontFamily="Arial Black" fontSize="13" fontStyle="plain" hasBackgroundColor="false" hasLineColor="false" height="22.33203125" modelName="internal" modelPosition="c" textColor="#000000" visible="true" width="20.0" x="0.0" y="-1.166015625">P</y:NodeLabel>
          <y:Shape type="ellipse"/>
        </y:ShapeNode>
      </data>
      <data key="d1"/>
    </node>
    <node id="n462">
      <data key="d0">
        <y:ShapeNode>
          <y:Geometry height="20.0" width="20.0" x="221.87487026087535" y="5008.647001205723"/>
          <y:Fill color="#FFFF99" transparent="false"/>
          <y:BorderStyle color="#000000" type="line" width="1.0"/>
          <y:NodeLabel alignment="center" autoSizePolicy="node_width" fontFamily="Arial Black" fontSize="13" fontStyle="plain" hasBackgroundColor="false" hasLineColor="false" height="22.33203125" modelName="internal" modelPosition="c" textColor="#000000" visible="true" width="20.0" x="0.0" y="-1.166015625">B</y:NodeLabel>
          <y:Shape type="ellipse"/>
        </y:ShapeNode>
      </data>
      <data key="d1"/>
    </node>
    <node id="n463">
      <data key="d0">
        <y:ShapeNode>
          <y:Geometry height="80.0" width="92.54584503173828" x="260.6336745821644" y="4912.167509018223"/>
          <y:Fill color="#FFFF99" color2="#FFFF99" transparent="false"/>
          <y:BorderStyle color="#000000" type="line" width="1.0"/>
          <y:NodeLabel alignment="center" autoSizePolicy="node_width" fontFamily="Arial Black" fontSize="13" fontStyle="plain" hasBackgroundColor="false" hasLineColor="false" height="77.328125" modelName="internal" modelPosition="c" textColor="#000000" visible="true" width="92.54584503173828" x="0.0" y="1.3359375">&lt;2&gt;TLR7
MYD88
TRAF6
IRF5</y:NodeLabel>
          <y:Shape type="roundrectangle"/>
        </y:ShapeNode>
      </data>
      <data key="d1"/>
    </node>
    <node id="n464">
      <data key="d0">
        <y:ShapeNode>
          <y:Geometry height="20.0" width="20.0" x="293.99210353724254" y="4842.934110580723"/>
          <y:Fill color="#FFFFFF" transparent="false"/>
          <y:BorderStyle color="#000000" type="line" width="1.0"/>
          <y:NodeLabel alignment="center" autoSizePolicy="node_width" fontFamily="Arial Black" fontSize="13" fontStyle="plain" hasBackgroundColor="false" hasLineColor="false" height="22.33203125" modelName="internal" modelPosition="c" textColor="#000000" visible="true" width="23.0" x="-1.5" y="-1.166015625">AP</y:NodeLabel>
          <y:Shape type="ellipse"/>
        </y:ShapeNode>
      </data>
      <data key="d1"/>
    </node>
    <node id="n465">
      <data key="d0">
        <y:ShapeNode>
          <y:Geometry height="20.0" width="20.0" x="294.67569728724254" y="4691.024930893223"/>
          <y:Fill color="#FFCC00" transparent="false"/>
          <y:BorderStyle color="#000000" type="line" width="1.0"/>
          <y:NodeLabel alignment="center" autoSizePolicy="node_width" fontFamily="Arial Black" fontSize="13" fontStyle="plain" hasBackgroundColor="false" hasLineColor="false" height="22.33203125" modelName="internal" modelPosition="c" textColor="#000000" visible="true" width="20.0" x="0.0" y="-1.166015625">D</y:NodeLabel>
          <y:Shape type="ellipse"/>
        </y:ShapeNode>
      </data>
      <data key="d1"/>
    </node>
    <node id="n466">
      <data key="d0">
        <y:ShapeNode>
          <y:Geometry height="40.0" width="80.0" x="782.1207351290394" y="2759.330594955721"/>
          <y:Fill color="#FFFF99" transparent="false"/>
          <y:BorderStyle color="#000000" type="line" width="1.0"/>
          <y:NodeLabel alignment="center" autoSizePolicy="node_width" fontFamily="Arial Black" fontSize="13" fontStyle="plain" hasBackgroundColor="false" hasLineColor="false" height="40.6640625" modelName="internal" modelPosition="c" textColor="#000000" visible="true" width="80.0" x="0.0" y="-0.33203125">IRF3
IRF5</y:NodeLabel>
          <y:Shape type="roundrectangle"/>
        </y:ShapeNode>
      </data>
      <data key="d1"/>
    </node>
    <node id="n467">
      <data key="d0">
        <y:ShapeNode>
          <y:Geometry height="40.0" width="80.0" x="777.9368972384144" y="2465.687040268221"/>
          <y:Fill color="#FFFF99" transparent="false"/>
          <y:BorderStyle color="#000000" type="line" width="1.0"/>
          <y:NodeLabel alignment="center" autoSizePolicy="node_width" fontFamily="Arial Black" fontSize="13" fontStyle="plain" hasBackgroundColor="false" hasLineColor="false" height="40.6640625" modelName="internal" modelPosition="c" textColor="#000000" visible="true" width="80.0" x="0.0" y="-0.33203125">IRF5
IRF7</y:NodeLabel>
          <y:Shape type="roundrectangle"/>
        </y:ShapeNode>
      </data>
      <data key="d1"/>
    </node>
    <node id="n468">
      <data key="d0">
        <y:ShapeNode>
          <y:Geometry height="79.31206512451172" width="108.20230102539062" x="-1576.6083298123672" y="5395.822782455723"/>
          <y:Fill color="#FF6666" transparent="false"/>
          <y:BorderStyle color="#000000" type="line" width="3.0"/>
          <y:NodeLabel alignment="center" autoSizePolicy="node_width" fontFamily="Dialog" fontSize="20" fontStyle="plain" hasBackgroundColor="false" hasLineColor="false" height="28.501953125" modelName="internal" modelPosition="c" textColor="#000000" visible="true" width="108.20230102539062" x="0.0" y="25.40505599975586">BACTERIA</y:NodeLabel>
          <y:Shape type="octagon"/>
        </y:ShapeNode>
      </data>
      <data key="d1"/>
    </node>
    <node id="n469">
      <data key="d0">
        <y:ShapeNode>
          <y:Geometry height="20.0" width="20.0" x="353.49283595911754" y="4454.479032455723"/>
          <y:Fill color="#00CCFF" transparent="false"/>
          <y:BorderStyle color="#000000" type="line" width="1.0"/>
          <y:NodeLabel alignment="center" autoSizePolicy="node_width" fontFamily="Arial Black" fontSize="13" fontStyle="plain" hasBackgroundColor="false" hasLineColor="false" height="22.33203125" modelName="internal" modelPosition="c" textColor="#000000" visible="true" width="20.0" x="0.0" y="-1.166015625">T</y:NodeLabel>
          <y:Shape type="ellipse"/>
        </y:ShapeNode>
      </data>
      <data key="d1"/>
    </node>
    <node id="n470">
      <data key="d0">
        <y:ShapeNode>
          <y:Geometry height="20.0" width="20.0" x="491.4928054415394" y="3991.479032455724"/>
          <y:Fill color="#00CCFF" transparent="false"/>
          <y:BorderStyle color="#000000" type="line" width="1.0"/>
          <y:NodeLabel alignment="center" autoSizePolicy="node_width" fontFamily="Arial Black" fontSize="13" fontStyle="plain" hasBackgroundColor="false" hasLineColor="false" height="22.33203125" modelName="internal" modelPosition="c" textColor="#000000" visible="true" width="20.0" x="0.0" y="-1.166015625">T</y:NodeLabel>
          <y:Shape type="ellipse"/>
        </y:ShapeNode>
      </data>
      <data key="d1"/>
    </node>
    <node id="n471">
      <data key="d0">
        <y:ShapeNode>
          <y:Geometry height="20.0" width="20.0" x="492.4928054415394" y="3881.479032455724"/>
          <y:Fill color="#00CCFF" transparent="false"/>
          <y:BorderStyle color="#000000" type="line" width="1.0"/>
          <y:NodeLabel alignment="center" autoSizePolicy="node_width" fontFamily="Arial Black" fontSize="13" fontStyle="plain" hasBackgroundColor="false" hasLineColor="false" height="22.33203125" modelName="internal" modelPosition="c" textColor="#000000" visible="true" width="20.0" x="0.0" y="-1.166015625">T</y:NodeLabel>
          <y:Shape type="ellipse"/>
        </y:ShapeNode>
      </data>
      <data key="d1"/>
    </node>
    <node id="n472">
      <data key="d0">
        <y:ShapeNode>
          <y:Geometry height="20.0" width="20.0" x="438.49283595911754" y="4074.479032455724"/>
          <y:Fill color="#00CCFF" transparent="false"/>
          <y:BorderStyle color="#000000" type="line" width="1.0"/>
          <y:NodeLabel alignment="center" autoSizePolicy="node_width" fontFamily="Arial Black" fontSize="13" fontStyle="plain" hasBackgroundColor="false" hasLineColor="false" height="22.33203125" modelName="internal" modelPosition="c" textColor="#000000" visible="true" width="20.0" x="0.0" y="-1.166015625">T</y:NodeLabel>
          <y:Shape type="ellipse"/>
        </y:ShapeNode>
      </data>
      <data key="d1"/>
    </node>
    <node id="n473">
      <data key="d0">
        <y:ShapeNode>
          <y:Geometry height="20.0" width="20.0" x="609.4928054415394" y="3541.479032455724"/>
          <y:Fill color="#00CCFF" transparent="false"/>
          <y:BorderStyle color="#000000" type="line" width="1.0"/>
          <y:NodeLabel alignment="center" autoSizePolicy="node_width" fontFamily="Arial Black" fontSize="13" fontStyle="plain" hasBackgroundColor="false" hasLineColor="false" height="22.33203125" modelName="internal" modelPosition="c" textColor="#000000" visible="true" width="20.0" x="0.0" y="-1.166015625">T</y:NodeLabel>
          <y:Shape type="ellipse"/>
        </y:ShapeNode>
      </data>
      <data key="d1"/>
    </node>
    <node id="n474">
      <data key="d0">
        <y:ShapeNode>
          <y:Geometry height="20.0" width="20.0" x="497.4928054415394" y="3189.479032455721"/>
          <y:Fill color="#00CCFF" transparent="false"/>
          <y:BorderStyle color="#000000" type="line" width="1.0"/>
          <y:NodeLabel alignment="center" autoSizePolicy="node_width" fontFamily="Arial Black" fontSize="13" fontStyle="plain" hasBackgroundColor="false" hasLineColor="false" height="22.33203125" modelName="internal" modelPosition="c" textColor="#000000" visible="true" width="20.0" x="0.0" y="-1.166015625">T</y:NodeLabel>
          <y:Shape type="ellipse"/>
        </y:ShapeNode>
      </data>
      <data key="d1"/>
    </node>
    <node id="n475">
      <data key="d0">
        <y:ShapeNode>
          <y:Geometry height="20.0" width="20.0" x="614.4928054415394" y="2624.479032455721"/>
          <y:Fill color="#00CCFF" transparent="false"/>
          <y:BorderStyle color="#000000" type="line" width="1.0"/>
          <y:NodeLabel alignment="center" autoSizePolicy="node_width" fontFamily="Arial Black" fontSize="13" fontStyle="plain" hasBackgroundColor="false" hasLineColor="false" height="22.33203125" modelName="internal" modelPosition="c" textColor="#000000" visible="true" width="20.0" x="0.0" y="-1.166015625">T</y:NodeLabel>
          <y:Shape type="ellipse"/>
        </y:ShapeNode>
      </data>
      <data key="d1"/>
    </node>
    <node id="n476">
      <data key="d0">
        <y:ShapeNode>
          <y:Geometry height="20.0" width="20.0" x="615.4928054415394" y="2769.479032455721"/>
          <y:Fill color="#00CCFF" transparent="false"/>
          <y:BorderStyle color="#000000" type="line" width="1.0"/>
          <y:NodeLabel alignment="center" autoSizePolicy="node_width" fontFamily="Arial Black" fontSize="13" fontStyle="plain" hasBackgroundColor="false" hasLineColor="false" height="22.33203125" modelName="internal" modelPosition="c" textColor="#000000" visible="true" width="20.0" x="0.0" y="-1.166015625">T</y:NodeLabel>
          <y:Shape type="ellipse"/>
        </y:ShapeNode>
      </data>
      <data key="d1"/>
    </node>
    <node id="n477">
      <data key="d0">
        <y:ShapeNode>
          <y:Geometry height="20.0" width="20.0" x="615.4928054415394" y="2475.479032455721"/>
          <y:Fill color="#00CCFF" transparent="false"/>
          <y:BorderStyle color="#000000" type="line" width="1.0"/>
          <y:NodeLabel alignment="center" autoSizePolicy="node_width" fontFamily="Arial Black" fontSize="13" fontStyle="plain" hasBackgroundColor="false" hasLineColor="false" height="22.33203125" modelName="internal" modelPosition="c" textColor="#000000" visible="true" width="20.0" x="0.0" y="-1.166015625">T</y:NodeLabel>
          <y:Shape type="ellipse"/>
        </y:ShapeNode>
      </data>
      <data key="d1"/>
    </node>
    <node id="n478">
      <data key="d0">
        <y:ShapeNode>
          <y:Geometry height="20.0" width="20.0" x="614.4928054415394" y="2315.479032455721"/>
          <y:Fill color="#00CCFF" transparent="false"/>
          <y:BorderStyle color="#000000" type="line" width="1.0"/>
          <y:NodeLabel alignment="center" autoSizePolicy="node_width" fontFamily="Arial Black" fontSize="13" fontStyle="plain" hasBackgroundColor="false" hasLineColor="false" height="22.33203125" modelName="internal" modelPosition="c" textColor="#000000" visible="true" width="20.0" x="0.0" y="-1.166015625">T</y:NodeLabel>
          <y:Shape type="ellipse"/>
        </y:ShapeNode>
      </data>
      <data key="d1"/>
    </node>
    <node id="n479">
      <data key="d0">
        <y:ShapeNode>
          <y:Geometry height="20.0" width="20.0" x="587.4928054415394" y="1859.4790324557212"/>
          <y:Fill color="#00CCFF" transparent="false"/>
          <y:BorderStyle color="#000000" type="line" width="1.0"/>
          <y:NodeLabel alignment="center" autoSizePolicy="node_width" fontFamily="Arial Black" fontSize="13" fontStyle="plain" hasBackgroundColor="false" hasLineColor="false" height="22.33203125" modelName="internal" modelPosition="c" textColor="#000000" visible="true" width="20.0" x="0.0" y="-1.166015625">T</y:NodeLabel>
          <y:Shape type="ellipse"/>
        </y:ShapeNode>
      </data>
      <data key="d1"/>
    </node>
    <node id="n480">
      <data key="d0">
        <y:ShapeNode>
          <y:Geometry height="20.0" width="20.0" x="482.49283595911754" y="1481.5610637057205"/>
          <y:Fill color="#00CCFF" transparent="false"/>
          <y:BorderStyle color="#000000" type="line" width="1.0"/>
          <y:NodeLabel alignment="center" autoSizePolicy="node_width" fontFamily="Arial Black" fontSize="13" fontStyle="plain" hasBackgroundColor="false" hasLineColor="false" height="22.33203125" modelName="internal" modelPosition="c" textColor="#000000" visible="true" width="20.0" x="0.0" y="-1.166015625">T</y:NodeLabel>
          <y:Shape type="ellipse"/>
        </y:ShapeNode>
      </data>
      <data key="d1"/>
    </node>
    <node id="n481">
      <data key="d0">
        <y:ShapeNode>
          <y:Geometry height="20.0" width="20.0" x="482.49283595911754" y="1262.4789103854089"/>
          <y:Fill color="#00CCFF" transparent="false"/>
          <y:BorderStyle color="#000000" type="line" width="1.0"/>
          <y:NodeLabel alignment="center" autoSizePolicy="node_width" fontFamily="Arial Black" fontSize="13" fontStyle="plain" hasBackgroundColor="false" hasLineColor="false" height="22.33203125" modelName="internal" modelPosition="c" textColor="#000000" visible="true" width="20.0" x="0.0" y="-1.166015625">T</y:NodeLabel>
          <y:Shape type="ellipse"/>
        </y:ShapeNode>
      </data>
      <data key="d1"/>
    </node>
    <node id="n482">
      <data key="d0">
        <y:ShapeNode>
          <y:Geometry height="20.0" width="20.0" x="482.49283595911754" y="1319.4789103854089"/>
          <y:Fill color="#00CCFF" transparent="false"/>
          <y:BorderStyle color="#000000" type="line" width="1.0"/>
          <y:NodeLabel alignment="center" autoSizePolicy="node_width" fontFamily="Arial Black" fontSize="13" fontStyle="plain" hasBackgroundColor="false" hasLineColor="false" height="22.33203125" modelName="internal" modelPosition="c" textColor="#000000" visible="true" width="20.0" x="0.0" y="-1.166015625">T</y:NodeLabel>
          <y:Shape type="ellipse"/>
        </y:ShapeNode>
      </data>
      <data key="d1"/>
    </node>
    <node id="n483">
      <data key="d0">
        <y:ShapeNode>
          <y:Geometry height="20.0" width="20.0" x="482.49283595911754" y="928.4789103854089"/>
          <y:Fill color="#00CCFF" transparent="false"/>
          <y:BorderStyle color="#000000" type="line" width="1.0"/>
          <y:NodeLabel alignment="center" autoSizePolicy="node_width" fontFamily="Arial Black" fontSize="13" fontStyle="plain" hasBackgroundColor="false" hasLineColor="false" height="22.33203125" modelName="internal" modelPosition="c" textColor="#000000" visible="true" width="20.0" x="0.0" y="-1.166015625">T</y:NodeLabel>
          <y:Shape type="ellipse"/>
        </y:ShapeNode>
      </data>
      <data key="d1"/>
    </node>
    <node id="n484">
      <data key="d0">
        <y:ShapeNode>
          <y:Geometry height="20.0" width="20.0" x="482.49283595911754" y="1081.4789103854089"/>
          <y:Fill color="#00CCFF" transparent="false"/>
          <y:BorderStyle color="#000000" type="line" width="1.0"/>
          <y:NodeLabel alignment="center" autoSizePolicy="node_width" fontFamily="Arial Black" fontSize="13" fontStyle="plain" hasBackgroundColor="false" hasLineColor="false" height="22.33203125" modelName="internal" modelPosition="c" textColor="#000000" visible="true" width="20.0" x="0.0" y="-1.166015625">T</y:NodeLabel>
          <y:Shape type="ellipse"/>
        </y:ShapeNode>
      </data>
      <data key="d1"/>
    </node>
    <node id="n485">
      <data key="d0">
        <y:ShapeNode>
          <y:Geometry height="20.0" width="20.0" x="482.49283595911754" y="385.47891038540877"/>
          <y:Fill color="#00CCFF" transparent="false"/>
          <y:BorderStyle color="#000000" type="line" width="1.0"/>
          <y:NodeLabel alignment="center" autoSizePolicy="node_width" fontFamily="Arial Black" fontSize="13" fontStyle="plain" hasBackgroundColor="false" hasLineColor="false" height="22.33203125" modelName="internal" modelPosition="c" textColor="#000000" visible="true" width="20.0" x="0.0" y="-1.166015625">T</y:NodeLabel>
          <y:Shape type="ellipse"/>
        </y:ShapeNode>
      </data>
      <data key="d1"/>
    </node>
    <node id="n486">
      <data key="d0">
        <y:ShapeNode>
          <y:Geometry height="20.0" width="20.0" x="482.49283595911754" y="602.2546182116188"/>
          <y:Fill color="#00CCFF" transparent="false"/>
          <y:BorderStyle color="#000000" type="line" width="1.0"/>
          <y:NodeLabel alignment="center" autoSizePolicy="node_width" fontFamily="Arial Black" fontSize="13" fontStyle="plain" hasBackgroundColor="false" hasLineColor="false" height="22.33203125" modelName="internal" modelPosition="c" textColor="#000000" visible="true" width="20.0" x="0.0" y="-1.166015625">T</y:NodeLabel>
          <y:Shape type="ellipse"/>
        </y:ShapeNode>
      </data>
      <data key="d1"/>
    </node>
    <node id="n487">
      <data key="d0">
        <y:ShapeNode>
          <y:Geometry height="20.0" width="20.0" x="482.49283595911754" y="111.478910385409"/>
          <y:Fill color="#00CCFF" transparent="false"/>
          <y:BorderStyle color="#000000" type="line" width="1.0"/>
          <y:NodeLabel alignment="center" autoSizePolicy="node_width" fontFamily="Arial Black" fontSize="13" fontStyle="plain" hasBackgroundColor="false" hasLineColor="false" height="22.33203125" modelName="internal" modelPosition="c" textColor="#000000" visible="true" width="20.0" x="0.0" y="-1.166015625">T</y:NodeLabel>
          <y:Shape type="ellipse"/>
        </y:ShapeNode>
      </data>
      <data key="d1"/>
    </node>
    <node id="n488">
      <data key="d0">
        <y:ShapeNode>
          <y:Geometry height="79.31206512451172" width="108.20230102539062" x="-1706.6083298123672" y="2245.822782455721"/>
          <y:Fill color="#FF6666" transparent="false"/>
          <y:BorderStyle color="#000000" type="line" width="3.0"/>
          <y:NodeLabel alignment="center" autoSizePolicy="node_width" fontFamily="Dialog" fontSize="18" fontStyle="plain" hasBackgroundColor="false" hasLineColor="false" height="48.103515625" modelName="internal" modelPosition="c" textColor="#000000" visible="true" width="108.20230102539062" x="0.0" y="15.60427474975586">IMMUNE
RESPONSE</y:NodeLabel>
          <y:Shape type="octagon"/>
        </y:ShapeNode>
      </data>
      <data key="d1"/>
    </node>
    <node id="n489">
      <data key="d0">
        <y:ShapeNode>
          <y:Geometry height="20.0" width="20.0" x="-113.94055179723011" y="1361.5843791354089"/>
          <y:Fill color="#FFFF99" transparent="false"/>
          <y:BorderStyle color="#000000" type="line" width="1.0"/>
          <y:NodeLabel alignment="center" autoSizePolicy="node_width" fontFamily="Arial Black" fontSize="13" fontStyle="plain" hasBackgroundColor="false" hasLineColor="false" height="22.33203125" modelName="internal" modelPosition="c" textColor="#000000" visible="true" width="20.0" x="0.0" y="-1.166015625">O</y:NodeLabel>
          <y:Shape type="ellipse"/>
        </y:ShapeNode>
      </data>
      <data key="d1"/>
    </node>
    <node id="n490">
      <data key="d0">
        <y:ShapeNode>
          <y:Geometry height="20.0" width="80.0" x="-613.5070724881481" y="514.4002603589079"/>
          <y:Fill color="#CCFFFF" transparent="false"/>
          <y:BorderStyle color="#000000" type="line" width="1.0"/>
          <y:NodeLabel alignment="center" autoSizePolicy="node_width" fontFamily="Arial Black" fontSize="13" fontStyle="plain" hasBackgroundColor="false" hasLineColor="false" height="22.33203125" modelName="internal" modelPosition="c" textColor="#000000" visible="true" width="80.0" x="0.0" y="-1.166015625">IFNGR1</y:NodeLabel>
          <y:Shape type="roundrectangle"/>
        </y:ShapeNode>
      </data>
      <data key="d1"/>
    </node>
    <node id="n491">
      <data key="d0">
        <y:ShapeNode>
          <y:Geometry height="20.0" width="80.0" x="-716.7097530712198" y="710.72440181093"/>
          <y:Fill color="#CCFFFF" transparent="false"/>
          <y:BorderStyle color="#000000" type="line" width="1.0"/>
          <y:NodeLabel alignment="center" autoSizePolicy="node_width" fontFamily="Arial Black" fontSize="13" fontStyle="plain" hasBackgroundColor="false" hasLineColor="false" height="22.33203125" modelName="internal" modelPosition="c" textColor="#000000" visible="true" width="80.0" x="0.0" y="-1.166015625">JAK2</y:NodeLabel>
          <y:Shape type="roundrectangle"/>
        </y:ShapeNode>
      </data>
      <data key="d1"/>
    </node>
    <node id="n492">
      <data key="d0">
        <y:ShapeNode>
          <y:Geometry height="20.0" width="80.0" x="-716.7097530712198" y="398.85894052976244"/>
          <y:Fill color="#CCFFFF" transparent="false"/>
          <y:BorderStyle color="#000000" type="line" width="1.0"/>
          <y:NodeLabel alignment="center" autoSizePolicy="node_width" fontFamily="Arial Black" fontSize="13" fontStyle="plain" hasBackgroundColor="false" hasLineColor="false" height="22.33203125" modelName="internal" modelPosition="c" textColor="#000000" visible="true" width="80.0" x="0.0" y="-1.166015625">JAK1</y:NodeLabel>
          <y:Shape type="roundrectangle"/>
        </y:ShapeNode>
      </data>
      <data key="d1"/>
    </node>
    <node id="n493">
      <data key="d0">
        <y:ShapeNode>
          <y:Geometry height="20.0" width="20.0" x="-686.7097530712198" y="579.7140394561969"/>
          <y:Fill color="#FFFF99" transparent="false"/>
          <y:BorderStyle color="#000000" type="line" width="1.0"/>
          <y:NodeLabel alignment="center" autoSizePolicy="node_width" fontFamily="Arial Black" fontSize="13" fontStyle="plain" hasBackgroundColor="false" hasLineColor="false" height="22.33203125" modelName="internal" modelPosition="c" textColor="#000000" visible="true" width="20.0" x="0.0" y="-1.166015625">B</y:NodeLabel>
          <y:Shape type="ellipse"/>
        </y:ShapeNode>
      </data>
      <data key="d1"/>
    </node>
    <node id="n494">
      <data key="d0">
        <y:ShapeNode>
          <y:Geometry height="20.0" width="80.0" x="-651.4006855009991" y="128.33091220319972"/>
          <y:Fill color="#CCFFFF" transparent="false"/>
          <y:BorderStyle color="#000000" type="line" width="1.0"/>
          <y:NodeLabel alignment="center" autoSizePolicy="node_width" fontFamily="Arial Black" fontSize="13" fontStyle="plain" hasBackgroundColor="false" hasLineColor="false" height="22.33203125" modelName="internal" modelPosition="c" textColor="#000000" visible="true" width="80.0" x="0.0" y="-1.166015625">IFNAR1</y:NodeLabel>
          <y:Shape type="roundrectangle"/>
        </y:ShapeNode>
      </data>
      <data key="d1"/>
    </node>
    <node id="n495">
      <data key="d0">
        <y:ShapeNode>
          <y:Geometry height="20.0" width="80.0" x="-716.7097530712198" y="75.61390118692046"/>
          <y:Fill color="#CCFFFF" transparent="false"/>
          <y:BorderStyle color="#000000" type="line" width="1.0"/>
          <y:NodeLabel alignment="center" autoSizePolicy="node_width" fontFamily="Arial Black" fontSize="13" fontStyle="plain" hasBackgroundColor="false" hasLineColor="false" height="22.33203125" modelName="internal" modelPosition="c" textColor="#000000" visible="true" width="80.0" x="0.0" y="-1.166015625">TYK2</y:NodeLabel>
          <y:Shape type="roundrectangle"/>
        </y:ShapeNode>
      </data>
      <data key="d1"/>
    </node>
    <node id="n496">
      <data key="d0">
        <y:ShapeNode>
          <y:Geometry height="60.0" width="80.0" x="335.49283595911754" y="795.4789103854089"/>
          <y:Fill color="#FFFF99" transparent="false"/>
          <y:BorderStyle color="#000000" type="line" width="1.0"/>
          <y:NodeLabel alignment="center" autoSizePolicy="node_width" fontFamily="Arial Black" fontSize="13" fontStyle="plain" hasBackgroundColor="false" hasLineColor="false" height="58.99609375" modelName="internal" modelPosition="c" textColor="#000000" visible="true" width="80.0" x="0.0" y="0.501953125">IRF1
IRF1
[P]</y:NodeLabel>
          <y:Shape type="roundrectangle"/>
        </y:ShapeNode>
      </data>
      <data key="d1"/>
    </node>
    <node id="n497">
      <data key="d0">
        <y:ShapeNode>
          <y:Geometry height="20.0" width="20.0" x="181.83678432337535" y="814.7279338229089"/>
          <y:Fill color="#FFFF99" transparent="false"/>
          <y:BorderStyle color="#000000" type="line" width="1.0"/>
          <y:NodeLabel alignment="center" autoSizePolicy="node_width" fontFamily="Arial Black" fontSize="13" fontStyle="plain" hasBackgroundColor="false" hasLineColor="false" height="22.33203125" modelName="internal" modelPosition="c" textColor="#000000" visible="true" width="20.0" x="0.0" y="-1.166015625">O</y:NodeLabel>
          <y:Shape type="ellipse"/>
        </y:ShapeNode>
      </data>
      <data key="d1"/>
    </node>
    <node id="n498">
      <data key="d0">
        <y:ShapeNode>
          <y:Geometry height="20.0" width="100.0" x="-493.5070724881481" y="1305.4789103854089"/>
          <y:Fill color="#CCFFFF" transparent="false"/>
          <y:BorderStyle color="#000000" type="line" width="1.0"/>
          <y:NodeLabel alignment="center" autoSizePolicy="node_width" fontFamily="Arial Black" fontSize="13" fontStyle="plain" hasBackgroundColor="false" hasLineColor="false" height="22.33203125" modelName="internal" modelPosition="c" textColor="#000000" visible="true" width="100.0" x="0.0" y="-1.166015625">NFKBIA</y:NodeLabel>
          <y:Shape type="roundrectangle"/>
        </y:ShapeNode>
      </data>
      <data key="d1"/>
    </node>
    <node id="n499">
      <data key="d0">
        <y:ShapeNode>
          <y:Geometry height="20.0" width="100.0" x="-493.5070724881481" y="1408.4789103854084"/>
          <y:Fill color="#CCFFFF" transparent="false"/>
          <y:BorderStyle color="#000000" type="line" width="1.0"/>
          <y:NodeLabel alignment="center" autoSizePolicy="node_width" fontFamily="Arial Black" fontSize="13" fontStyle="plain" hasBackgroundColor="false" hasLineColor="false" height="22.33203125" modelName="internal" modelPosition="c" textColor="#000000" visible="true" width="100.0" x="0.0" y="-1.166015625">NFKB1(p50)</y:NodeLabel>
          <y:Shape type="roundrectangle"/>
        </y:ShapeNode>
      </data>
      <data key="d1"/>
    </node>
    <node id="n500">
      <data key="d0">
        <y:ShapeNode>
          <y:Geometry height="20.0" width="100.0" x="-493.5070724881481" y="1356.4789103854089"/>
          <y:Fill color="#CCFFFF" transparent="false"/>
          <y:BorderStyle color="#000000" type="line" width="1.0"/>
          <y:NodeLabel alignment="center" autoSizePolicy="node_width" fontFamily="Arial Black" fontSize="13" fontStyle="plain" hasBackgroundColor="false" hasLineColor="false" height="22.33203125" modelName="internal" modelPosition="c" textColor="#000000" visible="true" width="100.0" x="0.0" y="-1.166015625">RELA (p65)</y:NodeLabel>
          <y:Shape type="roundrectangle"/>
        </y:ShapeNode>
      </data>
      <data key="d1"/>
    </node>
    <node id="n501">
      <data key="d0">
        <y:ShapeNode>
          <y:Geometry height="20.0" width="20.0" x="-547.5070724881481" y="1355.4789103854089"/>
          <y:Fill color="#FFFF99" transparent="false"/>
          <y:BorderStyle color="#000000" type="line" width="1.0"/>
          <y:NodeLabel alignment="center" autoSizePolicy="node_width" fontFamily="Arial Black" fontSize="13" fontStyle="plain" hasBackgroundColor="false" hasLineColor="false" height="22.33203125" modelName="internal" modelPosition="c" textColor="#000000" visible="true" width="20.0" x="0.0" y="-1.166015625">B</y:NodeLabel>
          <y:Shape type="ellipse"/>
        </y:ShapeNode>
      </data>
      <data key="d1"/>
    </node>
    <node id="n502">
      <data key="d0">
        <y:ShapeNode>
          <y:Geometry height="20.0" width="100.0" x="-332.68739469323884" y="2266.3262765117656"/>
          <y:Fill color="#CCFFFF" transparent="false"/>
          <y:BorderStyle color="#000000" type="line" width="1.0"/>
          <y:NodeLabel alignment="center" autoSizePolicy="node_width" fontFamily="Arial Black" fontSize="13" fontStyle="plain" hasBackgroundColor="false" hasLineColor="false" height="22.33203125" modelName="internal" modelPosition="c" textColor="#000000" visible="true" width="104.0" x="-2.0" y="-1.166015625">NFKB2 (p100)</y:NodeLabel>
          <y:Shape type="roundrectangle"/>
        </y:ShapeNode>
      </data>
      <data key="d1"/>
    </node>
    <node id="n503">
      <data key="d0">
        <y:ShapeNode>
          <y:Geometry height="20.0" width="100.0" x="-400.3330157475933" y="2152.972479766185"/>
          <y:Fill color="#CCFFFF" transparent="false"/>
          <y:BorderStyle color="#000000" type="line" width="1.0"/>
          <y:NodeLabel alignment="center" autoSizePolicy="node_width" fontFamily="Arial Black" fontSize="13" fontStyle="plain" hasBackgroundColor="false" hasLineColor="false" height="22.33203125" modelName="internal" modelPosition="c" textColor="#000000" visible="true" width="100.0" x="0.0" y="-1.166015625">RELB</y:NodeLabel>
          <y:Shape type="roundrectangle"/>
        </y:ShapeNode>
      </data>
      <data key="d1"/>
    </node>
    <node id="n504">
      <data key="d0">
        <y:ShapeNode>
          <y:Geometry height="20.0" width="20.0" x="-292.4756553428301" y="2191.291999410152"/>
          <y:Fill color="#FFFF99" transparent="false"/>
          <y:BorderStyle color="#000000" type="line" width="1.0"/>
          <y:NodeLabel alignment="center" autoSizePolicy="node_width" fontFamily="Arial Black" fontSize="13" fontStyle="plain" hasBackgroundColor="false" hasLineColor="false" height="22.33203125" modelName="internal" modelPosition="c" textColor="#000000" visible="true" width="20.0" x="0.0" y="-1.166015625">B</y:NodeLabel>
          <y:Shape type="ellipse"/>
        </y:ShapeNode>
      </data>
      <data key="d1"/>
    </node>
    <node id="n505">
      <data key="d0">
        <y:ShapeNode>
          <y:Geometry height="20.0" width="20.0" x="-292.7786831708536" y="2340.6134333831387"/>
          <y:Fill color="#FFFF99" transparent="false"/>
          <y:BorderStyle color="#000000" type="line" width="1.0"/>
          <y:NodeLabel alignment="center" autoSizePolicy="node_width" fontFamily="Arial Black" fontSize="13" fontStyle="plain" hasBackgroundColor="false" hasLineColor="false" height="22.33203125" modelName="internal" modelPosition="c" textColor="#000000" visible="true" width="20.0" x="0.0" y="-1.166015625">O</y:NodeLabel>
          <y:Shape type="ellipse"/>
        </y:ShapeNode>
      </data>
      <data key="d1"/>
    </node>
    <node id="n506">
      <data key="d0">
        <y:ShapeNode>
          <y:Geometry height="20.0" width="80.0" x="-346.5069504178356" y="2674.479032455721"/>
          <y:Fill color="#CCFFFF" transparent="false"/>
          <y:BorderStyle color="#000000" type="line" width="1.0"/>
          <y:NodeLabel alignment="center" autoSizePolicy="node_width" fontFamily="Arial Black" fontSize="13" fontStyle="plain" hasBackgroundColor="false" hasLineColor="false" height="22.33203125" modelName="internal" modelPosition="c" textColor="#000000" visible="true" width="80.0" x="0.0" y="-1.166015625">IKBKG</y:NodeLabel>
          <y:Shape type="roundrectangle"/>
        </y:ShapeNode>
      </data>
      <data key="d1"/>
    </node>
    <node id="n507">
      <data key="d0">
        <y:ShapeNode>
          <y:Geometry height="20.0" width="20.0" x="-240.50696567662465" y="2672.479032455721"/>
          <y:Fill color="#FFFF99" transparent="false"/>
          <y:BorderStyle color="#000000" type="line" width="1.0"/>
          <y:NodeLabel alignment="center" autoSizePolicy="node_width" fontFamily="Arial Black" fontSize="13" fontStyle="plain" hasBackgroundColor="false" hasLineColor="false" height="22.33203125" modelName="internal" modelPosition="c" textColor="#000000" visible="true" width="20.0" x="0.0" y="-1.166015625">B</y:NodeLabel>
          <y:Shape type="ellipse"/>
        </y:ShapeNode>
      </data>
      <data key="d1"/>
    </node>
    <node id="n508">
      <data key="d0">
        <y:ShapeNode>
          <y:Geometry height="20.0" width="100.0" x="-766.5070724881481" y="3074.479032455721"/>
          <y:Fill color="#CCFFFF" transparent="false"/>
          <y:BorderStyle color="#000000" type="line" width="1.0"/>
          <y:NodeLabel alignment="center" autoSizePolicy="node_width" fontFamily="Arial Black" fontSize="13" fontStyle="plain" hasBackgroundColor="false" hasLineColor="false" height="22.33203125" modelName="internal" modelPosition="c" textColor="#000000" visible="true" width="100.0" x="0.0" y="-1.166015625">MAP3K7IP1</y:NodeLabel>
          <y:Shape type="roundrectangle"/>
        </y:ShapeNode>
      </data>
      <data key="d1"/>
    </node>
    <node id="n509">
      <data key="d0">
        <y:ShapeNode>
          <y:Geometry height="20.0" width="100.0" x="-766.5070724881481" y="3121.479032455721"/>
          <y:Fill color="#CCFFFF" transparent="false"/>
          <y:BorderStyle color="#000000" type="line" width="1.0"/>
          <y:NodeLabel alignment="center" autoSizePolicy="node_width" fontFamily="Arial Black" fontSize="13" fontStyle="plain" hasBackgroundColor="false" hasLineColor="false" height="22.33203125" modelName="internal" modelPosition="c" textColor="#000000" visible="true" width="100.0" x="0.0" y="-1.166015625">MAP3K7IP2
</y:NodeLabel>
          <y:Shape type="roundrectangle"/>
        </y:ShapeNode>
      </data>
      <data key="d1"/>
    </node>
    <node id="n510">
      <data key="d0">
        <y:ShapeNode>
          <y:Geometry height="20.0" width="100.0" x="-766.5070724881481" y="3169.479032455721"/>
          <y:Fill color="#CCFFFF" transparent="false"/>
          <y:BorderStyle color="#000000" type="line" width="1.0"/>
          <y:NodeLabel alignment="center" autoSizePolicy="node_width" fontFamily="Arial Black" fontSize="13" fontStyle="plain" hasBackgroundColor="false" hasLineColor="false" height="22.33203125" modelName="internal" modelPosition="c" textColor="#000000" visible="true" width="100.0" x="0.0" y="-1.166015625">MAP3K7</y:NodeLabel>
          <y:Shape type="roundrectangle"/>
        </y:ShapeNode>
      </data>
      <data key="d1"/>
    </node>
    <node id="n511">
      <data key="d0">
        <y:ShapeNode>
          <y:Geometry height="20.0" width="20.0" x="-601.8797370643956" y="3122.4013522013306"/>
          <y:Fill color="#FFFF99" transparent="false"/>
          <y:BorderStyle color="#000000" type="line" width="1.0"/>
          <y:NodeLabel alignment="center" autoSizePolicy="node_width" fontFamily="Arial Black" fontSize="13" fontStyle="plain" hasBackgroundColor="false" hasLineColor="false" height="22.33203125" modelName="internal" modelPosition="c" textColor="#000000" visible="true" width="20.0" x="0.0" y="-1.166015625">B</y:NodeLabel>
          <y:Shape type="ellipse"/>
        </y:ShapeNode>
      </data>
      <data key="d1"/>
    </node>
    <node id="n512">
      <data key="d0">
        <y:ShapeNode>
          <y:Geometry height="20.0" width="100.0" x="-638.5070724881481" y="2221.479032455721"/>
          <y:Fill color="#CCFFFF" transparent="false"/>
          <y:BorderStyle color="#000000" type="line" width="1.0"/>
          <y:NodeLabel alignment="center" autoSizePolicy="node_width" fontFamily="Arial Black" fontSize="13" fontStyle="plain" hasBackgroundColor="false" hasLineColor="false" height="22.33203125" modelName="internal" modelPosition="c" textColor="#000000" visible="true" width="100.0" x="0.0" y="-1.166015625">TNFRSF1A</y:NodeLabel>
          <y:Shape type="roundrectangle"/>
        </y:ShapeNode>
      </data>
      <data key="d1"/>
    </node>
    <node id="n513">
      <data key="d0">
        <y:ShapeNode>
          <y:Geometry height="20.0" width="20.0" x="-661.5070724881481" y="2279.479032455721"/>
          <y:Fill color="#FFFF99" transparent="false"/>
          <y:BorderStyle color="#000000" type="line" width="1.0"/>
          <y:NodeLabel alignment="center" autoSizePolicy="node_width" fontFamily="Arial Black" fontSize="13" fontStyle="plain" hasBackgroundColor="false" hasLineColor="false" height="22.33203125" modelName="internal" modelPosition="c" textColor="#000000" visible="true" width="20.0" x="0.0" y="-1.166015625">B</y:NodeLabel>
          <y:Shape type="ellipse"/>
        </y:ShapeNode>
      </data>
      <data key="d1"/>
    </node>
    <node id="n514">
      <data key="d0">
        <y:ShapeNode>
          <y:Geometry height="20.0" width="20.0" x="393.83292384974254" y="2623.209501205721"/>
          <y:Fill color="#FFFF99" transparent="false"/>
          <y:BorderStyle color="#000000" type="line" width="1.0"/>
          <y:NodeLabel alignment="center" autoSizePolicy="node_width" fontFamily="Arial Black" fontSize="13" fontStyle="plain" hasBackgroundColor="false" hasLineColor="false" height="22.33203125" modelName="internal" modelPosition="c" textColor="#000000" visible="true" width="20.0" x="0.0" y="-1.166015625">O</y:NodeLabel>
          <y:Shape type="ellipse"/>
        </y:ShapeNode>
      </data>
      <data key="d1"/>
    </node>
    <node id="n515">
      <data key="d0">
        <y:ShapeNode>
          <y:Geometry height="20.0" width="20.0" x="1391.5708694063828" y="2625.479032455721"/>
          <y:Fill color="#99CC00" transparent="false"/>
          <y:BorderStyle color="#000000" type="line" width="1.0"/>
          <y:NodeLabel alignment="center" autoSizePolicy="node_width" fontFamily="Arial Black" fontSize="13" fontStyle="plain" hasBackgroundColor="false" hasLineColor="false" height="22.33203125" modelName="internal" modelPosition="c" textColor="#000000" visible="true" width="20.0" x="0.0" y="-1.166015625">A</y:NodeLabel>
          <y:Shape type="ellipse"/>
        </y:ShapeNode>
      </data>
      <data key="d1"/>
    </node>
    <node id="n516">
      <data key="d0">
        <y:ShapeNode>
          <y:Geometry height="20.0" width="80.0" x="-36.50696090825306" y="1366.4789103854089"/>
          <y:Fill color="#CCFFFF" transparent="false"/>
          <y:BorderStyle color="#000000" type="line" width="1.0"/>
          <y:NodeLabel alignment="center" autoSizePolicy="node_width" fontFamily="Arial Black" fontSize="13" fontStyle="plain" hasBackgroundColor="false" hasLineColor="false" height="22.33203125" modelName="internal" modelPosition="c" textColor="#000000" visible="true" width="80.0" x="0.0" y="-1.166015625">CHUK</y:NodeLabel>
          <y:Shape type="roundrectangle"/>
        </y:ShapeNode>
      </data>
      <data key="d1"/>
    </node>
    <node id="n517">
      <data key="d0">
        <y:ShapeNode>
          <y:Geometry height="20.0" width="20.0" x="205.57994838587535" y="1082.4632853854089"/>
          <y:Fill color="#FFFF99" transparent="false"/>
          <y:BorderStyle color="#000000" type="line" width="1.0"/>
          <y:NodeLabel alignment="center" autoSizePolicy="node_width" fontFamily="Arial Black" fontSize="13" fontStyle="plain" hasBackgroundColor="false" hasLineColor="false" height="22.33203125" modelName="internal" modelPosition="c" textColor="#000000" visible="true" width="20.0" x="0.0" y="-1.166015625">O</y:NodeLabel>
          <y:Shape type="ellipse"/>
        </y:ShapeNode>
      </data>
      <data key="d1"/>
    </node>
    <node id="n518">
      <data key="d0">
        <y:ShapeNode>
          <y:Geometry height="20.0" width="20.0" x="205.57994838587535" y="1209.1996135104089"/>
          <y:Fill color="#FFFF99" transparent="false"/>
          <y:BorderStyle color="#000000" type="line" width="1.0"/>
          <y:NodeLabel alignment="center" autoSizePolicy="node_width" fontFamily="Arial Black" fontSize="13" fontStyle="plain" hasBackgroundColor="false" hasLineColor="false" height="22.33203125" modelName="internal" modelPosition="c" textColor="#000000" visible="true" width="20.0" x="0.0" y="-1.166015625">O</y:NodeLabel>
          <y:Shape type="ellipse"/>
        </y:ShapeNode>
      </data>
      <data key="d1"/>
    </node>
    <node id="n519">
      <data key="d0">
        <y:ShapeNode>
          <y:Geometry height="20.0" width="20.0" x="1391.5708694063828" y="796.4789103854089"/>
          <y:Fill color="#99CC00" transparent="false"/>
          <y:BorderStyle color="#000000" type="line" width="1.0"/>
          <y:NodeLabel alignment="center" autoSizePolicy="node_width" fontFamily="Arial Black" fontSize="13" fontStyle="plain" hasBackgroundColor="false" hasLineColor="false" height="22.33203125" modelName="internal" modelPosition="c" textColor="#000000" visible="true" width="20.0" x="0.0" y="-1.166015625">A</y:NodeLabel>
          <y:Shape type="ellipse"/>
        </y:ShapeNode>
      </data>
      <data key="d1"/>
    </node>
    <node id="n520">
      <data key="d0">
        <y:ShapeNode>
          <y:Geometry height="20.0" width="20.0" x="1244.2637467324882" y="4528.514446040134"/>
          <y:Fill color="#99CC00" transparent="false"/>
          <y:BorderStyle color="#000000" type="line" width="1.0"/>
          <y:NodeLabel alignment="center" autoSizePolicy="node_width" fontFamily="Arial Black" fontSize="13" fontStyle="plain" hasBackgroundColor="false" hasLineColor="false" height="22.33203125" modelName="internal" modelPosition="c" textColor="#000000" visible="true" width="20.0" x="0.0" y="-1.166015625">A</y:NodeLabel>
          <y:Shape type="ellipse"/>
        </y:ShapeNode>
      </data>
      <data key="d1"/>
    </node>
    <node id="n521">
      <data key="d0">
        <y:ShapeNode>
          <y:Geometry height="20.0" width="20.0" x="518.4928054415394" y="4531.479032455723"/>
          <y:Fill color="#00CCFF" transparent="false"/>
          <y:BorderStyle color="#000000" type="line" width="1.0"/>
          <y:NodeLabel alignment="center" autoSizePolicy="node_width" fontFamily="Arial Black" fontSize="13" fontStyle="plain" hasBackgroundColor="false" hasLineColor="false" height="22.33203125" modelName="internal" modelPosition="c" textColor="#000000" visible="true" width="20.0" x="0.0" y="-1.166015625">T</y:NodeLabel>
          <y:Shape type="ellipse"/>
        </y:ShapeNode>
      </data>
      <data key="d1"/>
    </node>
    <node id="n522">
      <data key="d0">
        <y:ShapeNode>
          <y:Geometry height="20.0" width="20.0" x="-388.5069504178356" y="569.4789103854089"/>
          <y:Fill color="#99CC00" transparent="false"/>
          <y:BorderStyle color="#000000" type="line" width="1.0"/>
          <y:NodeLabel alignment="center" autoSizePolicy="node_width" fontFamily="Arial Black" fontSize="13" fontStyle="plain" hasBackgroundColor="false" hasLineColor="false" height="22.33203125" modelName="internal" modelPosition="c" textColor="#000000" visible="true" width="20.0" x="0.0" y="-1.166015625">A</y:NodeLabel>
          <y:Shape type="ellipse"/>
        </y:ShapeNode>
      </data>
      <data key="d1"/>
    </node>
    <node id="n523">
      <data key="d0">
        <y:ShapeNode>
          <y:Geometry height="20.0" width="20.0" x="-493.5070724881481" y="186.478910385409"/>
          <y:Fill color="#99CC00" transparent="false"/>
          <y:BorderStyle color="#000000" type="line" width="1.0"/>
          <y:NodeLabel alignment="center" autoSizePolicy="node_width" fontFamily="Arial Black" fontSize="13" fontStyle="plain" hasBackgroundColor="false" hasLineColor="false" height="22.33203125" modelName="internal" modelPosition="c" textColor="#000000" visible="true" width="20.0" x="0.0" y="-1.166015625">A</y:NodeLabel>
          <y:Shape type="ellipse"/>
        </y:ShapeNode>
      </data>
      <data key="d1"/>
    </node>
    <node id="n524">
      <data key="d0">
        <y:ShapeNode>
          <y:Geometry height="20.0" width="20.0" x="110.71732649716535" y="480.4789103854089"/>
          <y:Fill color="#99CC00" transparent="false"/>
          <y:BorderStyle color="#000000" type="line" width="1.0"/>
          <y:NodeLabel alignment="center" autoSizePolicy="node_width" fontFamily="Arial Black" fontSize="13" fontStyle="plain" hasBackgroundColor="false" hasLineColor="false" height="22.33203125" modelName="internal" modelPosition="c" textColor="#000000" visible="true" width="20.0" x="0.0" y="-1.166015625">A</y:NodeLabel>
          <y:Shape type="ellipse"/>
        </y:ShapeNode>
      </data>
      <data key="d1"/>
    </node>
    <node id="n525">
      <data key="d0">
        <y:ShapeNode>
          <y:Geometry height="20.0" width="20.0" x="-86.50696186192738" y="750.4789103854089"/>
          <y:Fill color="#99CC00" transparent="false"/>
          <y:BorderStyle color="#000000" type="line" width="1.0"/>
          <y:NodeLabel alignment="center" autoSizePolicy="node_width" fontFamily="Arial Black" fontSize="13" fontStyle="plain" hasBackgroundColor="false" hasLineColor="false" height="22.33203125" modelName="internal" modelPosition="c" textColor="#000000" visible="true" width="20.0" x="0.0" y="-1.166015625">A</y:NodeLabel>
          <y:Shape type="ellipse"/>
        </y:ShapeNode>
      </data>
      <data key="d1"/>
    </node>
    <node id="n526">
      <data key="d0">
        <y:ShapeNode>
          <y:Geometry height="20.0" width="20.0" x="-37.50696090825306" y="1118.4789103854089"/>
          <y:Fill color="#99CC00" transparent="false"/>
          <y:BorderStyle color="#000000" type="line" width="1.0"/>
          <y:NodeLabel alignment="center" autoSizePolicy="node_width" fontFamily="Arial Black" fontSize="13" fontStyle="plain" hasBackgroundColor="false" hasLineColor="false" height="22.33203125" modelName="internal" modelPosition="c" textColor="#000000" visible="true" width="20.0" x="0.0" y="-1.166015625">A</y:NodeLabel>
          <y:Shape type="ellipse"/>
        </y:ShapeNode>
      </data>
      <data key="d1"/>
    </node>
    <node id="n527">
      <data key="d0">
        <y:ShapeNode>
          <y:Geometry height="20.0" width="20.0" x="-38.50696186192738" y="1184.4789103854089"/>
          <y:Fill color="#99CC00" transparent="false"/>
          <y:BorderStyle color="#000000" type="line" width="1.0"/>
          <y:NodeLabel alignment="center" autoSizePolicy="node_width" fontFamily="Arial Black" fontSize="13" fontStyle="plain" hasBackgroundColor="false" hasLineColor="false" height="22.33203125" modelName="internal" modelPosition="c" textColor="#000000" visible="true" width="20.0" x="0.0" y="-1.166015625">A</y:NodeLabel>
          <y:Shape type="ellipse"/>
        </y:ShapeNode>
      </data>
      <data key="d1"/>
    </node>
    <node id="n528">
      <data key="d0">
        <y:ShapeNode>
          <y:Geometry height="20.0" width="20.0" x="-439.5069504178356" y="1269.4789103854089"/>
          <y:Fill color="#99CC00" transparent="false"/>
          <y:BorderStyle color="#000000" type="line" width="1.0"/>
          <y:NodeLabel alignment="center" autoSizePolicy="node_width" fontFamily="Arial Black" fontSize="13" fontStyle="plain" hasBackgroundColor="false" hasLineColor="false" height="22.33203125" modelName="internal" modelPosition="c" textColor="#000000" visible="true" width="20.0" x="0.0" y="-1.166015625">A</y:NodeLabel>
          <y:Shape type="ellipse"/>
        </y:ShapeNode>
      </data>
      <data key="d1"/>
    </node>
    <node id="n529">
      <data key="d0">
        <y:ShapeNode>
          <y:Geometry height="20.0" width="20.0" x="102.49304195276989" y="1389.4789103854089"/>
          <y:Fill color="#99CC00" transparent="false"/>
          <y:BorderStyle color="#000000" type="line" width="1.0"/>
          <y:NodeLabel alignment="center" autoSizePolicy="node_width" fontFamily="Arial Black" fontSize="13" fontStyle="plain" hasBackgroundColor="false" hasLineColor="false" height="22.33203125" modelName="internal" modelPosition="c" textColor="#000000" visible="true" width="20.0" x="0.0" y="-1.166015625">A</y:NodeLabel>
          <y:Shape type="ellipse"/>
        </y:ShapeNode>
      </data>
      <data key="d1"/>
    </node>
    <node id="n530">
      <data key="d0">
        <y:ShapeNode>
          <y:Geometry height="20.0" width="20.0" x="101.49304195276989" y="1312.4789103854089"/>
          <y:Fill color="#CC99FF" transparent="false"/>
          <y:BorderStyle color="#000000" type="line" width="1.0"/>
          <y:NodeLabel alignment="center" autoSizePolicy="node_width" fontFamily="Arial Black" fontSize="12" fontStyle="plain" hasBackgroundColor="false" hasLineColor="false" height="20.921875" modelName="internal" modelPosition="c" textColor="#000000" visible="true" width="23.0" x="-1.5" y="-0.4609375">OR</y:NodeLabel>
          <y:Shape type="ellipse"/>
        </y:ShapeNode>
      </data>
      <data key="d1"/>
    </node>
    <node id="n531">
      <data key="d0">
        <y:ShapeNode>
          <y:Geometry height="20.0" width="20.0" x="-419.5069504178356" y="1638.4790324557207"/>
          <y:Fill color="#99CC00" transparent="false"/>
          <y:BorderStyle color="#000000" type="line" width="1.0"/>
          <y:NodeLabel alignment="center" autoSizePolicy="node_width" fontFamily="Arial Black" fontSize="13" fontStyle="plain" hasBackgroundColor="false" hasLineColor="false" height="22.33203125" modelName="internal" modelPosition="c" textColor="#000000" visible="true" width="20.0" x="0.0" y="-1.166015625">A</y:NodeLabel>
          <y:Shape type="ellipse"/>
        </y:ShapeNode>
      </data>
      <data key="d1"/>
    </node>
    <node id="n532">
      <data key="d0">
        <y:ShapeNode>
          <y:Geometry height="20.0" width="20.0" x="-157.50696567662465" y="1893.4790324557214"/>
          <y:Fill color="#99CC00" transparent="false"/>
          <y:BorderStyle color="#000000" type="line" width="1.0"/>
          <y:NodeLabel alignment="center" autoSizePolicy="node_width" fontFamily="Arial Black" fontSize="13" fontStyle="plain" hasBackgroundColor="false" hasLineColor="false" height="22.33203125" modelName="internal" modelPosition="c" textColor="#000000" visible="true" width="20.0" x="0.0" y="-1.166015625">A</y:NodeLabel>
          <y:Shape type="ellipse"/>
        </y:ShapeNode>
      </data>
      <data key="d1"/>
    </node>
    <node id="n533">
      <data key="d0">
        <y:ShapeNode>
          <y:Geometry height="20.0" width="20.0" x="-599.5070724881481" y="1994.4790324557212"/>
          <y:Fill color="#99CC00" transparent="false"/>
          <y:BorderStyle color="#000000" type="line" width="1.0"/>
          <y:NodeLabel alignment="center" autoSizePolicy="node_width" fontFamily="Arial Black" fontSize="13" fontStyle="plain" hasBackgroundColor="false" hasLineColor="false" height="22.33203125" modelName="internal" modelPosition="c" textColor="#000000" visible="true" width="20.0" x="0.0" y="-1.166015625">A</y:NodeLabel>
          <y:Shape type="ellipse"/>
        </y:ShapeNode>
      </data>
      <data key="d1"/>
    </node>
    <node id="n534">
      <data key="d0">
        <y:ShapeNode>
          <y:Geometry height="20.0" width="20.0" x="403.49283595911754" y="1998.4790324557212"/>
          <y:Fill color="#99CC00" transparent="false"/>
          <y:BorderStyle color="#000000" type="line" width="1.0"/>
          <y:NodeLabel alignment="center" autoSizePolicy="node_width" fontFamily="Arial Black" fontSize="13" fontStyle="plain" hasBackgroundColor="false" hasLineColor="false" height="22.33203125" modelName="internal" modelPosition="c" textColor="#000000" visible="true" width="20.0" x="0.0" y="-1.166015625">A</y:NodeLabel>
          <y:Shape type="ellipse"/>
        </y:ShapeNode>
      </data>
      <data key="d1"/>
    </node>
    <node id="n535">
      <data key="d0">
        <y:ShapeNode>
          <y:Geometry height="20.0" width="20.0" x="419.49283595911754" y="2157.479032455721"/>
          <y:Fill color="#99CC00" transparent="false"/>
          <y:BorderStyle color="#000000" type="line" width="1.0"/>
          <y:NodeLabel alignment="center" autoSizePolicy="node_width" fontFamily="Arial Black" fontSize="13" fontStyle="plain" hasBackgroundColor="false" hasLineColor="false" height="22.33203125" modelName="internal" modelPosition="c" textColor="#000000" visible="true" width="20.0" x="0.0" y="-1.166015625">A</y:NodeLabel>
          <y:Shape type="ellipse"/>
        </y:ShapeNode>
      </data>
      <data key="d1"/>
    </node>
    <node id="n536">
      <data key="d0">
        <y:ShapeNode>
          <y:Geometry height="20.0" width="20.0" x="-326.5069504178356" y="3270.479032455721"/>
          <y:Fill color="#99CC00" transparent="false"/>
          <y:BorderStyle color="#000000" type="line" width="1.0"/>
          <y:NodeLabel alignment="center" autoSizePolicy="node_width" fontFamily="Arial Black" fontSize="13" fontStyle="plain" hasBackgroundColor="false" hasLineColor="false" height="22.33203125" modelName="internal" modelPosition="c" textColor="#000000" visible="true" width="20.0" x="0.0" y="-1.166015625">A</y:NodeLabel>
          <y:Shape type="ellipse"/>
        </y:ShapeNode>
      </data>
      <data key="d1"/>
    </node>
    <node id="n537">
      <data key="d0">
        <y:ShapeNode>
          <y:Geometry height="20.0" width="20.0" x="-161.50696567662465" y="3296.479032455721"/>
          <y:Fill color="#99CC00" transparent="false"/>
          <y:BorderStyle color="#000000" type="line" width="1.0"/>
          <y:NodeLabel alignment="center" autoSizePolicy="node_width" fontFamily="Arial Black" fontSize="13" fontStyle="plain" hasBackgroundColor="false" hasLineColor="false" height="22.33203125" modelName="internal" modelPosition="c" textColor="#000000" visible="true" width="20.0" x="0.0" y="-1.166015625">A</y:NodeLabel>
          <y:Shape type="ellipse"/>
        </y:ShapeNode>
      </data>
      <data key="d1"/>
    </node>
    <node id="n538">
      <data key="d0">
        <y:ShapeNode>
          <y:Geometry height="20.0" width="20.0" x="-230.5069046414684" y="3377.479032455721"/>
          <y:Fill color="#99CC00" transparent="false"/>
          <y:BorderStyle color="#000000" type="line" width="1.0"/>
          <y:NodeLabel alignment="center" autoSizePolicy="node_width" fontFamily="Arial Black" fontSize="13" fontStyle="plain" hasBackgroundColor="false" hasLineColor="false" height="22.33203125" modelName="internal" modelPosition="c" textColor="#000000" visible="true" width="20.0" x="0.0" y="-1.166015625">A</y:NodeLabel>
          <y:Shape type="ellipse"/>
        </y:ShapeNode>
      </data>
      <data key="d1"/>
    </node>
    <node id="n539">
      <data key="d0">
        <y:ShapeNode>
          <y:Geometry height="20.0" width="20.0" x="-262.50696567662465" y="3420.479032455721"/>
          <y:Fill color="#99CC00" transparent="false"/>
          <y:BorderStyle color="#000000" type="line" width="1.0"/>
          <y:NodeLabel alignment="center" autoSizePolicy="node_width" fontFamily="Arial Black" fontSize="13" fontStyle="plain" hasBackgroundColor="false" hasLineColor="false" height="22.33203125" modelName="internal" modelPosition="c" textColor="#000000" visible="true" width="20.0" x="0.0" y="-1.166015625">A</y:NodeLabel>
          <y:Shape type="ellipse"/>
        </y:ShapeNode>
      </data>
      <data key="d1"/>
    </node>
    <node id="n540">
      <data key="d0">
        <y:ShapeNode>
          <y:Geometry height="20.0" width="20.0" x="-290.5069504178356" y="3477.479032455723"/>
          <y:Fill color="#99CC00" transparent="false"/>
          <y:BorderStyle color="#000000" type="line" width="1.0"/>
          <y:NodeLabel alignment="center" autoSizePolicy="node_width" fontFamily="Arial Black" fontSize="13" fontStyle="plain" hasBackgroundColor="false" hasLineColor="false" height="22.33203125" modelName="internal" modelPosition="c" textColor="#000000" visible="true" width="20.0" x="0.0" y="-1.166015625">A</y:NodeLabel>
          <y:Shape type="ellipse"/>
        </y:ShapeNode>
      </data>
      <data key="d1"/>
    </node>
    <node id="n541">
      <data key="d0">
        <y:ShapeNode>
          <y:Geometry height="20.0" width="20.0" x="808.4928054415394" y="3491.479032455722"/>
          <y:Fill color="#99CC00" transparent="false"/>
          <y:BorderStyle color="#000000" type="line" width="1.0"/>
          <y:NodeLabel alignment="center" autoSizePolicy="node_width" fontFamily="Arial Black" fontSize="13" fontStyle="plain" hasBackgroundColor="false" hasLineColor="false" height="22.33203125" modelName="internal" modelPosition="c" textColor="#000000" visible="true" width="20.0" x="0.0" y="-1.166015625">A</y:NodeLabel>
          <y:Shape type="ellipse"/>
        </y:ShapeNode>
      </data>
      <data key="d1"/>
    </node>
    <node id="n542">
      <data key="d0">
        <y:ShapeNode>
          <y:Geometry height="20.0" width="20.0" x="806.4928054415394" y="3989.479032455724"/>
          <y:Fill color="#99CC00" transparent="false"/>
          <y:BorderStyle color="#000000" type="line" width="1.0"/>
          <y:NodeLabel alignment="center" autoSizePolicy="node_width" fontFamily="Arial Black" fontSize="13" fontStyle="plain" hasBackgroundColor="false" hasLineColor="false" height="22.33203125" modelName="internal" modelPosition="c" textColor="#000000" visible="true" width="20.0" x="0.0" y="-1.166015625">A</y:NodeLabel>
          <y:Shape type="ellipse"/>
        </y:ShapeNode>
      </data>
      <data key="d1"/>
    </node>
    <node id="n543">
      <data key="d0">
        <y:ShapeNode>
          <y:Geometry height="20.0" width="20.0" x="810.4928054415394" y="4079.479032455724"/>
          <y:Fill color="#99CC00" transparent="false"/>
          <y:BorderStyle color="#000000" type="line" width="1.0"/>
          <y:NodeLabel alignment="center" autoSizePolicy="node_width" fontFamily="Arial Black" fontSize="13" fontStyle="plain" hasBackgroundColor="false" hasLineColor="false" height="22.33203125" modelName="internal" modelPosition="c" textColor="#000000" visible="true" width="20.0" x="0.0" y="-1.166015625">A</y:NodeLabel>
          <y:Shape type="ellipse"/>
        </y:ShapeNode>
      </data>
      <data key="d1"/>
    </node>
    <node id="n544">
      <data key="d0">
        <y:ShapeNode>
          <y:Geometry height="20.0" width="20.0" x="863.4928054415394" y="3881.7297358733167"/>
          <y:Fill color="#99CC00" transparent="false"/>
          <y:BorderStyle color="#000000" type="line" width="1.0"/>
          <y:NodeLabel alignment="center" autoSizePolicy="node_width" fontFamily="Arial Black" fontSize="13" fontStyle="plain" hasBackgroundColor="false" hasLineColor="false" height="22.33203125" modelName="internal" modelPosition="c" textColor="#000000" visible="true" width="20.0" x="0.0" y="-1.166015625">A</y:NodeLabel>
          <y:Shape type="ellipse"/>
        </y:ShapeNode>
      </data>
      <data key="d1"/>
    </node>
    <node id="n545">
      <data key="d0">
        <y:ShapeNode>
          <y:Geometry height="20.0" width="20.0" x="310.49283595911754" y="4041.479032455724"/>
          <y:Fill color="#99CC00" transparent="false"/>
          <y:BorderStyle color="#000000" type="line" width="1.0"/>
          <y:NodeLabel alignment="center" autoSizePolicy="node_width" fontFamily="Arial Black" fontSize="13" fontStyle="plain" hasBackgroundColor="false" hasLineColor="false" height="22.33203125" modelName="internal" modelPosition="c" textColor="#000000" visible="true" width="20.0" x="0.0" y="-1.166015625">A</y:NodeLabel>
          <y:Shape type="ellipse"/>
        </y:ShapeNode>
      </data>
      <data key="d1"/>
    </node>
    <node id="n546">
      <data key="d0">
        <y:ShapeNode>
          <y:Geometry height="20.0" width="20.0" x="319.49283595911754" y="3837.479032455725"/>
          <y:Fill color="#99CC00" transparent="false"/>
          <y:BorderStyle color="#000000" type="line" width="1.0"/>
          <y:NodeLabel alignment="center" autoSizePolicy="node_width" fontFamily="Arial Black" fontSize="13" fontStyle="plain" hasBackgroundColor="false" hasLineColor="false" height="22.33203125" modelName="internal" modelPosition="c" textColor="#000000" visible="true" width="20.0" x="0.0" y="-1.166015625">A</y:NodeLabel>
[truncated: 710,349 more chars]
