# Supplementary material for: A logic-based diagram of signalling pathways central to macrophage activation
Source: BMC Syst Biol. 2008 Apr 23;2:36. doi: 10.1186/1752-0509-2-36 (PMC2383880; doi:10.1186/1752-0509-2-36)
Supplement: Additional file 5 — Interferon gamma regulated genes. A summary of the analysis of the 58 genes present on both the pathway map and in a transcriptional network of differentially expressed genes following Ifng stimulation. A transcriptional network of all differentially expressed genes (above 1.6 fold change) was constructed and clustered using the graph-based clustering algorithm MCL set at an inflation value of 2.2. This resulted in 26 different clusters, which were then assigned a description of the co-expression pattern they represent over the time course. The cluster numbers and the descriptions of co-expression pattern are shown in this data sheet for the genes present on the pathway diagram. 3 of these genes did not appear in any cluster. Also included in this table is a summary of the gene expression changes according to annova and Empirical Bayes calculations. RMA normalized expression values are included for each gene across the time course as are gene descriptions and GO (gene ontology) annotations for the 58 genes. [file 1752-0509-2-36-S5.xls]

## Sheet: DPM only
Symbol;Probe_ID	GeneSymbol	Gene Description	GO Molecular Function Term	GO Biological Process Term	GO Cellular Component Term	Pathway Name	total_probes	Cluster no_@MCL_2.2_9Pearson	Cluster Description Group	DPM Pathway	> 2fold	1.6 fold	Emperical Bayes comparison (vs all time points)	Emperical Bayes comparison (vs 0hr)	0h_G5	0h_G6	1h_G5	1h_G6	2h_G6	4h_G1	4h_G2	8h_G3	8h_G5	Probe Set ID
Ier3;6850191	Ier3	immediate early response 3			membrane // integral to membrane		24	16	1-2h max	Ier3		>1.6 fold			124.197	181.722	408.048	866.302	466.888	265.044	254.051	181.845	177.947	6850191
Socs3;6792614	Socs3	suppressor of cytokine signaling 3	protein kinase inhibitor activity // protein binding	regulation of cell growth // regulation of protein amino acid phosphorylation // anti-apoptosis // intracellular signaling cascade // JAK-STAT cascade // negative regulation of signal transduction // negative regulation of insulin receptor signaling pathway			57	18	1-2h max	Socs3	>2 fold	>1.6 fold	Up/down all comp	Up/down vs 0h	80.22	75.3881	676.746	772.931	958.524	436.768	379.166	117.531	105.702	6792614
Bcl3;6973169	Bcl3	B-cell leukemia/lymphoma 3	DNA binding // transcription factor activity // protein binding	regulation of progression through cell cycle // marginal zone B cell differentiation // humoral immune response mediated by circulating immunoglobulin // germinal center formation // transcription // regulation of transcription, DNA-dependent // cytoplasmic sequestering of NF-kappaB // antimicrobial humoral response (sensu Vertebrata) // T-helper 1 type immune response // negative regulation of t…	nucleus		80	3	2-4h max	Bcl3	>2 fold	>1.6 fold	Up/down all comp	Up/down vs 0h	131.621	156.88	142.836	139.47	201.903	277.772	326.271	241.153	194.694	6973169
Casp4;6986649	Casp4	caspase 4, apoptosis-related cysteine peptidase	protein binding // peptidase activity // cysteine-type peptidase activity // hydrolase activity // caspase activity	proteolysis // apoptosis // induction of apoptosis // induction of apoptosis // regulation of apoptosis	intracellular	Apoptosis // Apoptosis_KEGG	84	4	2-4h max	Casp4	>2 fold	>1.6 fold	Up/down all comp	Up/down vs 0h	223.476	342.12	411.393	592.172	559.806	1286.32	1756.5	1110.34	1063.21	6986649
Cflar;6749734	Cflar	CASP8 and FADD-like apoptosis regulator	protein binding protein binding caspase activity	proteolysis apoptosis apoptosis induction of apoptosis regulation of apoptosis negative regulation of apoptosis negative regulation of caspase activity	cytoplasm		144	4	2-4h max	Cflar	>2 fold	>1.6 fold	Up/down all comp	Up/down vs 0h	311.598	375.754	480.036	352.525	379.489	908.411	1272.76	561.137	798.616	6749734
Cflar;6749735	Cflar	CASP8 and FADD-like apoptosis regulator	protein binding protein binding caspase activity	proteolysis apoptosis apoptosis induction of apoptosis regulation of apoptosis negative regulation of apoptosis negative regulation of caspase activity	cytoplasm		12	4	2-4h max	Cflar	>2 fold	>1.6 fold	Up/down all comp	Up/down vs 0h	272.6	342.948	434.363	449.263	440.767	683.16	732.013	544.375	633.355	6749735
Cxcl10;6939990	Cxcl10	chemokine (C-X-C motif) ligand 10	cytokine activity // chemokine activity // cAMP-dependent protein kinase regulator activity // electron carrier activity	electron transport // cell motility // chemotaxis // inflammatory response // immune response // cell surface receptor linked signal transduction // cell-cell signaling // muscle development // circulation // positive regulation of cell proliferation	extracellular region // extracellular space // soluble fraction		39	4	2-4h max	Cxcl10	>2 fold	>1.6 fold	Up/down all comp	Up/down vs 0h	474.913	517.483	760.668	1913.62	3991.62	10168.1	8782.28	4723.6	6090.82	6939990
Cxcl11;6939991	Cxcl11	chemokine (C-X-C motif) ligand 11	cytokine activity // chemokine activity	chemotaxis // inflammatory response // immune response // signal transduction // cell-cell signaling	extracellular region // extracellular space		78	4	2-4h max	Cxcl11	>2 fold	>1.6 fold	Up/down all comp	Up/down vs 0h	95.7396	116.558	262.505	326.264	272.524	1070.75	1618.76	978.876	1875.38	6939991
Daxx;6849986	Daxx	Fas death domain-associated protein	protein binding // transcriptional repressor activity	transcription // regulation of transcription, DNA-dependent // apoptosis	nucleus // PML body		86	4	2-4h max	Daxx	>2 fold	>1.6 fold	Up/down all comp	Up/down vs 0h	329.964	376.605	499.569	439.806	629.436	1182.63	1191.99	679.714	912.504	6849986
Fas;6869310	Fas	Fas (TNF receptor superfamily member)	receptor activity // transmembrane receptor activity // protein binding	apoptosis // activated T cell apoptosis // inflammatory cell apoptosis // inflammatory cell apoptosis // transformed cell apoptosis // immune response // signal transduction // induction of apoptosis via death domain receptors // induction of apoptosis via death domain receptors // induction of apoptosis via death domain receptors // negative thymic T cell selection	external side of plasma membrane // membrane // integral to membrane	Apoptosis // Apoptosis_GenMAPP // Apoptosis_KEGG	99	4	2-4h max	Fas	>2 fold	>1.6 fold	Up/down all comp	Up/down vs 0h	44.7159	87.9999	66.808	66.7061	80.7183	277.374	228.071	161.634	174.148	6869310
Hist2h4;6907255	Hist2h4	histone cluster 2, H4	DNA binding	nucleosome assembly // chromosome organization and biogenesis (sensu Eukaryota)	nucleosome // nucleus // chromosome		9	3	2-4h max	Hist2h4		>1.6 fold			128.834	207.798	169.677	161.938	128.054	303.483	255.425	145.875	163.955	6907255
Ifit1;6869334	Ifit1	interferon-induced protein with tetratricopeptide repeats 1	binding	immune response			55	4	2-4h max	Ifit1	>2 fold	>1.6 fold	Up/down all comp	Up/down vs 0h	384.9	315.633	749.175	848.58	476.605	1659.44	2381.67	1109.72	1922.1	6869334
Ifit2;6869324	Ifit2	interferon-induced protein with tetratricopeptide repeats 2	binding	immune response			74	4	2-4h max	Ifit2	>2 fold	>1.6 fold	Up/down all comp	Up/down vs 0h	1405.2	1145.54	2509.65	2287.05	2159.35	4201.85	4371.46	4018.19	4813.97	6869324
Il15;6983744	Il15	interleukin 15	signal transducer activity // cytokine activity // hematopoietin/interferon-class (D200-domain) cytokine receptor binding	NK T cell proliferation // immune response // signal transduction // cell-cell signaling // positive regulation of cell proliferation // positive regulation of T cell proliferation // extrathymic T cell selection // regulation of T cell differentiation // lymph node development // regulation of antiviral response by host // positive regulation of immune response	extracellular region // extracellular space // membrane fraction // cytoplasm // endosome // Golgi apparatus // integral to plasma membrane		200	4	2-4h max	Il15	>2 fold	>1.6 fold	Up/down all comp	Up/down vs 0h	106.801	180.188	257.005	261.123	208.335	603.285	692.792	364.574	471.041	6983744
Irak2;6949106	Irak2	interleukin-1 receptor-associated kinase 2	protein kinase activity // protein serine/threonine kinase activity // protein-tyrosine kinase activity // receptor activity // protein binding // ATP binding // kinase activity	apoptosis // signal transduction // activation of NF-kappaB-inducing kinase // lipopolysaccharide-mediated signaling pathway // regulation of apoptosis // negative regulation of transcription factor activity // protein amino acid autophosphorylation // activation of NF-kappaB transcription factor	cellular_component		130	4	2-4h max	Irak2	>2 fold	>1.6 fold	Up/down all comp	Up/down vs 0h	150.945	170.971	202.98	172.663	184.41	323.321	365.08	235.548	316.211	6949106
Irf1;6780996	Irf1	interferon regulatory factor 1	DNA binding // transcription factor activity	transcription // regulation of transcription, DNA-dependent // transcription from RNA polymerase II promoter // immune response // positive regulation of interleukin-12 biosynthesis // positive regulation of interleukin-12 biosynthesis // positive regulation of transcription, DNA-dependent	nucleus	Apoptosis	194	7	2-4h max	Irf1	>2 fold	>1.6 fold	Up/down all comp	Up/down vs 0h	173.404	303.595	470.826	929.658	1955.9	2892.56	2469.31	1786.05	1893.68	6780996
Irf8;6979559	Irf8	interferon regulatory factor 8	DNA binding // transcription factor activity // RNA polymerase II transcription factor activity, enhancer binding	negative regulation of transcription from RNA polymerase II promoter // transcription // regulation of transcription, DNA-dependent // immune response // myeloid cell differentiation	intracellular // nucleus		129	4	2-4h max	Irf8	>2 fold	>1.6 fold	Up/down all comp	Up/down vs 0h	540.133	645.747	837.748	750.256	1051.22	2523.27	2312.58	1736.17	1600.16	6979559
Lmna;6906753	Lmna	lamin A	structural molecule activity // protein binding	nuclear membrane organization and biogenesis	nucleus // lamin filament // intermediate filament		136	3	2-4h max	Lmna			Up/down all comp		653.41	649.818	672.037	632.274	666.951	841.892	879.362	585.138	685.769	6906753
Myd88;6999416	Myd88	myeloid differentiation primary response gene 88	signal transducer activity // transmembrane receptor activity // death receptor binding // protein binding	inflammatory response // immune response // signal transduction // cell surface receptor linked signal transduction // transmembrane receptor protein serine/threonine kinase signaling pathway // I-kappaB kinase/NF-kappaB cascade // response to virus // immunoglobulin mediated immune response // positive regulation of tumor necrosis factor-alpha biosynthesis // positive regulation of I-kappaB kina…	cytoplasm // membrane		52	4	2-4h max	Myd88		>1.6 fold			859.749	926.235	912.006	932.746	1193.27	1694.32	1536.84	1143.44	1476.43	6999416
Nfkbia;6800934	Nfkbia	nuclear factor of kappa light chain gene enhancer in B-cells inhibitor, alpha	protein binding // nuclear localization sequence binding // ubiquitin protein ligase binding // NF-kappaB binding	protein import into nucleus, translocation // apoptosis // cytoplasmic sequestering of NF-kappaB // regulation of cell proliferation // regulation of NF-kappaB import into nucleus // negative regulation of DNA binding // negative regulation of myeloid cell differentiation // negative regulation of Notch signaling pathway	nucleus // cytoplasm // cytosol		135	4	2-4h max	Nfkbia	>2 fold	>1.6 fold	Up/down all comp	Up/down vs 0h	399.554	559.354	489.704	554.765	670.735	1140.82	1416.7	888.29	1224.32	6800934
Ripk1;6806078	Ripk1	receptor (TNFRSF)-interacting serine-threonine kinase 1	nucleotide binding // protein kinase activity // protein serine/threonine kinase activity // protein-tyrosine kinase activity // signal transducer activity // protein binding // protein binding // ATP binding // kinase activity // transferase activity	protein amino acid phosphorylation // apoptosis // signal transduction // positive regulation of I-kappaB kinase/NF-kappaB cascade		Apoptosis // Apoptosis_GenMAPP // Apoptosis_KEGG	114	7	2-4h max	Ripk1		>1.6 fold			307.467	401.341	384.85	312.773	505.903	565.703	566.603	341.802	366.708	6806078
Ripk3;6824846	Ripk3	receptor-interacting serine-threonine kinase 3	nucleotide binding // transcription coactivator activity // protein kinase activity // protein serine/threonine kinase activity // NF-kappaB-inducing kinase activity // protein-tyrosine kinase activity // receptor activity // ATP binding // kinase activity // transferase activity	protein amino acid phosphorylation // apoptosis // induction of apoptosis // signal transduction // I-kappaB kinase/NF-kappaB cascade // induction of apoptosis by extracellular signals	intracellular		75	4	2-4h max	Ripk3	>2 fold	>1.6 fold			232.618	272.313	315.792	180.665	261.268	594.471	613.354	350.992	490.596	6824846
Socs1;6843913	Socs1	suppressor of cytokine signaling 1	protein kinase inhibitor activity // insulin-like growth factor receptor binding // protein binding // kinase inhibitor activity // protein kinase binding	regulation of cell growth // regulation of protein amino acid phosphorylation // ubiquitin cycle // intracellular signaling cascade // JAK-STAT cascade // negative regulation of signal transduction // cytokine and chemokine mediated signaling pathway // cytokine and chemokine mediated signaling pathway // negative regulation of tyrosine phosphorylation of Stat3 protein // fat cell differentiation…	cellular_component // cytoplasm		36	7	2-4h max	Socs1	>2 fold	>1.6 fold	Up/down all comp	Up/down vs 0h	125.268	170.532	289.487	386.438	531.413	901.711	505.431	284.179	390.818	6843913
Tlr3;6982102	Tlr3	toll-like receptor 3	double-stranded RNA binding // receptor activity // transmembrane receptor activity // protein binding	defense response // inflammatory response // immune response // hyperosmotic response // signal transduction // activation of NF-kappaB-inducing kinase // detection of virus // response to virus // defense response to bacterium // positive regulation of I-kappaB kinase/NF-kappaB cascade // positive regulation of I-kappaB kinase/NF-kappaB cascade // positive regulation of interferon-gamma biosynth…	integral to plasma membrane // membrane // integral to membrane		121	3	2-4h max	Tlr3	>2 fold	>1.6 fold	Up/down all comp	Up/down vs 0h	187.027	198.193	312.488	225.485	231.771	547.818	735.352	276.128	433.214	6982102
Tlr9;6992159	Tlr9	toll-like receptor 9	receptor activity // transmembrane receptor activity // protein binding // siRNA binding	inflammatory response // immune response // response to virus // positive regulation of interferon-gamma biosynthesis // positive regulation of interferon-alpha biosynthesis // positive regulation of interferon-beta biosynthesis	extracellular space // plasma membrane // plasma membrane // membrane // integral to membrane		62	4	2-4h max	Tlr9	>2 fold	>1.6 fold			73.3348	73.0467	92.4226	119.143	89.3384	123.767	227.097	158.386	184.041	6992159
Tnf;6855087	Tnf	tumor necrosis factor	cytokine activity // tumor necrosis factor receptor binding // tumor necrosis factor receptor binding // protein binding	negative regulation of transcription from RNA polymerase II promoter // regulation of protein amino acid phosphorylation // glucose metabolism // regulation of transcription, DNA-dependent // anti-apoptosis // transformed cell apoptosis // defense response // inflammatory response // immune response // humoral immune response // leukocyte adhesion // signal transduction // cell-cell signaling // …	extracellular space // soluble fraction // plasma membrane // integral to plasma membrane // membrane // integral to membrane // secretory granule	Prostaglandin_synthesis_regulation // Apoptosis // Apoptosis_GenMAPP // Apoptosis_KEGG // TGF_Beta_Signaling_Pathway // Matrix_Metalloproteinases // Inflammatory_Response_Pathway	24	4	2-4h max	Tnf	>2 fold	>1.6 fold	Up/down all comp	Up/down vs 0h	330.66	453.431	782.202	749.393	1330.47	2764.03	3441.88	1724.31	1942.07	6855087
Tnfrsf1a;6949865	Tnfrsf1a	tumor necrosis factor receptor superfamily, member 1a	receptor activity // tumor necrosis factor receptor activity // tumor necrosis factor receptor activity // protein binding // electron carrier activity // heme binding	electron transport // prostaglandin metabolism // apoptosis // defense response // inflammatory response // signal transduction // cell surface receptor linked signal transduction // cytokine and chemokine mediated signaling pathway // positive regulation of I-kappaB kinase/NF-kappaB cascade // positive regulation of transcription from RNA polymerase II promoter // positive regulation of inflamma…	extracellular region // plasma membrane // integral to plasma membrane // membrane // integral to membrane	Prostaglandin_synthesis_regulation // Apoptosis // Apoptosis_GenMAPP // Apoptosis_KEGG // Inflammatory_Response_Pathway	115	3	2-4h max	Tnfrsf1a		>1.6 fold	Up/down all comp	Up/down vs 0h	566.182	609.695	681.486	657.368	721.186	996.505	1090.94	719.685	863.479	6949865
Tnfsf10;6896353	Tnfsf10	tumor necrosis factor (ligand) superfamily, member 10	cytokine activity // tumor necrosis factor receptor binding // protein binding	apoptosis // immune response	extracellular space // membrane // integral to membrane	Apoptosis // Apoptosis_GenMAPP	75	4	2-4h max	Tnfsf10	>2 fold	>1.6 fold			38.6707	44.686	79.886	86.1268	40.0403	285.9	434.326	167.091	542.978	6896353
Bid;6956981	Bid	BH3 interacting domain death agonist	death receptor binding // protein binding	apoptosis // induction of apoptosis via death domain receptors // apoptotic mitochondrial changes // regulation of apoptosis // positive regulation of apoptosis	membrane fraction // cytoplasm // mitochondrion // cytosol	Apoptosis // Apoptosis_GenMAPP	125	1	4-8h max	Bid		>1.6 fold			253.598	229.531	229.124	255.612	269.573	311.352	417.353	344.199	490.235	6956981
Birc3;6993296	Birc3	baculoviral IAP repeat-containing 3	protein binding // zinc ion binding // metal ion binding	apoptosis // anti-apoptosis // cell surface receptor linked signal transduction // regulation of apoptosis	intracellular	Apoptosis // Apoptosis_GenMAPP	134	1	4-8h max	Birc3	>2 fold	>1.6 fold			62.5544	117.902	103.39	93.7551	122.094	156.725	162.143	204.755	206.855	6993296
Casp1;6986648	Casp1	caspase 1	protein binding // peptidase activity // cysteine-type peptidase activity // hydrolase activity // caspase activity	response to hypoxia // proteolysis // apoptosis // induction of apoptosis // induction of apoptosis // induction of apoptosis // cell death // protein processing // protein processing // regulation of apoptosis	extracellular region // intracellular // cytoplasm	Apoptosis // Apoptosis_KEGG	74	1	4-8h max	Casp1	>2 fold	>1.6 fold			598.694	936.736	1005.73	1139.07	797.341	1076.11	954.312	1871.31	1808.99	6986648
Ccl5;6790288	Ccl5	chemokine (C-C motif) ligand 5	cytokine activity // chemokine activity // chemoattractant activity	calcium ion homeostasis // exocytosis // cell motility // chemotaxis // inflammatory response // immune response // cellular defense response // response to oxidative stress // cell adhesion // signal transduction // cell-cell signaling // response to virus	extracellular region // extracellular space		28	1	4-8h max	Ccl5	>2 fold	>1.6 fold			121.275	229.847	416.792	436.574	283.991	300.298	733.925	978.88	1192.86	6790288
Cd40;6883132	Cd40	CD40 antigen	receptor activity // transmembrane receptor activity // enzyme binding	protein complex assembly // apoptosis // inflammatory response // immune response // signal transduction // development // antimicrobial humoral response (sensu Vertebrata) // platelet activation // positive regulation of B cell proliferation // B cell proliferation // B cell activation // positive regulation of I-kappaB kinase/NF-kappaB cascade // positive regulation of isotype switching to IgG …	plasma membrane // integral to plasma membrane // external side of plasma membrane // membrane // integral to membrane	Apoptosis_KEGG // Inflammatory_Response_Pathway	116	1	4-8h max	Cd40	>2 fold	>1.6 fold	Up/down all comp	Up/down vs 0h	75.0914	84.2334	106.553	96.4817	121.779	376.245	433.07	583.634	878.426	6883132
Cxcl9;6939987	Cxcl9	chemokine (C-X-C motif) ligand 9	cytokine activity // chemokine activity	inflammatory response // immune response	extracellular region // extracellular space		67	1	4-8h max	Cxcl9	>2 fold	>1.6 fold	Up/down all comp	Up/down vs 0h	19.03	23.973	44.892	51.9167	84.4275	892.802	1267.39	1206.26	1298.73	6939987
Gbp1;6901952	Gbp1	guanylate nucleotide binding protein 1	nucleotide binding // GTPase activity // GTP binding	immune response	membrane		81	1	4-8h max	Gbp1	>2 fold	>1.6 fold	Up/down all comp	Up/down vs 0h	297.489	324.227	496.3	436.474	353.849	3137.22	3029.83	4640.2	5736.48	6901952
Icam1;6987350	Icam1	intercellular adhesion molecule	transmembrane receptor activity // protein binding	defense response // cell adhesion // cell-cell adhesion // regulation of cell adhesion	plasma membrane // integral to plasma membrane // membrane // integral to membrane		56	1	4-8h max	Icam1	>2 fold	>1.6 fold	Up/down all comp	Up/down vs 0h	318.928	342.537	357.024	353.766	396.042	1142.58	1290.06	1214.12	1773.32	6987350
Irf2;6975919	Irf2	interferon regulatory factor 2	DNA binding // transcription factor activity // RNA polymerase II transcription factor activity	negative regulation of transcription from RNA polymerase II promoter // transcription // regulation of transcription, DNA-dependent // immune response // cell proliferation	nucleus	Apoptosis	161	1	4-8h max	Irf2		>1.6 fold			218.934	303.386	327.887	340.134	282.14	330.31	360.608	445.244	469.199	6975919
Irf5;6945011	Irf5	interferon regulatory factor 5	DNA binding // transcription factor activity	transcription // regulation of transcription, DNA-dependent	intracellular // nucleus	Apoptosis	106	1	4-8h max	Irf5	>2 fold	>1.6 fold	Up/down all comp	Up/down vs 0h	522.638	528.243	651.798	613.141	704.361	1120.37	1263.94	1555.62	1363.5	6945011
Jak2;6869027	Jak2	Janus kinase 2	nucleotide binding // protein kinase activity // protein serine/threonine kinase activity // protein-tyrosine kinase activity // Janus kinase activity // Janus kinase activity // protein binding // ATP binding // kinase activity // transferase activity	protein amino acid phosphorylation // apoptosis // apoptosis // intracellular signaling cascade // JAK-STAT cascade // JAK-STAT cascade // tyrosine phosphorylation of STAT protein // STAT protein nuclear translocation // negative regulation of cell proliferation // peptidyl-tyrosine phosphorylation // cytokine and chemokine mediated signaling pathway // myeloid cell differentiation // cell differ…	cytoplasm // cytoskeleton		220	1	4-8h max	Jak2	>2 fold	>1.6 fold	Up/down all comp	Up/down vs 0h	124.588	184.437	206.117	179.739	164.953	290.539	338.934	365.389	482.248	6869027
Nfkb1;6909648	Nfkb1	nuclear factor of kappa light chain gene enhancer in B-cells 1, p105	DNA binding // transcription factor activity // protein binding // specific transcriptional repressor activity	transcription // regulation of transcription, DNA-dependent // transcription from RNA polymerase II promoter // apoptosis // anti-apoptosis // inflammatory response // signal transduction // antibacterial humoral response (sensu Vertebrata) // negative regulation of interleukin-12 biosynthesis // regulation of transcription // negative regulation of transcription, DNA-dependent // positive regula…	nucleus // nucleus // cytoplasm	Apoptosis // Apoptosis_GenMAPP // Apoptosis_KEGG // TGF_Beta_Signaling_Pathway // Smooth_muscle_contraction	368	1	4-8h max	Nfkb1	>2 fold	>1.6 fold	Up/down all comp	Up/down vs 0h	247.791	294.758	314.761	291.665	262.422	423.122	502.984	524.21	572.029	6909648
Nfkb2;6870063	Nfkb2	nuclear factor of kappa light polypeptide gene enhancer in B-cells 2, p49/p100	DNA binding // transcription factor activity // protein binding	transcription // regulation of transcription, DNA-dependent // signal transduction // regulation of transcription // lymph node development	nucleus // nucleus		142	1	4-8h max	Nfkb2	>2 fold	>1.6 fold	Up/down all comp	Up/down vs 0h	171.622	190.07	181.298	185.955	184.896	203.397	260.935	416.049	419.75	6870063
Prkcd;6823666	Prkcd	protein kinase C, delta	nucleotide binding // protein kinase activity // protein serine/threonine kinase activity // diacylglycerol-activated phospholipid-dependent protein kinase C activity // ATP binding // protein C-terminus binding // enzyme activator activity // zinc ion binding // kinase activity // transferase activity // enzyme binding // diacylglycerol binding // metal ion binding	protein amino acid phosphorylation // intracellular signaling cascade // immunoglobulin mediated immune response // B cell proliferation // protein stabilization	nucleus // cytoplasm // membrane	G_Protein_Signaling // Wnt_Signaling // Calcium_regulation_in_cardiac_cells // Smooth_muscle_contraction	240	1	4-8h max	Prkcd		>1.6 fold			703.79	920.205	920.205	845.301	779.631	616.564	624.549	1296.74	1377.47	6823666
Psmb9;6855013	Psmb9	proteosome (prosome, macropain) subunit, beta type 9 (large multifunctional peptidase 2)	endopeptidase activity // threonine endopeptidase activity // peptidase activity // hydrolase activity	proteolysis // ubiquitin-dependent protein catabolism // immune response // antigen processing and presentation // antigen processing and presentation	nucleus // cytosol // proteasome core complex (sensu Eukaryota) // protein complex	Proteasome_Degradation	79	1	4-8h max	Psmb9		>1.6 fold			704.963	867.303	934.33	976.867	950.185	1013.67	1133.49	1359.63	1602.15	6855013
Rela;6867776	Rela	v-rel reticuloendotheliosis viral oncogene homolog A (avian)	DNA binding // DNA binding // transcription factor activity // RNA polymerase II transcription factor activity, enhancer binding // protein kinase activity // signal transducer activity // transcriptional activator activity // protein kinase binding // phosphate binding // identical protein binding // protein N-terminus binding // NF-kappaB binding	liver development // hair follicle development // transcription // regulation of transcription, DNA-dependent // anti-apoptosis // defense response // inflammatory response // cellular defense response // organ morphogenesis // response to organic substance // response to UV-B // cytokine and chemokine mediated signaling pathway // negative regulation of protein catabolism // positive regulation …	nucleus // nucleus // transcription factor complex // cytoplasm // cytoplasm	Apoptosis // Apoptosis_GenMAPP	99	1	4-8h max	Rela		>1.6 fold			236.41	279.768	292.542	236.015	346.379	296.494	296.494	495.766	391.836	6867776
Sod2;6858344	Sod2	superoxide dismutase 2, mitochondrial	superoxide dismutase activity // manganese superoxide dismutase activity // manganese superoxide dismutase activity // oxidoreductase activity // manganese ion binding // metal ion binding	response to superoxide // age-dependent response to reactive oxygen species // regulation of transcription from RNA polymerase II promoter // superoxide metabolism // superoxide metabolism // response to oxidative stress	mitochondrion // mitochondrial inner membrane		106	1	4-8h max	Sod2	>2 fold	>1.6 fold	Up/down all comp		736.767	914.59	534.358	764.39	1562.55	2283.67	1892.61	1925.85	3068.91	6858344
Stat1;6749376	Stat1	signal transducer and activator of transcription 1	DNA binding transcription factor activity signal transducer activity hematopoietin/interferon-class (D200-domain) cytokine receptor signal transducer activity calcium ion binding protein binding	regulation of progression through cell cycle transcription regulation of transcription, DNA-dependent transcription from RNA polymerase II promoter caspase activation signal transduction intracellular signaling cascade I-kappaB kinase/NF-kappaB cascade tyrosine phosphorylation of STAT protein STAT protein nuclear translocation	nucleus cytoplasm	TGF_Beta_Signaling_Pathway	388	1	4-8h max	Stat1	>2 fold	>1.6 fold	Up/down all comp	Up/down vs 0h	1319.24	1052.99	1597	1418.29	1043.7	1496.11	1789.77	2316.61	2937.39	6749376
Stat2;6771641	Stat2	signal transducer and activator of transcription 2	DNA binding // transcription factor activity // signal transducer activity // calcium ion binding // protein binding	transcription // regulation of transcription, DNA-dependent // signal transduction // intracellular signaling cascade	nucleus // cytoplasm		163	1	4-8h max	Stat2		>1.6 fold			869.364	648.474	925.165	700.056	518.461	925.165	1236.45	1243.62	1555.55	6771641
Tap1;6850019	Tap1	transporter 1, ATP-binding cassette, sub-family B (MDR/TAP)	nucleotide binding // transporter activity // protein binding // ATP binding // oligopeptide transporter activity // ATPase activity // nucleoside-triphosphatase activity // ATPase activity, coupled to transmembrane movement of substances // protein heterodimerization activity	transport // oligopeptide transport // defense response // immune response // protein transport	endoplasmic reticulum // integral to plasma membrane // membrane // integral to membrane		94	1	4-8h max	Tap1	>2 fold	>1.6 fold	Up/down all comp	Up/down vs 0h	538.411	478.274	773.931	479.584	568.514	1308.76	1647.19	1763.21	1959.89	6850019
Tbk1;6777594	Tbk1	TANK-binding kinase 1	nucleotide binding // protein kinase activity // protein serine/threonine kinase activity // protein-tyrosine kinase activity // protein binding // ATP binding // kinase activity // transferase activity	protein amino acid phosphorylation // immune response // I-kappaB kinase/NF-kappaB cascade // innate immune response			192	1	4-8h max	Tbk1		>1.6 fold			268.187	397.793	433.703	397.133	384.532	437.696	492.307	569.137	680.119	6777594
Ticam1;6856215	Ticam1	toll-like receptor adaptor molecule 1	receptor activity // transmembrane receptor activity	I-kappaB kinase/NF-kappaB cascade	membrane		90	1	4-8h max	Ticam1		>1.6 fold			52.1462	67.066	70.9505	61.2208	74.2302	71.9341	76.0439	119.431	82.3848	6856215
Tlr2;6906427	Tlr2	toll-like receptor 2	lipopolysaccharide receptor activity // receptor activity // transmembrane receptor activity // protein binding // peptidoglycan binding // Gram-positive bacterial binding	induction of apoptosis // inflammatory response // immune response // cell surface receptor linked signal transduction // Toll signaling pathway // positive regulation of tumor necrosis factor-alpha biosynthesis // chloramphenicol transport // innate immune response	plasma membrane // integral to plasma membrane // cell surface // membrane // integral to membrane		30	1	4-8h max	Tlr2	>2 fold	>1.6 fold			186.26	231.689	200.691	207.301	206.565	326.201	430.859	461.628	687.892	6906427
Tlr6;6938679	Tlr6	toll-like receptor 6	receptor activity // transmembrane receptor activity // protein binding	inflammatory response // immune response // innate immune response	membrane // integral to membrane		50	1	4-8h max	Tlr6		>1.6 fold			182.815	256.141	239.835	255.154	184.286	224.195	333.804	335.053	482.873	6938679
Traf1;6886021	Traf1	Tnf receptor-associated factor 1	receptor activity // protein binding // zinc ion binding	protein complex assembly // apoptosis // signal transduction // regulation of apoptosis	cytoplasm	Apoptosis // Apoptosis_GenMAPP // Apoptosis_KEGG	112	1	4-8h max	Traf1	>2 fold	>1.6 fold			49.9505	79.0799	73.8382	71.0156	46.8054	62.9783	91.9476	138.675	162.839	6886021
Traf2;6885422	Traf2	Tnf receptor-associated factor 2	receptor activity // protein binding // zinc ion binding // metal ion binding	apoptosis // anti-apoptosis // signal transduction // protein catabolism // regulation of apoptosis // regulation of JNK cascade // regulation of immunoglobulin secretion		Apoptosis // Apoptosis_GenMAPP // Apoptosis_KEGG	95	1	4-8h max	Traf2	>2 fold	>1.6 fold			104.765	149.437	124.085	101.135	141.871	172.344	247.729	213.112	311.21	6885422
Il1b;6890838	Il1b	interleukin 1 beta	signal transducer activity // cytokine activity // interleukin-1 receptor binding // growth factor activity	regulation of progression through cell cycle // fever // apoptosis // inflammatory response // immune response // signal transduction // cell-cell signaling // cell proliferation // negative regulation of cell proliferation // antimicrobial humoral response (sensu Vertebrata) // neutrophil chemotaxis // positive regulation of chemokine biosynthesis // positive regulation of interleukin-6 biosynth…	extracellular region // extracellular space	Inflammatory_Response_Pathway // Smooth_muscle_contraction	47	No Class		Il1b		>1.6 fold			70.6459	110.24	142.029	223.363	120.501	65.914	89.3864	99.9607	139.047	6890838
Irf7;6972192	Irf7	interferon regulatory factor 7	DNA binding // transcription factor activity // protein binding	transcription // regulation of transcription, DNA-dependent // immune response // response to virus // immunoglobulin mediated immune response // interferon type I biosynthesis	intracellular // nucleus	Apoptosis	83	25		Irf7		>1.6 fold	Up/down all comp	Up/down vs 0h	2226.2	2119.3	3279.84	3259.92	2930.23	3761.68	4350.3	2979.45	3553.86	6972192
Tlr7;7020802	Tlr7	toll-like receptor 7	double-stranded RNA binding // single-stranded RNA binding // receptor activity // transmembrane receptor activity // protein binding // siRNA binding	inflammatory response // immune response // positive regulation of interferon-gamma biosynthesis // positive regulation of interferon-alpha biosynthesis // positive regulation of interferon-beta biosynthesis // positive regulation of interleukin-8 biosynthesis // defense response to virus	extracellular space // membrane // integral to membrane		73	No Class		Tlr7		>1.6 fold			729.569	816.835	1001.43	1143.98	928.34	1087.58	1342.7	426.254	673.774	7020802
Tnfsf13b;6973937	Tnfsf13b	tumor necrosis factor (ligand) superfamily, member 13b	cytokine activity // tumor necrosis factor receptor binding	B cell homeostasis // immune response // signal transduction // cell proliferation // positive regulation of cell proliferation // positive regulation of B cell proliferation // T cell costimulation // B cell costimulation // positive regulation of T cell proliferation // positive regulation of survival gene product activity // immunoglobulin secretion // regulation of immune response	extracellular space // soluble fraction // integral to plasma membrane // membrane // integral to membrane		123	No Class		Tnfsf13b		>1.6 fold			47.1293	70.7582	70.7582	62.4162	66.5934	46.4514	55.4611	87.0594	86.1101	6973937

## Sheet: All
Symbol;Probe_ID	GeneSymbol	Gene Description	GO Molecular Function Term	GO Biological Process Term	GO Cellular Component Term	Pathway Name	total_probes	Probe Set ID	minus24 MCL_2.2_9P	Time	DPM Pathway	RNAi hits	> 2fold	1.6 fold
Bcl3;6973169	Bcl3	B-cell leukemia/lymphoma 3	DNA binding // transcription factor activity // protein binding	regulation of progression through cell cycle // marginal zone B cell differentiation // humoral immune response mediated by circulating immunoglobulin // germinal center formation // transcription // regulation of transcription, DNA-dependent // cytoplasmic sequestering of NF-kappaB // antimicrobial humoral response (sensu Vertebrata) // T-helper 1 type immune response // negative regulation of t…	nucleus		80	6973169	3	2-4h max	BCL3		>2 fold	>1.6 fold
Bid;6956981	Bid	BH3 interacting domain death agonist	death receptor binding // protein binding	apoptosis // induction of apoptosis via death domain receptors // apoptotic mitochondrial changes // regulation of apoptosis // positive regulation of apoptosis	membrane fraction // cytoplasm // mitochondrion // cytosol	Apoptosis // Apoptosis_GenMAPP	125	6956981	1	8h max	BID			>1.6 fold
Birc3;6993296	Birc3	baculoviral IAP repeat-containing 3	protein binding // zinc ion binding // metal ion binding	apoptosis // anti-apoptosis // cell surface receptor linked signal transduction // regulation of apoptosis	intracellular	Apoptosis // Apoptosis_GenMAPP	134	6993296	1	8h max	BIRC3	NfkB	>2 fold	>1.6 fold
Casp1;6986648	Casp1	caspase 1	protein binding // peptidase activity // cysteine-type peptidase activity // hydrolase activity // caspase activity	response to hypoxia // proteolysis // apoptosis // induction of apoptosis // induction of apoptosis // induction of apoptosis // cell death // protein processing // protein processing // regulation of apoptosis	extracellular region // intracellular // cytoplasm	Apoptosis // Apoptosis_KEGG	74	6986648	1	8h max	CASP1	Up with IFN	>2 fold	>1.6 fold
Casp4;6986649	Casp4	caspase 4, apoptosis-related cysteine peptidase	protein binding // peptidase activity // cysteine-type peptidase activity // hydrolase activity // caspase activity	proteolysis // apoptosis // induction of apoptosis // induction of apoptosis // regulation of apoptosis	intracellular	Apoptosis // Apoptosis_KEGG	84	6986649	4	4h max	CASP4	Up with IFN	>2 fold	>1.6 fold
Ccl5;6790288	Ccl5	chemokine (C-C motif) ligand 5	cytokine activity // chemokine activity // chemoattractant activity	calcium ion homeostasis // exocytosis // cell motility // chemotaxis // inflammatory response // immune response // cellular defense response // response to oxidative stress // cell adhesion // signal transduction // cell-cell signaling // response to virus	extracellular region // extracellular space		28	6790288	1	8h max	CCL5	Down with RNAi	>2 fold	>1.6 fold
Cd40;6883132	Cd40	CD40 antigen	receptor activity // transmembrane receptor activity // enzyme binding	protein complex assembly // apoptosis // inflammatory response // immune response // signal transduction // development // antimicrobial humoral response (sensu Vertebrata) // platelet activation // positive regulation of B cell proliferation // B cell proliferation // B cell activation // positive regulation of I-kappaB kinase/NF-kappaB cascade // positive regulation of isotype switching to IgG …	plasma membrane // integral to plasma membrane // external side of plasma membrane // membrane // integral to membrane	Apoptosis_KEGG // Inflammatory_Response_Pathway	116	6883132	1	8h max	CD40	Up with IFN	>2 fold	>1.6 fold
Cflar;6749734	Cflar	CASP8 and FADD-like apoptosis regulator	protein binding protein binding caspase activity	proteolysis apoptosis apoptosis induction of apoptosis regulation of apoptosis negative regulation of apoptosis negative regulation of caspase activity	cytoplasm		144	6749734	4	4h max	CFLAR		>2 fold	>1.6 fold
Cflar;6749735	Cflar	CASP8 and FADD-like apoptosis regulator	protein binding protein binding caspase activity	proteolysis apoptosis apoptosis induction of apoptosis regulation of apoptosis negative regulation of apoptosis negative regulation of caspase activity	cytoplasm		12	6749735	4	4h max	CFLAR	NfkB	>2 fold	>1.6 fold
Cxcl10;6939990	Cxcl10	chemokine (C-X-C motif) ligand 10	cytokine activity // chemokine activity // cAMP-dependent protein kinase regulator activity // electron carrier activity	electron transport // cell motility // chemotaxis // inflammatory response // immune response // cell surface receptor linked signal transduction // cell-cell signaling // muscle development // circulation // positive regulation of cell proliferation	extracellular region // extracellular space // soluble fraction		39	6939990	4	4h max	CXCL10	Up with IFN	>2 fold	>1.6 fold
Cxcl11;6939991	Cxcl11	chemokine (C-X-C motif) ligand 11	cytokine activity // chemokine activity	chemotaxis // inflammatory response // immune response // signal transduction // cell-cell signaling	extracellular region // extracellular space		78	6939991	4	4h max	CXCL11	Up with IFN	>2 fold	>1.6 fold
Cxcl9;6939987	Cxcl9	chemokine (C-X-C motif) ligand 9	cytokine activity // chemokine activity	inflammatory response // immune response	extracellular region // extracellular space		67	6939987	1	8h max	CXCL9	Up with IFN	>2 fold	>1.6 fold
Daxx;6849986	Daxx	Fas death domain-associated protein	protein binding // transcriptional repressor activity	transcription // regulation of transcription, DNA-dependent // apoptosis	nucleus // PML body		86	6849986	4	4h max	DAXX	Down with RNAi	>2 fold	>1.6 fold
Fas;6869310	Fas	Fas (TNF receptor superfamily member)	receptor activity // transmembrane receptor activity // protein binding	apoptosis // activated T cell apoptosis // inflammatory cell apoptosis // inflammatory cell apoptosis // transformed cell apoptosis // immune response // signal transduction // induction of apoptosis via death domain receptors // induction of apoptosis via death domain receptors // induction of apoptosis via death domain receptors // negative thymic T cell selection	external side of plasma membrane // membrane // integral to membrane	Apoptosis // Apoptosis_GenMAPP // Apoptosis_KEGG	99	6869310	4	4h max	FAS	Up with IFN	>2 fold	>1.6 fold
Gbp1;6901952	Gbp1	guanylate nucleotide binding protein 1	nucleotide binding // GTPase activity // GTP binding	immune response	membrane		81	6901952	1	8h max	GBP1	Up with IFN	>2 fold	>1.6 fold
Hist2h4;6907255	Hist2h4	histone cluster 2, H4	DNA binding	nucleosome assembly // chromosome organization and biogenesis (sensu Eukaryota)	nucleosome // nucleus // chromosome		9	6907255	3	2-4h max	HIST2H4	Cell cycle		>1.6 fold
Icam1;6987350	Icam1	intercellular adhesion molecule	transmembrane receptor activity // protein binding	defense response // cell adhesion // cell-cell adhesion // regulation of cell adhesion	plasma membrane // integral to plasma membrane // membrane // integral to membrane		56	6987350	1	8h max	ICAM1	Up with IFN	>2 fold	>1.6 fold
Ier3;6850191	Ier3	immediate early response 3			membrane // integral to membrane		24	6850191	16	1h max	IER3	NfkB		>1.6 fold
Ifit1;6869334	Ifit1	interferon-induced protein with tetratricopeptide repeats 1	binding	immune response			55	6869334	4	4h max	IFIT1	Down with RNAi	>2 fold	>1.6 fold
Ifit2;6869324	Ifit2	interferon-induced protein with tetratricopeptide repeats 2	binding	immune response			74	6869324	4	4h max	IFIT2	Down with RNAi	>2 fold	>1.6 fold
Il15;6983744	Il15	interleukin 15	signal transducer activity // cytokine activity // hematopoietin/interferon-class (D200-domain) cytokine receptor binding	NK T cell proliferation // immune response // signal transduction // cell-cell signaling // positive regulation of cell proliferation // positive regulation of T cell proliferation // extrathymic T cell selection // regulation of T cell differentiation // lymph node development // regulation of antiviral response by host // positive regulation of immune response	extracellular region // extracellular space // membrane fraction // cytoplasm // endosome // Golgi apparatus // integral to plasma membrane		200	6983744	4	4h max	IL15	Up with IFN	>2 fold	>1.6 fold
Il1b;6890838	Il1b	interleukin 1 beta	signal transducer activity // cytokine activity // interleukin-1 receptor binding // growth factor activity	regulation of progression through cell cycle // fever // apoptosis // inflammatory response // immune response // signal transduction // cell-cell signaling // cell proliferation // negative regulation of cell proliferation // antimicrobial humoral response (sensu Vertebrata) // neutrophil chemotaxis // positive regulation of chemokine biosynthesis // positive regulation of interleukin-6 biosynth…	extracellular region // extracellular space	Inflammatory_Response_Pathway // Smooth_muscle_contraction	47	6890838	No Class		IL1B	NfkB		>1.6 fold
Irak2;6949106	Irak2	interleukin-1 receptor-associated kinase 2	protein kinase activity // protein serine/threonine kinase activity // protein-tyrosine kinase activity // receptor activity // protein binding // ATP binding // kinase activity	apoptosis // signal transduction // activation of NF-kappaB-inducing kinase // lipopolysaccharide-mediated signaling pathway // regulation of apoptosis // negative regulation of transcription factor activity // protein amino acid autophosphorylation // activation of NF-kappaB transcription factor	cellular_component		130	6949106	4	4h max	IRAK2	NfkB	>2 fold	>1.6 fold
Irf1;6780996	Irf1	interferon regulatory factor 1	DNA binding // transcription factor activity	transcription // regulation of transcription, DNA-dependent // transcription from RNA polymerase II promoter // immune response // positive regulation of interleukin-12 biosynthesis // positive regulation of interleukin-12 biosynthesis // positive regulation of transcription, DNA-dependent	nucleus	Apoptosis	194	6780996	7	2-4h max	IRF1	Up with IFN	>2 fold	>1.6 fold
Irf2;6975919	Irf2	interferon regulatory factor 2	DNA binding // transcription factor activity // RNA polymerase II transcription factor activity	negative regulation of transcription from RNA polymerase II promoter // transcription // regulation of transcription, DNA-dependent // immune response // cell proliferation	nucleus	Apoptosis	161	6975919	1	8h max	IRF2	Up with IFN		>1.6 fold
Irf5;6945011	Irf5	interferon regulatory factor 5	DNA binding // transcription factor activity	transcription // regulation of transcription, DNA-dependent	intracellular // nucleus	Apoptosis	106	6945011	1	8h max	IRF5		>2 fold	>1.6 fold
Irf7;6972192	Irf7	interferon regulatory factor 7	DNA binding // transcription factor activity // protein binding	transcription // regulation of transcription, DNA-dependent // immune response // response to virus // immunoglobulin mediated immune response // interferon type I biosynthesis	intracellular // nucleus	Apoptosis	83	6972192	25		IRF7	Down with RNAi		>1.6 fold
Irf8;6979559	Irf8	interferon regulatory factor 8	DNA binding // transcription factor activity // RNA polymerase II transcription factor activity, enhancer binding	negative regulation of transcription from RNA polymerase II promoter // transcription // regulation of transcription, DNA-dependent // immune response // myeloid cell differentiation	intracellular // nucleus		129	6979559	4	4h max	IRF8	Up with IFN	>2 fold	>1.6 fold
Jak2;6869027	Jak2	Janus kinase 2	nucleotide binding // protein kinase activity // protein serine/threonine kinase activity // protein-tyrosine kinase activity // Janus kinase activity // Janus kinase activity // protein binding // ATP binding // kinase activity // transferase activity	protein amino acid phosphorylation // apoptosis // apoptosis // intracellular signaling cascade // JAK-STAT cascade // JAK-STAT cascade // tyrosine phosphorylation of STAT protein // STAT protein nuclear translocation // negative regulation of cell proliferation // peptidyl-tyrosine phosphorylation // cytokine and chemokine mediated signaling pathway // myeloid cell differentiation // cell differ…	cytoplasm // cytoskeleton		220	6869027	1	8h max	JAK2	NfkB	>2 fold	>1.6 fold
Lmna;6906753	Lmna	lamin A	structural molecule activity // protein binding	nuclear membrane organization and biogenesis	nucleus // lamin filament // intermediate filament		136	6906753	3	2-4h max	LMNA
Myd88;6999416	Myd88	myeloid differentiation primary response gene 88	signal transducer activity // transmembrane receptor activity // death receptor binding // protein binding	inflammatory response // immune response // signal transduction // cell surface receptor linked signal transduction // transmembrane receptor protein serine/threonine kinase signaling pathway // I-kappaB kinase/NF-kappaB cascade // response to virus // immunoglobulin mediated immune response // positive regulation of tumor necrosis factor-alpha biosynthesis // positive regulation of I-kappaB kina…	cytoplasm // membrane		52	6999416	4	4h max	MYD88	Down with RNAi		>1.6 fold
Nfkb1;6909648	Nfkb1	nuclear factor of kappa light chain gene enhancer in B-cells 1, p105	DNA binding // transcription factor activity // protein binding // specific transcriptional repressor activity	transcription // regulation of transcription, DNA-dependent // transcription from RNA polymerase II promoter // apoptosis // anti-apoptosis // inflammatory response // signal transduction // antibacterial humoral response (sensu Vertebrata) // negative regulation of interleukin-12 biosynthesis // regulation of transcription // negative regulation of transcription, DNA-dependent // positive regula…	nucleus // nucleus // cytoplasm	Apoptosis // Apoptosis_GenMAPP // Apoptosis_KEGG // TGF_Beta_Signaling_Pathway // Smooth_muscle_contraction	368	6909648	1	8h max	NFKB1		>2 fold	>1.6 fold
Nfkb2;6870063	Nfkb2	nuclear factor of kappa light polypeptide gene enhancer in B-cells 2, p49/p100	DNA binding // transcription factor activity // protein binding	transcription // regulation of transcription, DNA-dependent // signal transduction // regulation of transcription // lymph node development	nucleus // nucleus		142	6870063	1	8h max	NFKB2	NfkB	>2 fold	>1.6 fold
Nfkbia;6800934	Nfkbia	nuclear factor of kappa light chain gene enhancer in B-cells inhibitor, alpha	protein binding // nuclear localization sequence binding // ubiquitin protein ligase binding // NF-kappaB binding	protein import into nucleus, translocation // apoptosis // cytoplasmic sequestering of NF-kappaB // regulation of cell proliferation // regulation of NF-kappaB import into nucleus // negative regulation of DNA binding // negative regulation of myeloid cell differentiation // negative regulation of Notch signaling pathway	nucleus // cytoplasm // cytosol		135	6800934	4	4h max	NFKBIA	NfkB	>2 fold	>1.6 fold
Prkcd;6823666	Prkcd	protein kinase C, delta	nucleotide binding // protein kinase activity // protein serine/threonine kinase activity // diacylglycerol-activated phospholipid-dependent protein kinase C activity // ATP binding // protein C-terminus binding // enzyme activator activity // zinc ion binding // kinase activity // transferase activity // enzyme binding // diacylglycerol binding // metal ion binding	protein amino acid phosphorylation // intracellular signaling cascade // immunoglobulin mediated immune response // B cell proliferation // protein stabilization	nucleus // cytoplasm // membrane	G_Protein_Signaling // Wnt_Signaling // Calcium_regulation_in_cardiac_cells // Smooth_muscle_contraction	240	6823666	1	8h max	PRKCD			>1.6 fold
Psmb9;6855013	Psmb9	proteosome (prosome, macropain) subunit, beta type 9 (large multifunctional peptidase 2)	endopeptidase activity // threonine endopeptidase activity // peptidase activity // hydrolase activity	proteolysis // ubiquitin-dependent protein catabolism // immune response // antigen processing and presentation // antigen processing and presentation	nucleus // cytosol // proteasome core complex (sensu Eukaryota) // protein complex	Proteasome_Degradation	79	6855013	1	8h max	PSMB9	Up with IFN		>1.6 fold
Rela;6867776	Rela	v-rel reticuloendotheliosis viral oncogene homolog A (avian)	DNA binding // DNA binding // transcription factor activity // RNA polymerase II transcription factor activity, enhancer binding // protein kinase activity // signal transducer activity // transcriptional activator activity // protein kinase binding // phosphate binding // identical protein binding // protein N-terminus binding // NF-kappaB binding	liver development // hair follicle development // transcription // regulation of transcription, DNA-dependent // anti-apoptosis // defense response // inflammatory response // cellular defense response // organ morphogenesis // response to organic substance // response to UV-B // cytokine and chemokine mediated signaling pathway // negative regulation of protein catabolism // positive regulation …	nucleus // nucleus // transcription factor complex // cytoplasm // cytoplasm	Apoptosis // Apoptosis_GenMAPP	99	6867776	1	8h max	RELA			>1.6 fold
Ripk1;6806078	Ripk1	receptor (TNFRSF)-interacting serine-threonine kinase 1	nucleotide binding // protein kinase activity // protein serine/threonine kinase activity // protein-tyrosine kinase activity // signal transducer activity // protein binding // protein binding // ATP binding // kinase activity // transferase activity	protein amino acid phosphorylation // apoptosis // signal transduction // positive regulation of I-kappaB kinase/NF-kappaB cascade		Apoptosis // Apoptosis_GenMAPP // Apoptosis_KEGG	114	6806078	7	2-4h max	RIPK1			>1.6 fold
Ripk3;6824846	Ripk3	receptor-interacting serine-threonine kinase 3	nucleotide binding // transcription coactivator activity // protein kinase activity // protein serine/threonine kinase activity // NF-kappaB-inducing kinase activity // protein-tyrosine kinase activity // receptor activity // ATP binding // kinase activity // transferase activity	protein amino acid phosphorylation // apoptosis // induction of apoptosis // signal transduction // I-kappaB kinase/NF-kappaB cascade // induction of apoptosis by extracellular signals	intracellular		75	6824846	4	4h max	RIPK3		>2 fold	>1.6 fold
Socs1;6843913	Socs1	suppressor of cytokine signaling 1	protein kinase inhibitor activity // insulin-like growth factor receptor binding // protein binding // kinase inhibitor activity // protein kinase binding	regulation of cell growth // regulation of protein amino acid phosphorylation // ubiquitin cycle // intracellular signaling cascade // JAK-STAT cascade // negative regulation of signal transduction // cytokine and chemokine mediated signaling pathway // cytokine and chemokine mediated signaling pathway // negative regulation of tyrosine phosphorylation of Stat3 protein // fat cell differentiation…	cellular_component // cytoplasm		36	6843913	7	2-4h max	SOCS1	Up with IFN	>2 fold	>1.6 fold
Socs3;6792614	Socs3	suppressor of cytokine signaling 3	protein kinase inhibitor activity // protein binding	regulation of cell growth // regulation of protein amino acid phosphorylation // anti-apoptosis // intracellular signaling cascade // JAK-STAT cascade // negative regulation of signal transduction // negative regulation of insulin receptor signaling pathway			57	6792614	18	1-2h max	SOCS3	NfkB	>2 fold	>1.6 fold
Sod2;6858344	Sod2	superoxide dismutase 2, mitochondrial	superoxide dismutase activity // manganese superoxide dismutase activity // manganese superoxide dismutase activity // oxidoreductase activity // manganese ion binding // metal ion binding	response to superoxide // age-dependent response to reactive oxygen species // regulation of transcription from RNA polymerase II promoter // superoxide metabolism // superoxide metabolism // response to oxidative stress	mitochondrion // mitochondrial inner membrane		106	6858344	1	8h max	SOD2	NfkB	>2 fold	>1.6 fold
Stat1;6749376	Stat1	signal transducer and activator of transcription 1	DNA binding transcription factor activity signal transducer activity hematopoietin/interferon-class (D200-domain) cytokine receptor signal transducer activity calcium ion binding protein binding	regulation of progression through cell cycle transcription regulation of transcription, DNA-dependent transcription from RNA polymerase II promoter caspase activation signal transduction intracellular signaling cascade I-kappaB kinase/NF-kappaB cascade tyrosine phosphorylation of STAT protein STAT protein nuclear translocation	nucleus cytoplasm	TGF_Beta_Signaling_Pathway	388	6749376	1	8h max	STAT1	Up with IFN	>2 fold	>1.6 fold
Stat2;6771641	Stat2	signal transducer and activator of transcription 2	DNA binding // transcription factor activity // signal transducer activity // calcium ion binding // protein binding	transcription // regulation of transcription, DNA-dependent // signal transduction // intracellular signaling cascade	nucleus // cytoplasm		163	6771641	1	8h max	STAT2	Down with RNAi		>1.6 fold
Tap1;6850019	Tap1	transporter 1, ATP-binding cassette, sub-family B (MDR/TAP)	nucleotide binding // transporter activity // protein binding // ATP binding // oligopeptide transporter activity // ATPase activity // nucleoside-triphosphatase activity // ATPase activity, coupled to transmembrane movement of substances // protein heterodimerization activity	transport // oligopeptide transport // defense response // immune response // protein transport	endoplasmic reticulum // integral to plasma membrane // membrane // integral to membrane		94	6850019	1	8h max	TAP1	Up with IFN	>2 fold	>1.6 fold
Tbk1;6777594	Tbk1	TANK-binding kinase 1	nucleotide binding // protein kinase activity // protein serine/threonine kinase activity // protein-tyrosine kinase activity // protein binding // ATP binding // kinase activity // transferase activity	protein amino acid phosphorylation // immune response // I-kappaB kinase/NF-kappaB cascade // innate immune response			192	6777594	1	8h max	TBK1	Up with IFN		>1.6 fold
Ticam1;6856215	Ticam1	toll-like receptor adaptor molecule 1	receptor activity // transmembrane receptor activity	I-kappaB kinase/NF-kappaB cascade	membrane		90	6856215	1	8h max	TICAM1			>1.6 fold
Tlr2;6906427	Tlr2	toll-like receptor 2	lipopolysaccharide receptor activity // receptor activity // transmembrane receptor activity // protein binding // peptidoglycan binding // Gram-positive bacterial binding	induction of apoptosis // inflammatory response // immune response // cell surface receptor linked signal transduction // Toll signaling pathway // positive regulation of tumor necrosis factor-alpha biosynthesis // chloramphenicol transport // innate immune response	plasma membrane // integral to plasma membrane // cell surface // membrane // integral to membrane		30	6906427	1	8h max	TLR2		>2 fold	>1.6 fold
Tlr3;6982102	Tlr3	toll-like receptor 3	double-stranded RNA binding // receptor activity // transmembrane receptor activity // protein binding	defense response // inflammatory response // immune response // hyperosmotic response // signal transduction // activation of NF-kappaB-inducing kinase // detection of virus // response to virus // defense response to bacterium // positive regulation of I-kappaB kinase/NF-kappaB cascade // positive regulation of I-kappaB kinase/NF-kappaB cascade // positive regulation of interferon-gamma biosynth…	integral to plasma membrane // membrane // integral to membrane		121	6982102	3	2-4h max	TLR3	Down with RNAi	>2 fold	>1.6 fold
Tlr6;6938679	Tlr6	toll-like receptor 6	receptor activity // transmembrane receptor activity // protein binding	inflammatory response // immune response // innate immune response	membrane // integral to membrane		50	6938679	1	8h max	TLR6	Up with IFN		>1.6 fold
Tlr7;7020802	Tlr7	toll-like receptor 7	double-stranded RNA binding // single-stranded RNA binding // receptor activity // transmembrane receptor activity // protein binding // siRNA binding	inflammatory response // immune response // positive regulation of interferon-gamma biosynthesis // positive regulation of interferon-alpha biosynthesis // positive regulation of interferon-beta biosynthesis // positive regulation of interleukin-8 biosynthesis // defense response to virus	extracellular space // membrane // integral to membrane		73	7020802	No Class		TLR7			>1.6 fold
Tlr9;6992159	Tlr9	toll-like receptor 9	receptor activity // transmembrane receptor activity // protein binding // siRNA binding	inflammatory response // immune response // response to virus // positive regulation of interferon-gamma biosynthesis // positive regulation of interferon-alpha biosynthesis // positive regulation of interferon-beta biosynthesis	extracellular space // plasma membrane // plasma membrane // membrane // integral to membrane		62	6992159	4	4h max	TLR9		>2 fold	>1.6 fold
Tnf;6855087	Tnf	tumor necrosis factor	cytokine activity // tumor necrosis factor receptor binding // tumor necrosis factor receptor binding // protein binding	negative regulation of transcription from RNA polymerase II promoter // regulation of protein amino acid phosphorylation // glucose metabolism // regulation of transcription, DNA-dependent // anti-apoptosis // transformed cell apoptosis // defense response // inflammatory response // immune response // humoral immune response // leukocyte adhesion // signal transduction // cell-cell signaling // …	extracellular space // soluble fraction // plasma membrane // integral to plasma membrane // membrane // integral to membrane // secretory granule	Prostaglandin_synthesis_regulation // Apoptosis // Apoptosis_GenMAPP // Apoptosis_KEGG // TGF_Beta_Signaling_Pathway // Matrix_Metalloproteinases // Inflammatory_Response_Pathway	24	6855087	4	4h max	TNF	NfkB	>2 fold	>1.6 fold
Tnfrsf1a;6949865	Tnfrsf1a	tumor necrosis factor receptor superfamily, member 1a	receptor activity // tumor necrosis factor receptor activity // tumor necrosis factor receptor activity // protein binding // electron carrier activity // heme binding	electron transport // prostaglandin metabolism // apoptosis // defense response // inflammatory response // signal transduction // cell surface receptor linked signal transduction // cytokine and chemokine mediated signaling pathway // positive regulation of I-kappaB kinase/NF-kappaB cascade // positive regulation of transcription from RNA polymerase II promoter // positive regulation of inflamma…	extracellular region // plasma membrane // integral to plasma membrane // membrane // integral to membrane	Prostaglandin_synthesis_regulation // Apoptosis // Apoptosis_GenMAPP // Apoptosis_KEGG // Inflammatory_Response_Pathway	115	6949865	3	2-4h max	TNFRSF1A	Down with RNAi		>1.6 fold
Tnfsf10;6896353	Tnfsf10	tumor necrosis factor (ligand) superfamily, member 10	cytokine activity // tumor necrosis factor receptor binding // protein binding	apoptosis // immune response	extracellular space // membrane // integral to membrane	Apoptosis // Apoptosis_GenMAPP	75	6896353	4	4h max	TNFSF10	Up with IFN	>2 fold	>1.6 fold
Tnfsf13b;6973937	Tnfsf13b	tumor necrosis factor (ligand) superfamily, member 13b	cytokine activity // tumor necrosis factor receptor binding	B cell homeostasis // immune response // signal transduction // cell proliferation // positive regulation of cell proliferation // positive regulation of B cell proliferation // T cell costimulation // B cell costimulation // positive regulation of T cell proliferation // positive regulation of survival gene product activity // immunoglobulin secretion // regulation of immune response	extracellular space // soluble fraction // integral to plasma membrane // membrane // integral to membrane		123	6973937	No Class		TNFSF13B			>1.6 fold
Traf1;6886021	Traf1	Tnf receptor-associated factor 1	receptor activity // protein binding // zinc ion binding	protein complex assembly // apoptosis // signal transduction // regulation of apoptosis	cytoplasm	Apoptosis // Apoptosis_GenMAPP // Apoptosis_KEGG	112	6886021	1	8h max	TRAF1	NfkB	>2 fold	>1.6 fold
Traf2;6885422	Traf2	Tnf receptor-associated factor 2	receptor activity // protein binding // zinc ion binding // metal ion binding	apoptosis // anti-apoptosis // signal transduction // protein catabolism // regulation of apoptosis // regulation of JNK cascade // regulation of immunoglobulin secretion		Apoptosis // Apoptosis_GenMAPP // Apoptosis_KEGG	95	6885422	1	8h max	TRAF2		>2 fold	>1.6 fold
Ccl4;6783035	Ccl4	chemokine (C-C motif) ligand 4	cytokine activity // protein binding // chemokine activity	chemotaxis // inflammatory response // immune response // signal transduction	extracellular region // extracellular space		32	6783035	18	1-2h max			>2 fold	>1.6 fold
Gadd45g;6807041	Gadd45g	growth arrest and DNA-damage-inducible 45 gamma	protein binding	regulation of progression through cell cycle // activation of MAPKKK activity // activation of MAPKK activity // DNA repair // negative regulation of protein kinase activity // apoptosis // response to stress // development // cell differentiation // interferon-gamma biosynthesis // T-helper 1 cell differentiation	nucleus		99	6807041	18	1-2h max			>2 fold	>1.6 fold
Nfil3;6813246	Nfil3	nuclear factor, interleukin 3, regulated	molecular_function // DNA binding // transcription factor activity // sequence-specific DNA binding // protein dimerization activity	regulation of transcription, DNA-dependent	cellular_component // nucleus		41	6813246	18	1-2h max		NfkB		>1.6 fold
Trib1;6830770	Trib1	tribbles homolog 1 (Drosophila)	protein kinase activity // protein serine/threonine kinase activity // protein kinase inhibitor activity // protein binding // ATP binding // ATP binding	protein amino acid phosphorylation // protein amino acid phosphorylation // regulation of MAPK activity			214	6830770	18	1-2h max		NfkB		>1.6 fold
Ptger4;6833640	Ptger4	prostaglandin E receptor 4 (subtype EP4)	rhodopsin-like receptor activity // signal transducer activity // receptor activity // G-protein coupled receptor activity // prostaglandin receptor activity // prostaglandin E receptor activity	immune response // signal transduction // G-protein coupled receptor protein signaling pathway // G-protein signaling, adenylate cyclase activating pathway // regulation of ossification	membrane // integral to membrane	Prostaglandin_synthesis_regulation // GPCRDB_Class_A_Rhodopsin-like // Small_ligand_GPCRs	93	6833640	18	1-2h max
Errfi1;6918892	Errfi1	ERBB receptor feedback inhibitor 1	Rho GTPase activator activity // protein binding	response to stress // stress-activated protein kinase signaling pathway	cytoplasm // cytosol		100	6918892	18	1-2h max				>1.6 fold
Fosl2;6929719	Fosl2	fos-like antigen 2	DNA binding // transcription factor activity // sequence-specific DNA binding // protein dimerization activity	regulation of transcription, DNA-dependent // regulation of transcription from RNA polymerase II promoter // cell death	nucleus		56	6929719	18	1-2h max		NfkB
Olfr851;6987286	Olfr851	olfactory receptor 851	receptor activity // olfactory receptor activity // olfactory receptor activity	G-protein coupled receptor protein signaling pathway // G-protein coupled receptor protein signaling pathway // sensory perception of smell	integral to membrane // integral to membrane		4	6987286	18	1-2h max
Btg2;6762345	Btg2	B-cell translocation gene 2, anti-proliferative	transcription factor activity protein binding	DNA repair transcription regulation of transcription, DNA-dependent protein amino acid methylation response to DNA damage stimulus negative regulation of cell proliferation anterior/posterior pattern formation neuron differentiation negative regulation of apoptosis			36	6762345	12	1h max		NfkB		>1.6 fold
Trmt11;6773068	Trmt11	tRNA methyltransferase 11 homolog (S. cerevisiae)	nucleic acid binding // methyltransferase activity // transferase activity	methylation			65	6773068	12	1h max				>1.6 fold
Fos;6796691	Fos	FBJ osteosarcoma oncogene	DNA binding // transcription factor activity // transcription factor activity // specific RNA polymerase II transcription factor activity // sequence-specific DNA binding // protein dimerization activity	regulation of progression through cell cycle // DNA methylation // regulation of transcription, DNA-dependent // regulation of transcription, DNA-dependent // regulation of transcription from RNA polymerase II promoter // inflammatory response // nervous system development // cellular physiological process	nucleus // nucleus // transcription factor complex	TGF_Beta_Signaling_Pathway // Smooth_muscle_contraction	52	6796691	12	1h max				>1.6 fold
Rhob;6798795	Rhob	ras homolog gene family, member B	nucleotide binding // GTPase activity // protein binding // GTP binding	angiogenesis // transport // apoptosis // transformed cell apoptosis // cell cycle // cell adhesion // small GTPase mediated signal transduction // Rho protein signal transduction // development // endosome to lysosome transport // protein transport // cell differentiation // positive regulation of angiogenesis // negative regulation of progression through cell cycle // cellular physiological pro…	intracellular // nucleus // plasma membrane // plasma membrane // endosome membrane // membrane		28	6798795	12	1h max		Down with IFN		>1.6 fold
Myc;6830927	Myc	myelocytomatosis oncogene	DNA binding // transcription factor activity // protein binding // protein binding // transcription regulator activity	regulation of progression through cell cycle // release of cytochrome c from mitochondria // DNA fragmentation during apoptosis // transcription // regulation of transcription, DNA-dependent // regulation of transcription from RNA polymerase II promoter // iron ion homeostasis // caspase activation // cell cycle arrest // positive regulation of cell proliferation // positive regulation of cell pr…	nucleus // nucleus // spindle	Apoptosis // Apoptosis_GenMAPP // G1_to_S_cell_cycle_Reactome // Wnt_Signaling	74	6830927	12	1h max				>1.6 fold
Dusp1;6854487	Dusp1	dual specificity phosphatase 1	phosphoprotein phosphatase activity // protein tyrosine phosphatase activity // non-membrane spanning protein tyrosine phosphatase activity // protein tyrosine/serine/threonine phosphatase activity // hydrolase activity // MAP kinase phosphatase activity	protein amino acid dephosphorylation // response to oxidative stress // cell cycle			32	6854487	12	1h max		NfkB		>1.6 fold
Egr1;6859972	Egr1	early growth response 1	nucleic acid binding // DNA binding // transcription factor activity // zinc ion binding // metal ion binding	transcription // regulation of transcription, DNA-dependent // T cell differentiation	intracellular // nucleus	Ovarian_Infertility_Genes	131	6859972	12	1h max		Up with IFN		>1.6 fold
Lrrc39;6900708	Lrrc39	leucine rich repeat containing 39	protein binding				57	6900708	12	1h max
Cxcl1;6932374	Cxcl1	chemokine (C-X-C motif) ligand 1	cytokine activity // chemokine activity // growth factor activity	regulation of progression through cell cycle // inflammatory response // immune response // cellular physiological process	extracellular region // extracellular space // extracellular space // intracellular		50	6932374	12	1h max		NfkB		>1.6 fold
Cxcl2;6932379	Cxcl2	chemokine (C-X-C motif) ligand 2	cytokine activity // chemokine activity	chemotaxis // inflammatory response // immune response // signal transduction	extracellular region // extracellular space		36	6932379	12	1h max		NfkB	>2 fold	>1.6 fold
F730035P03Rik;6969760	F730035P03Rik	RIKEN cDNA F730035P03 gene					16	6969760	12	1h max
Osbpl5;6972415	Osbpl5	oxysterol binding protein-like 5	oxysterol binding	transport // lipid transport // Golgi to plasma membrane transport // steroid metabolism // cholesterol metabolism // cholesterol transport	cytosol // integral to membrane		60	6972415	12	1h max				>1.6 fold
Klf2;6977151	Klf2	Kruppel-like factor 2 (lung)	nucleic acid binding // DNA binding // transcription factor activity // transcription factor activity // protein binding // zinc ion binding // transcriptional activator activity // transcription regulator activity // metal ion binding	transcription // regulation of transcription, DNA-dependent // positive regulation of transcription	intracellular // nucleus		36	6977151	12	1h max				>1.6 fold
Gdf15;6983212	Gdf15	growth differentiation factor 15	cytokine activity // growth factor activity	signal transduction // transforming growth factor beta receptor signaling pathway // cell-cell signaling	extracellular region // extracellular space		16	6983212	12	1h max
Ier2;6983868	Ier2	immediate early response 2	molecular_function	biological_process	cytoplasm		16	6983868	12	1h max		NfkB		>1.6 fold
Egr2;6768479	Egr2	early growth response 2	nucleic acid binding // DNA binding // transcription factor activity // protein binding // zinc ion binding // transcription regulator activity // metal ion binding	transcription // regulation of transcription, DNA-dependent // brain development // rhythmic behavior // rhythmic behavior // Schwann cell differentiation // myelination // regulation of transcription	intracellular // nucleus // nucleus		106	6768479	16	1h max				>1.6 fold
Ccl3;6790294	Ccl3	chemokine (C-C motif) ligand 3	cytokine activity // protein binding // chemokine activity	chemotaxis // inflammatory response // immune response // signal transduction	extracellular region // extracellular space		46	6790294	16	1h max				>1.6 fold
H3f3b;6792486	H3f3b	H3 histone, family 3B	DNA binding	nucleosome assembly // chromosome organization and biogenesis (sensu Eukaryota)	nucleosome // nucleus // chromosome		56	6792486	16	1h max				>1.6 fold
Plk2;6810166	Plk2	polo-like kinase 2 (Drosophila)	nucleotide binding // protein kinase activity // protein serine/threonine kinase activity // protein-tyrosine kinase activity // signal transducer activity // protein binding // ATP binding // kinase activity // transferase activity	mitotic cell cycle // protein amino acid phosphorylation // positive regulation of I-kappaB kinase/NF-kappaB cascade			173	6810166	16	1h max		Down with RNAi		>1.6 fold
Nr4a1;6833311	Nr4a1	nuclear receptor subfamily 4, group A, member 1	DNA binding // transcription factor activity // steroid hormone receptor activity // receptor activity // ligand-dependent nuclear receptor activity // protein binding // zinc ion binding // transcription regulator activity // sequence-specific DNA binding // metal ion binding	transcription // regulation of transcription, DNA-dependent // induction of apoptosis // signal transduction // negative regulation of caspase activity // regulation of transcription // positive regulation of transcription from RNA polymerase II promoter	nucleus	Nuclear_Receptors	134	6833311	16	1h max
Cox6c;6834951	Cox6c	cytochrome c oxidase, subunit VIc	cytochrome-c oxidase activity // cytochrome-c oxidase activity // oxidoreductase activity	electron transport // electron transport	extracellular space // mitochondrion // mitochondrion // mitochondrial inner membrane // respiratory chain complex IV (sensu Eukaryota) // respiratory chain complex IV (sensu Eukaryota) // membrane // integral to membrane // organelle inner membrane		71	6834951	16	1h max				>1.6 fold
Nfkbiz;6846375	Nfkbiz	nuclear factor of kappa light polypeptide gene enhancer in B-cells inhibitor, zeta	DNA binding // transcription factor activity	regulation of transcription, DNA-dependent // inflammatory response	nucleus		157	6846375	16	1h max		NfkB		>1.6 fold
Gtf2b;6901967	Gtf2b	general transcription factor IIB	protein binding // zinc ion binding // general RNA polymerase II transcription factor activity // transcription regulator activity // metal ion binding	transcription // transcription initiation // regulation of transcription, DNA-dependent // transcription from RNA polymerase II promoter // regulation of transcription	nucleus // transcription factor complex	RNA_transcription_Reactome	69	6901967	16	1h max				>1.6 fold
Klf4;6921873	Klf4	Kruppel-like factor 4 (gut)	nucleic acid binding // DNA binding // transcription factor activity // zinc ion binding // transcriptional activator activity // transcriptional repressor activity // transcriptional repressor activity // metal ion binding	transcription // regulation of transcription, DNA-dependent // negative regulation of transcription, DNA-dependent // negative regulation of transcription, DNA-dependent	intracellular // nucleus		231	6921873	16	1h max				>1.6 fold
Il18rap;6748893	Il18rap	interleukin 18 receptor accessory protein	receptor activity transmembrane receptor activity interleukin-1 receptor activity interleukin-1, Type I, activating receptor activity	inflammatory response cell surface receptor linked signal transduction	extracellular space membrane integral to membrane		119	6748893	3	2-4h max
Tpp2;6749081	Tpp2	tripeptidyl peptidase II	aminopeptidase activity serine-type endopeptidase activity subtilase activity tripeptidyl-peptidase II activity peptidase activity hydrolase activity	proteolysis			224	6749081	3	2-4h max				>1.6 fold
Fzd7;6749763	Fzd7	frizzled homolog 7 (Drosophila)	signal transducer activity receptor activity non-G-protein coupled 7TM receptor activity G-protein coupled receptor activity oxidoreductase activity Wnt receptor activity	signal transduction cell surface receptor linked signal transduction G-protein coupled receptor protein signaling pathway frizzled signaling pathway development metabolism Wnt receptor signaling pathway	extracellular space plasma membrane membrane integral to membrane	Wnt_Signaling GPCRDB_Other	41	6749763	3	2-4h max			>2 fold	>1.6 fold
Pip5k3;6750086	Pip5k3	phosphatidylinositol-3-phosphate/phosphatidylinositol 5-kinase, type III	protein binding ATP binding zinc ion binding kinase activity 1-phosphatidylinositol-4-phosphate 5-kinase activity transferase activity metal ion binding	intracellular signaling cascade calcium-mediated signaling cellular protein metabolism	vesicle membrane lipid raft		320	6750086	3	2-4h max				>1.6 fold
Hrb;6751082	Hrb	HIV-1 Rev binding protein	DNA binding RNA binding protein binding zinc ion binding metal ion binding	acrosome formation mRNA export from nucleus transport development spermatogenesis cell differentiation regulation of GTPase activity intermediate filament organization	nucleus nuclear pore cytoplasmic membrane-bound vesicle		234	6751082	3	2-4h max			>2 fold	>1.6 fold
Serpinb8;6752165	Serpinb8	serine (or cysteine) peptdiase inhibitor, clade B, member 8	endopeptidase inhibitor activity serine-type endopeptidase inhibitor activity protein binding		cytosol		118	6752165	3	2-4h max				>1.6 fold
Ubxd2;6752885	Ubxd2	UBX domain containing 2			extracellular space		133	6752885	3	2-4h max				>1.6 fold
Elk4;6753089	Elk4	ELK4, member of ETS oncogene family	DNA binding transcription factor activity transcription cofactor activity protein binding sequence-specific DNA binding	regulation of progression through cell cycle regulation of transcription, DNA-dependent transcription from RNA polymerase II promoter cellular physiological process	intracellular nucleus		81	6753089	3	2-4h max			>2 fold	>1.6 fold
Ppp1r15b;6753179	Ppp1r15b	protein phosphatase 1, regulatory (inhibitor) subunit 15b	protein serine/threonine phosphatase activity translation regulator activity	regulation of translational initiation response to stress response to oxidative stress response to oxidative stress ER overload response ER overload response response to hydrogen peroxide	protein phosphatase type 1 complex		49	6753179	3	2-4h max		Up with IFN	>2 fold	>1.6 fold
Zfp238;6755494	Zfp238	zinc finger protein 238	nucleic acid binding DNA binding transcription factor activity specific RNA polymerase II transcription factor activity protein binding zinc ion binding metal ion binding	negative regulation of transcription from RNA polymerase II promoter transcription regulation of transcription, DNA-dependent transport chromosome organization and biogenesis (sensu Eukaryota)	nuclear chromosome intracellular nucleus		41	6755494	3	2-4h max				>1.6 fold
Slc30a1;6756403	Slc30a1	solute carrier family 30 (zinc transporter), member 1	zinc ion transporter activity zinc ion binding cation transporter activity	embryonic development (sensu Mammalia) transport ion transport cation transport zinc ion transport zinc ion transport zinc ion homeostasis nutrient import	extracellular space plasma membrane membrane integral to membrane		36	6756403	3	2-4h max			>2 fold	>1.6 fold
1700019D03Rik;6758654	1700019D03Rik	RIKEN cDNA 1700019D03 gene					76	6758654	3	2-4h max
Rgl1;6763090	Rgl1	ral guanine nucleotide dissociation stimulator,-like 1	guanyl-nucleotide exchange factor activity	signal transduction small GTPase mediated signal transduction regulation of small GTPase mediated signal transduction	intracellular		487	6763090	3	2-4h max				>1.6 fold
Fcgr2b;6764038	Fcgr2b	Fc receptor, IgG, low affinity IIb	receptor activity receptor signaling protein activity protein binding IgG binding	negative regulation of type I hypersensitivity phagocytosis, engulfment defense response immune response cell surface receptor linked signal transduction immunoglobulin mediated immune response antigen processing and presentation of exogenous peptide antigen via MHC class II negative regulation of B cell proliferation mast cell activation positive regulation of phagocytosis negative regulation of…	integral to plasma membrane external side of plasma membrane membrane integral to membrane		117	6764038	3	2-4h max				>1.6 fold
Ifi205;6764243	Ifi205	interferon activated gene 205					44	6764243	3	2-4h max		Down with RNAi	>2 fold	>1.6 fold
Ifi203;6764274	Ifi203	interferon activated gene 203		immune response	nucleus		157	6764274	3	2-4h max			>2 fold	>1.6 fold
Traf3ip2;6767270	Traf3ip2	Traf3 interacting protein 2	protein binding	B cell apoptosis // humoral immune response // immunoglobulin secretion			272	6767270	3	2-4h max				>1.6 fold
Gja1;6768014	Gja1	gap junction membrane channel protein alpha 1	gap-junction forming channel activity // connexon channel activity	embryonic development (sensu Mammalia) // neuron migration // heart looping // epithelial cell maturation // cell communication // cell-cell signaling // heart development // adult heart development // regulation of heart contraction // embryonic heart tube development // skeletal muscle regeneration // positive regulation of striated muscle development // blood vessel morphogenesis	gap junction // connexon complex // membrane // integral to membrane // cell junction	Calcium_regulation_in_cardiac_cells // Smooth_muscle_contraction	151	6768014	3	2-4h max			>2 fold	>1.6 fold
Ranbp2;6768094	Ranbp2	RAN binding protein 2	peptidyl-prolyl cis-trans isomerase activity // binding // protein binding // zinc ion binding // isomerase activity // metal ion binding	protein folding // ubiquitin cycle // transport // intracellular transport	intracellular // nucleus		208	6768094	3	2-4h max				>1.6 fold
Gadd45b;6769255	Gadd45b	growth arrest and DNA-damage-inducible 45 beta	protein binding	regulation of progression through cell cycle // activation of MAPKKK activity // activation of MAPKK activity // negative regulation of protein kinase activity // apoptosis // response to stress // development // cell differentiation	nucleus		52	6769255	3	2-4h max			>2 fold	>1.6 fold
Chst11;6769366	Chst11	carbohydrate sulfotransferase 11	N-acetylgalactosamine 4-O-sulfotransferase activity // sulfotransferase activity // transferase activity // chondroitin 4-sulfotransferase activity	carbohydrate metabolism // chondroitin sulfate biosynthesis	membrane // integral to membrane		282	6769366	3	2-4h max				>1.6 fold
Ust;6771995	Ust	uronyl-2-sulfotransferase	sulfotransferase activity // transferase activity	protein amino acid sulfation	membrane // integral to membrane		627	6771995	3	2-4h max			>2 fold	>1.6 fold
Gpr126;6772255	Gpr126	G protein-coupled receptor 126			cytoplasm // plasma membrane // cell surface		300	6772255	3	2-4h max				>1.6 fold
Arid5b;6774719	Arid5b	AT rich interactive domain 5B (Mrf1 like)	DNA binding // transcriptional repressor activity	transcription // regulation of transcription, DNA-dependent // negative regulation of transcription, DNA-dependent	intracellular // nucleus		404	6774719	3	2-4h max				>1.6 fold
Sbno2;6775337	Sbno2	strawberry notch homolog 2 (Drosophila)					317	6775337	3	2-4h max			>2 fold	>1.6 fold
Cry1;6775674	Cry1	cryptochrome 1 (photolyase-like)	nucleotide binding // DNA photolyase activity // receptor activity // protein binding	DNA repair // transcription // regulation of transcription, DNA-dependent // circadian rhythm // circadian rhythm // protein-chromophore linkage // rhythmic process // response to stimulus	nucleus	Circadian_Exercise	101	6775674	3	2-4h max			>2 fold	>1.6 fold
Nab2;6777960	Nab2	Ngfi-A binding protein 2	transcription corepressor activity // transcriptional repressor activity // transcription regulator activity	endochondral ossification // transcription // regulation of transcription, DNA-dependent // nervous system development // cell proliferation // Schwann cell differentiation // negative regulation of transcription // myelination // regulation of transcription // regulation of epidermis development	nucleus		60	6777960	3	2-4h max				>1.6 fold
Ikzf1;6778784	Ikzf1	IKAROS family zinc finger 1	nucleic acid binding // DNA binding // transcription factor activity // protein binding // zinc ion binding // transcriptional repressor activity // metal ion binding	transcription // regulation of transcription, DNA-dependent // regulation of transcription, DNA-dependent // negative regulation of transcription // hemopoiesis // forebrain development // positive regulation of body size // positive regulation of body size // positive regulation of transcription // positive regulation of transcription from RNA polymerase II promoter // gland development	intracellular // nucleus // transcription factor complex // transcription factor complex // centric heterochromatin		263	6778784	3	2-4h max			>2 fold	>1.6 fold
Cpeb4;6779818	Cpeb4	cytoplasmic polyadenylation element binding protein 4	nucleotide binding // nucleic acid binding // RNA binding				281	6779818	3	2-4h max			>2 fold	>1.6 fold
Lcp2;6779961	Lcp2	lymphocyte cytosolic protein 2	protein binding	immune response // transmembrane receptor protein tyrosine kinase signaling pathway // intracellular signaling cascade // mast cell activation // cytokine secretion			151	6779961	3	2-4h max		Up with IFN	>2 fold	>1.6 fold
Smcr8;6781463	Smcr8	Smith-Magenis syndrome chromosome region, candidate 8 homolog (human)					36	6781463	3	2-4h max			>2 fold	>1.6 fold
Map2k3;6781487	Map2k3	mitogen activated protein kinase kinase 3	nucleotide binding // protein kinase activity // protein serine/threonine kinase activity // MAP kinase kinase activity // MAP kinase kinase activity // protein-tyrosine kinase activity // ATP binding // kinase activity // transferase activity	MAPKKK cascade // MAPKKK cascade // activation of MAPK activity // protein amino acid phosphorylation // inflammatory response // signal transduction // regulation of cytokine biosynthesis		Integrin-mediated_cell_adhesion_KEGG // MAPK_Cascade	133	6781487	3	2-4h max			>2 fold	>1.6 fold
Mgl1;6782105	Mgl1	macrophage galactose N-acetyl-galactosamine specific lectin 1	calcium ion binding // sugar binding		membrane // integral to membrane		77	6782105	3	2-4h max			>2 fold	>1.6 fold
Slfn5;6782979	Slfn5	schlafen 5					115	6782979	3	2-4h max		Down with RNAi	>2 fold	>1.6 fold
Slfn1;6782989	Slfn1	schlafen 1		G1/S transition of mitotic cell cycle // cell cycle arrest // negative regulation of cell proliferation	cellular_component		54	6782989	3	2-4h max		Down with RNAi	>2 fold	>1.6 fold
Rara;6784056	Rara	retinoic acid receptor, alpha	DNA binding // transcription factor activity // steroid hormone receptor activity // retinoic acid receptor activity // retinoic acid receptor activity // receptor activity // ligand-dependent nuclear receptor activity // protein binding // zinc ion binding // transcriptional repressor activity // transcription regulator activity // sequence-specific DNA binding // metal ion binding	ureteric bud development // transcription // regulation of transcription, DNA-dependent // negative regulation of transcription // regulation of transcription // positive regulation of transcription from RNA polymerase II promoter	nucleus // cytoplasm	Nuclear_Receptors	165	6784056	3	2-4h max				>1.6 fold
Stat5a;6784218	Stat5a	signal transducer and activator of transcription 5A	DNA binding // transcription factor activity // signal transducer activity // calcium ion binding // protein binding	luteinization // natural killer cell differentiation // transcription // regulation of transcription, DNA-dependent // immune response // signal transduction // intracellular signaling cascade // JAK-STAT cascade // pregnancy // lactation // positive regulation of cell proliferation // positive regulation of cell proliferation // regulation of steroid metabolism // cytokine and chemokine mediated…	nucleus // cytoplasm		164	6784218	3	2-4h max
Map3k3;6784594	Map3k3	mitogen activated protein kinase kinase kinase 3	nucleotide binding // magnesium ion binding // protein kinase activity // protein serine/threonine kinase activity // protein-tyrosine kinase activity // protein binding // ATP binding // kinase activity // transferase activity // metal ion binding	protein amino acid phosphorylation // protein kinase cascade // protein amino acid autophosphorylation		MAPK_Cascade	186	6784594	3	2-4h max			>2 fold	>1.6 fold
Sphk1;6785224	Sphk1	sphingosine kinase 1	magnesium ion binding // DNA binding // diacylglycerol kinase activity // calmodulin binding // sphinganine kinase activity // kinase activity // D-erythro-sphingosine kinase activity	blood vessel development // protein kinase C activation // intracellular signaling cascade // brain development // positive regulation of cell proliferation // negative regulation of apoptosis // sphingoid catabolism // positive regulation of fibroblast proliferation	membrane fraction // soluble fraction // cytoplasm // cytosol	S1P_Signaling	118	6785224	3	2-4h max			>2 fold	>1.6 fold
Top3a;6788789	Top3a	topoisomerase (DNA) III alpha	nucleic acid binding // DNA binding // DNA topoisomerase activity // DNA topoisomerase type I activity // zinc ion binding // isomerase activity // metal ion binding	DNA topological change // DNA unwinding during replication // DNA modification	chromosome		139	6788789	3	2-4h max			>2 fold	>1.6 fold
Stat5b;6791444	Stat5b	signal transducer and activator of transcription 5B	DNA binding // transcription factor activity // signal transducer activity // calcium ion binding	luteinization // natural killer cell differentiation // transcription // regulation of transcription, DNA-dependent // signal transduction // intracellular signaling cascade // JAK-STAT cascade // pregnancy // pregnancy // lactation // positive regulation of cell proliferation // regulation of steroid metabolism // cytokine and chemokine mediated signaling pathway // sequestering of lipid // regu…	nucleus // cytoplasm		190	6791444	3	2-4h max				>1.6 fold
Gosr2;6791757	Gosr2	golgi SNAP receptor complex member 2	transporter activity // v-SNARE activity	transport // intracellular protein transport // ER to Golgi vesicle-mediated transport // membrane fusion // protein transport // vesicle-mediated transport	Golgi membrane // endoplasmic reticulum membrane // membrane // integral to membrane		80	6791757	3	2-4h max				>1.6 fold
Cd300lf;6792406	Cd300lf	CD300 antigen like family member F	receptor activity // protein binding	osteoclast differentiation	membrane // integral to membrane		78	6792406	3	2-4h max		Down with RNAi	>2 fold	>1.6 fold
Nfyc;6793170	Nfyc	nuclear transcription factor-Y gamma	DNA binding // transcription factor activity // protein binding // sequence-specific DNA binding	transcription // regulation of transcription, DNA-dependent // positive regulation of transcription, DNA-dependent	intracellular // nucleus // nucleus // transcription factor complex		13	6793170	3	2-4h max			>2 fold	>1.6 fold
Arid4a;6795889	Arid4a	AT rich interactive domain 4A (Rbp1 like)	molecular_function // nucleic acid binding // DNA binding // chromatin binding	chromatin assembly or disassembly // biological_process	chromatin // cellular_component // intracellular // nucleus		249	6795889	3	2-4h max				>1.6 fold
Hspa2;6796184	Hspa2	heat shock protein 2	nucleotide binding // protein binding // ATP binding // unfolded protein binding	protein folding // response to unfolded protein // male meiosis // spermatid development // response to heat	mitochondrion // cell surface		23	6796184	3	2-4h max				>1.6 fold
Arg2;6796331	Arg2	arginase type II	arginase activity // arginase activity // protein binding // hydrolase activity // hydrolase activity, acting on carbon-nitrogen (but not peptide) bonds, in linear amidines // manganese ion binding // metal ion binding	urea cycle // arginine metabolism // arginine catabolism // nitric oxide biosynthesis // striated muscle contraction	mitochondrion // mitochondrion		72	6796331	3	2-4h max			>2 fold	>1.6 fold
5830400J07Rik;6796415	5830400J07Rik	RIKEN cDNA 5830400J07 gene					211	6796415	3	2-4h max				>1.6 fold
D230037D09Rik;6797507	D230037D09Rik	RIKEN cDNA D230037D09 gene			membrane // integral to membrane		24	6797507	3	2-4h max				>1.6 fold
Bzw2;6800082	Bzw2	basic leucine zipper and W2 domains 2	translation initiation factor activity // protein binding	regulation of translational initiation // development // nervous system development // cell differentiation			179	6800082	3	2-4h max				>1.6 fold
Sav1;6801499	Sav1	salvador homolog 1 (Drosophila)	molecular_function // protein binding	signal transduction // biological_process	cellular_component		120	6801499	3	2-4h max			>2 fold	>1.6 fold
Sptlc2;6802532	Sptlc2	serine palmitoyltransferase, long chain base subunit 2	serine C-palmitoyltransferase activity // acyltransferase activity // transaminase activity // transferase activity // transferase activity, transferring nitrogenous groups	metabolism // biosynthesis	endoplasmic reticulum // membrane // integral to membrane		116	6802532	3	2-4h max				>1.6 fold
Ston2;6802745	Ston2	stonin 2	protein binding	intracellular protein transport // endocytosis // regulation of endocytosis	membrane // clathrin vesicle coat		239	6802745	3	2-4h max
Heatr1;6804849	Heatr1	HEAT repeat containing 1					306	6804849	3	2-4h max				>1.6 fold
Gcnt2;6806435	Gcnt2	glucosaminyl (N-acetyl) transferase 2, I-branching enzyme	N-acetyllactosaminide beta-1,6-N-acetylglucosaminyltransferase activity // acetylglucosaminyltransferase activity // transferase activity // transferase activity, transferring glycosyl groups		membrane // integral to membrane		262	6806435	3	2-4h max
Slc12a7;6808221	Slc12a7	solute carrier family 12, member 7	transporter activity // carrier activity // symporter activity // cation:chloride symporter activity // potassium:chloride symporter activity // potassium ion binding	transport // ion transport // potassium ion transport // sodium ion transport // chloride transport // sensory perception of sound	integral to plasma membrane // membrane // integral to membrane		224	6808221	3	2-4h max				>1.6 fold
Homer1;6808997	Homer1	homer homolog 1 (Drosophila)	protein binding	metabotropic glutamate receptor, phospholipase C activating pathway // metabotropic glutamate receptor signaling pathway // synaptic transmission	cytoplasm // plasma membrane // integral to plasma membrane		239	6808997	3	2-4h max			>2 fold	>1.6 fold
Enc1;6809272	Enc1	ectodermal-neural cortex 1	actin binding // cysteine-type endopeptidase activity // protein binding	proteolysis // development // nervous system development	nucleus // cytoskeleton		83	6809272	3	2-4h max			>2 fold	>1.6 fold
Lgals8;6811068	Lgals8	lectin, galactose binding, soluble 8	sugar binding				104	6811068	3	2-4h max		Down with RNAi		>1.6 fold
Dek;6812984	Dek	DEK oncogene (DNA binding)	nucleic acid binding // DNA binding // specific RNA polymerase II transcription factor activity // RNA binding // GTP binding // histone binding	regulation of transcription from RNA polymerase II promoter // SRP-dependent cotranslational protein targeting to membrane // signal transduction // viral genome replication	nucleus // signal recognition particle (sensu Eukaryota)		231	6812984	3	2-4h max				>1.6 fold
Fcho2;6815433	Fcho2	FCH domain only 2					248	6815433	3	2-4h max				>1.6 fold
Arhgef3;6817700	Arhgef3	Rho guanine nucleotide exchange factor (GEF) 3	molecular_function // guanyl-nucleotide exchange factor activity // Rho guanyl-nucleotide exchange factor activity	intracellular signaling cascade // biological_process // regulation of Rho protein signal transduction	cellular_component // intracellular		333	6817700	3	2-4h max			>2 fold	>1.6 fold
Fgf9;6819442	Fgf9	fibroblast growth factor 9	fibroblast growth factor receptor binding // growth factor activity // heparin binding	regulation of progression through cell cycle // angiogenesis // angiogenesis // positive regulation of mesenchymal cell proliferation // protein import into nucleus // signal transduction // cell-cell signaling // development // cell proliferation // positive regulation of cell proliferation // fibroblast growth factor receptor signaling pathway // male gonad development // cell differentiation /…	extracellular space		92	6819442	3	2-4h max				>1.6 fold
Wdhd1;6824325	Wdhd1	WD repeat and HMG-box DNA binding protein 1	DNA binding	regulation of transcription, DNA-dependent	nucleus		182	6824325	3	2-4h max		Cell cycle	>2 fold	>1.6 fold
Tgm1;6824838	Tgm1	transglutaminase 1, K polypeptide	protein-glutamine gamma-glutamyltransferase activity // calcium ion binding // protein binding // acyltransferase activity // transferase activity // metal ion binding	protein modification // organ morphogenesis // peptide cross-linking // protein metabolism // keratinocyte differentiation // keratinization // cell envelope organization and biogenesis	cornified envelope // membrane fraction // cell-cell adherens junction // membrane // intrinsic to membrane		102	6824838	3	2-4h max				>1.6 fold
Fndc3a;6825853	Fndc3a	fibronectin type III domain containing 3a					342	6825853	3	2-4h max		Down with RNAi	>2 fold	>1.6 fold
1190002H23Rik;6826265	1190002H23Rik	RIKEN cDNA 1190002H23 gene	protein binding // protein kinase activator activity	cell cycle	nucleus // cytoplasm		121	6826265	3	2-4h max				>1.6 fold
Kctd12;6827123	Kctd12	potassium channel tetramerisation domain containing 12	ion channel activity // voltage-gated potassium channel activity // protein binding	potassium ion transport	voltage-gated potassium channel complex // membrane		84	6827123	3	2-4h max				>1.6 fold
Gpr18;6827943	Gpr18	G protein-coupled receptor 18	rhodopsin-like receptor activity // signal transducer activity // receptor activity // G-protein coupled receptor activity // purinergic nucleotide receptor activity, G-protein coupled	signal transduction // G-protein coupled receptor protein signaling pathway	integral to plasma membrane // membrane // integral to membrane		36	6827943	3	2-4h max			>2 fold	>1.6 fold
2410187C16Rik;6830651	2410187C16Rik	RIKEN cDNA 2410187C16 gene					116	6830651	3	2-4h max			>2 fold	>1.6 fold
Fbxo4;6833599	Fbxo4	F-box protein 4	ubiquitin-protein ligase activity // protein binding	protein polyubiquitination // telomere maintenance // ubiquitin-dependent protein catabolism // ubiquitin cycle // positive regulation of protein ubiquitination	ubiquitin ligase complex		69	6833599	3	2-4h max		1		>1.6 fold
AW549877;6833600	AW549877	expressed sequence AW549877					81	6833600	3	2-4h max				>1.6 fold
Rai14;6833980	Rai14	retinoic acid induced 14	DNA binding // transcription factor activity // protein binding	regulation of transcription, DNA-dependent	mitochondrion // cytoskeleton		496	6833980	3	2-4h max				>1.6 fold
3021401C12Rik;6834728	3021401C12Rik	RIKEN cDNA 3021401C12 gene					115	6834728	3	2-4h max				>1.6 fold
Klf10;6835089	Klf10	Kruppel-like factor 10	nucleic acid binding // DNA binding // transcription factor activity // zinc ion binding // metal ion binding	negative regulation of transcription from RNA polymerase II promoter // skeletal development // transcription // regulation of transcription, DNA-dependent // transforming growth factor beta receptor signaling pathway // cell-cell signaling // cell proliferation // negative regulation of cell proliferation // bone mineralization // regulation of transcription // positive regulation of osteoclast …	intracellular // nucleus		94	6835089	3	2-4h max				>1.6 fold
Pkp2;6839681	Pkp2	plakophilin 2	binding	heart development // cell-cell adhesion	adherens junction		158	6839681	3	2-4h max
Carhsp1;6843833	Carhsp1	calcium regulated heat stable protein 1	nucleic acid binding // DNA binding // protein binding	regulation of transcription, DNA-dependent			78	6843833	3	2-4h max				>1.6 fold
Tiam1;6847748	Tiam1	T-cell lymphoma invasion and metastasis 1	receptor signaling protein activity // guanyl-nucleotide exchange factor activity // Rho guanyl-nucleotide exchange factor activity // protein binding // phospholipid binding // ephrin receptor binding	signal transduction // intracellular signaling cascade // small GTPase mediated signal transduction // regulation of Rho protein signal transduction // ephrin receptor signaling pathway // positive regulation of axonogenesis	intracellular // plasma membrane		619	6847748	3	2-4h max		Down with IFN	>2 fold	>1.6 fold
Arhgap28;6856796	Arhgap28	Rho GTPase activating protein 28		signal transduction // release of virus from host	intracellular // membrane		248	6856796	3	2-4h max
Fez2;6857415	Fez2	fasciculation and elongation protein zeta 2 (zygin II)	protein binding				88	6857415	3	2-4h max				>1.6 fold
Eef1a1;6857435	Eef1a1	eukaryotic translation elongation factor 1 alpha 1	translation elongation factor activity		cytoplasm		155	6857435	3	2-4h max		Down with RNAi	>2 fold	>1.6 fold
Eif1a;6860635	Eif1a	eukaryotic translation initiation factor 1A	nucleic acid binding // RNA binding // translation initiation factor activity // transporter activity	translational initiation // transport	membrane	Translation_Factors	78	6860635	3	2-4h max				>1.6 fold
Slc26a2;6865971	Slc26a2	solute carrier family 26 (sulfate transporter), member 2	transporter activity // sulfate porter activity	transport // sulfate transport	membrane fraction // integral to plasma membrane // membrane // integral to membrane		32	6865971	3	2-4h max		Up with IFN	>2 fold	>1.6 fold
Chka;6867609	Chka	choline kinase alpha	choline kinase activity // cholinesterase activity // ethanolamine kinase activity // signal transducer activity // kinase activity // transferase activity // protein homodimerization activity	lipid metabolism // phosphatidylcholine biosynthesis // lipid transport		Acetylcholine_Synthesis	224	6867609	3	2-4h max				>1.6 fold
Batf2;6867840	Batf2	basic leucine zipper transcription factor, ATF-like 2	DNA binding // transcription factor activity // sequence-specific DNA binding // protein dimerization activity	regulation of transcription, DNA-dependent	nucleus		88	6867840	3	2-4h max		Up with IFN	>2 fold	>1.6 fold
Tmem2;6868650	Tmem2	transmembrane protein 2	molecular_function	biological_process	cellular_component // integral to membrane		264	6868650	3	2-4h max			>2 fold	>1.6 fold
Pi4k2a;6869795	Pi4k2a	phosphatidylinositol 4-kinase type 2 alpha	molecular_function // kinase activity // phosphotransferase activity, alcohol group as acceptor	biological_process	cellular_component		116	6869795	3	2-4h max				>1.6 fold
Gda;6872051	Gda	guanine deaminase	zinc ion binding // guanine deaminase activity // hydrolase activity	nucleobase, nucleoside, nucleotide and nucleic acid metabolism // nervous system development	extracellular space // intracellular		207	6872051	3	2-4h max				>1.6 fold
6873154							203	6873154	3	2-4h max			>2 fold	>1.6 fold
Ralgds;6875966	Ralgds	ral guanine nucleotide dissociation stimulator	guanyl-nucleotide exchange factor activity // binding // protein binding // lipid binding	transport // signal transduction // small GTPase mediated signal transduction // regulation of small GTPase mediated signal transduction	intracellular		202	6875966	3	2-4h max			>2 fold	>1.6 fold
St6galnac4;6876209	St6galnac4	ST6 (alpha-N-acetyl-neuraminyl-2,3-beta-galactosyl-1,3)-N-acetylgalactosaminide alpha-2,6-sialyltransferase 4	sialyltransferase activity // transferase activity // transferase activity, transferring glycosyl groups // (alpha-N-acetylneuraminyl-2,3-beta-galactosyl-1,3)-N-acetyl-galactosaminide 6-alpha-sialyltransferase activity	protein amino acid glycosylation	extracellular space // membrane // integral to membrane // integral to Golgi membrane		59	6876209	3	2-4h max		Up with IFN	>2 fold	>1.6 fold
Itgav;6878655	Itgav	integrin alpha V	receptor activity // calcium ion binding // protein binding	angiogenesis // blood vessel development // cell adhesion // integrin-mediated signaling pathway // development // cell differentiation	integrin complex // membrane // integral to membrane	Integrin-mediated_cell_adhesion_KEGG	271	6878655	3	2-4h max			>2 fold	>1.6 fold
Wwp1;6885345	Wwp1	WW domain containing E3 ubiquitin protein ligase 1	ubiquitin-protein ligase activity // ubiquitin-protein ligase activity // protein binding // protein binding // ligase activity	protein modification // ubiquitin cycle // signal transduction // central nervous system development // negative regulation of transcription // protein ubiquitination // protein ubiquitination // T cell differentiation // lung development // entry of virus into host cell	ubiquitin ligase complex // cellular_component // intracellular		435	6885345	3	2-4h max
Notch1;6885488	Notch1	Notch gene homolog 1 (Drosophila)	DNA binding // chromatin binding // transcription factor activity // receptor activity // calcium ion binding // protein binding // metal ion binding	cell fate specification // epithelial to mesenchymal transition // sprouting angiogenesis // transcription // regulation of transcription, DNA-dependent // regulation of transcription from RNA polymerase II promoter // immune response // Notch signaling pathway // development // determination of left/right symmetry // compartment specification // axonogenesis // axonogenesis // foregut morphogene…	extracellular space // nucleus // cytoplasm // integral to plasma membrane // membrane // integral to membrane		298	6885488	3	2-4h max		NfkB		>1.6 fold
Baz2b;6887057	Baz2b	bromodomain adjacent to zinc finger domain, 2B	DNA binding				547	6887057	3	2-4h max			>2 fold	>1.6 fold
4833411O04Rik;6889197	4833411O04Rik	RIKEN cDNA 4833411O04 gene					207	6889197	3	2-4h max			>2 fold	>1.6 fold
Prrg4;6889357	Prrg4	proline rich Gla (G-carboxyglutamic acid) 4 (transmembrane)	calcium ion binding // calcium ion binding		extracellular region // extracellular region // membrane // integral to membrane		100	6889357	3	2-4h max
Trib3;6892139	Trib3	tribbles homolog 3 (Drosophila)	transcription corepressor activity // protein kinase activity // protein kinase inhibitor activity // protein binding // protein binding // ATP binding // protein kinase binding // protein kinase binding	transcription // regulation of transcription, DNA-dependent // protein amino acid phosphorylation // negative regulation of protein kinase activity // apoptosis // apoptosis // regulation of MAPK activity	nucleus		44	6892139	3	2-4h max		Down with RNAi	>2 fold	>1.6 fold
B4galt5;6893147	B4galt5	UDP-Gal:betaGlcNAc beta 1,4-galactosyltransferase, polypeptide 5	galactosyltransferase activity // transferase activity // transferase activity, transferring glycosyl groups // manganese ion binding // metal ion binding	carbohydrate metabolism	extracellular space // membrane // integral to membrane		105	6893147	3	2-4h max				>1.6 fold
Pdgfc;6898686	Pdgfc	platelet-derived growth factor, C polypeptide	platelet-derived growth factor receptor binding // growth factor activity	regulation of progression through cell cycle // transmembrane receptor protein tyrosine kinase activation (dimerization) // cell proliferation // positive regulation of cell proliferation // organ morphogenesis // organ morphogenesis // platelet-derived growth factor receptor signaling pathway // regulation of peptidyl-tyrosine phosphorylation	extracellular region // extracellular space // membrane		268	6898686	3	2-4h max		Down with IFN		>1.6 fold
Wdr47;6900407	Wdr47	WD repeat domain 47					122	6900407	3	2-4h max				>1.6 fold
Bcar3;6900994	Bcar3	breast cancer anti-estrogen resistance 3	guanyl-nucleotide exchange factor activity	regulation of progression through cell cycle // intracellular signaling cascade // small GTPase mediated signal transduction // response to drug	intracellular		465	6900994	3	2-4h max			>2 fold	>1.6 fold
T2bp;6901196	T2bp	Traf2 binding protein	protein binding	I-kappaB kinase/NF-kappaB cascade	cellular_component		62	6901196	3	2-4h max				>1.6 fold
P2ry13;6905422	P2ry13	purinergic receptor P2Y, G-protein coupled 13	rhodopsin-like receptor activity // signal transducer activity // receptor activity // G-protein coupled receptor activity // purinergic nucleotide receptor activity, G-protein coupled	signal transduction // G-protein coupled receptor protein signaling pathway	endoplasmic reticulum // membrane // integral to membrane	GPCRDB_Class_A_Rhodopsin-like	37	6905422	3	2-4h max				>1.6 fold
Csf1;6908048	Csf1	colony stimulating factor 1 (macrophage)	cytokine activity // macrophage colony stimulating factor receptor binding // protein binding // growth factor activity	cell proliferation // positive regulation of cell proliferation // positive regulation of cell proliferation // hemopoiesis // cell differentiation // macrophage differentiation // regulation of ossification // positive regulation of body size // positive regulation of odontogenesis (sensu Vertebrata) // positive regulation of osteoclast differentiation // cellular physiological process	extracellular space // membrane // integral to membrane		101	6908048	3	2-4h max				>1.6 fold
Lphn2;6910417	Lphn2	latrophilin 2	signal transducer activity // receptor activity // G-protein coupled receptor activity // G-protein coupled receptor activity // sugar binding // latrotoxin receptor activity // latrotoxin receptor activity	signal transduction // G-protein coupled receptor protein signaling pathway // G-protein coupled receptor protein signaling pathway // neuropeptide signaling pathway	membrane // membrane // integral to membrane		727	6910417	3	2-4h max		Down with IFN	>2 fold	>1.6 fold
Aldh1b1;6913180	Aldh1b1	aldehyde dehydrogenase 1 family, member B1	3-chloroallyl aldehyde dehydrogenase activity // aldehyde dehydrogenase (NAD) activity // riboflavin kinase activity // oxidoreductase activity	carbohydrate metabolism // metabolism // riboflavin biosynthesis	extracellular space // mitochondrion		37	6913180	3	2-4h max			>2 fold	>1.6 fold
Ugcg;6913876	Ugcg	UDP-glucose ceramide glucosyltransferase	molecular_function // ceramide glucosyltransferase activity // transferase activity // transferase activity, transferring glycosyl groups	glucosylceramide biosynthesis // glycosphingolipid biosynthesis // epidermis development	extracellular space // membrane fraction // cytoplasm // endoplasmic reticulum // membrane // integral to membrane		115	6913876	3	2-4h max			>2 fold	>1.6 fold
Hivep3;6916775	Hivep3	human immunodeficiency virus type I enhancer binding protein 3	DNA binding // zinc ion binding // transcriptional activator activity // metal ion binding	positive regulation of transcription	intracellular // nucleus		445	6916775	3	2-4h max
Stk40;6917129	Stk40	serine/threonine kinase 40	nucleotide binding // protein kinase activity // protein serine/threonine kinase activity // ATP binding // kinase activity // transferase activity	protein amino acid phosphorylation	nucleus		139	6917129	3	2-4h max		NfkB	>2 fold	>1.6 fold
Gpr157;6918852	Gpr157	G protein-coupled receptor 157	rhodopsin-like receptor activity // signal transducer activity // receptor activity // G-protein coupled receptor activity	signal transduction // G-protein coupled receptor protein signaling pathway	membrane // integral to membrane		44	6918852	3	2-4h max			>2 fold	>1.6 fold
Mysm1;6923405	Mysm1	myb-like, SWIRM and MPN domains 1	DNA binding	transcription // regulation of transcription, DNA-dependent // regulation of transcription	nucleus		162	6923405	3	2-4h max				>1.6 fold
2210012G02Rik;6924287	2210012G02Rik	RIKEN cDNA 2210012G02 gene	translation elongation factor activity				108	6924287	3	2-4h max				>1.6 fold
Stx12;6925839	Stx12	syntaxin 12	protein binding // protein transporter activity	transport // intracellular protein transport // protein transport	membrane // integral to membrane		101	6925839	3	2-4h max			>2 fold	>1.6 fold
Spsb1;6926987	Spsb1	splA/ryanodine receptor domain and SOCS box containing 1		intracellular signaling cascade			69	6926987	3	2-4h max
Steap4;6928716	Steap4	STEAP family member 4	iron ion binding // oxidoreductase activity // FAD binding	electron transport // fat cell differentiation	plasma membrane // integral to plasma membrane // integral to membrane		83	6928716	3	2-4h max
Bmp2k;6932615	Bmp2k	BMP2 inducible kinase	nucleotide binding // protein kinase activity // protein serine/threonine kinase activity // ATP binding // kinase activity // transferase activity // phosphatase regulator activity	protein amino acid phosphorylation // regulation of bone mineralization	nucleus		196	6932615	3	2-4h max			>2 fold	>1.6 fold
A230097K15Rik;6932883	A230097K15Rik	RIKEN cDNA A230097K15 gene	acyltransferase activity // transferase activity	metabolism			153	6932883	3	2-4h max			>2 fold	>1.6 fold
Aff1;6933028	Aff1	AF4/FMR2 family, member 1	transcription factor activity // kinase activity	transcription	nucleus		410	6933028	3	2-4h max			>2 fold	>1.6 fold
Dr1;6933306	Dr1	down-regulator of transcription 1	DNA binding // transcription corepressor activity // transcription factor binding // sequence-specific DNA binding	negative regulation of transcription from RNA polymerase II promoter // transcription // regulation of transcription, DNA-dependent	intracellular // nucleus		44	6933306	3	2-4h max			>2 fold	>1.6 fold
Tpst1;6934652	Tpst1	protein-tyrosine sulfotransferase 1	protein-tyrosine sulfotransferase activity // transferase activity	peptidyl-tyrosine sulfation // inflammatory response	extracellular space // membrane fraction // Golgi apparatus // membrane // integral to membrane		105	6934652	3	2-4h max		Up with IFN	>2 fold	>1.6 fold
Cldn12;6935979	Cldn12	claudin 12	structural molecule activity // identical protein binding	calcium-independent cell-cell adhesion	tight junction // tight junction // membrane // integral to membrane // integral to membrane		60	6935979	3	2-4h max				>1.6 fold
Fbxl5;6937792	Fbxl5	F-box and leucine-rich repeat protein 5	molecular_function // ubiquitin-protein ligase activity // protein binding	ubiquitin cycle // biological_process // protein ubiquitination	ubiquitin ligase complex // cellular_component		178	6937792	3	2-4h max				>1.6 fold
Kdr;6939241	Kdr	kinase insert domain protein receptor	nucleotide binding // protein kinase activity // protein serine/threonine kinase activity // protein-tyrosine kinase activity // transmembrane receptor protein tyrosine kinase activity // receptor activity // vascular endothelial growth factor receptor activity // ATP binding // kinase activity // transferase activity	angiogenesis // vasculogenesis // protein amino acid phosphorylation // transmembrane receptor protein tyrosine kinase signaling pathway // development // cell migration // hemopoiesis // cell differentiation // cell fate commitment // endothelial cell differentiation	extracellular space // integral to plasma membrane // membrane // integral to membrane		204	6939241	3	2-4h max		Down with RNAi	>2 fold	>1.6 fold
Noc4l;6941040	Noc4l	nucleolar complex associated 4 homolog (S. cerevisiae)	protein binding // snoRNA binding	35S primary transcript processing	nucleus // small nucleolar ribonucleoprotein complex // membrane // integral to membrane		104	6941040	3	2-4h max		Up with IFN	>2 fold	>1.6 fold
Pdgfa;6942654	Pdgfa	platelet derived growth factor, alpha	platelet-derived growth factor receptor binding // growth factor activity	regulation of progression through cell cycle // angiogenesis // cell surface receptor linked signal transduction // cell-cell signaling // cell proliferation // positive regulation of cell proliferation // positive regulation of cell proliferation // organ morphogenesis // organ morphogenesis // cell projection biogenesis // actin cytoskeleton organization and biogenesis // alveolus development /…	extracellular space // microvillus // membrane		103	6942654	3	2-4h max			>2 fold	>1.6 fold
C1galt1;6943991	C1galt1	core 1 UDP-galactose:N-acetylgalactosamine-alpha-R beta 1,3-galactosyltransferase	galactosyltransferase activity // glycoprotein-N-acetylgalactosamine 3-beta-galactosyltransferase activity // transferase activity // transferase activity, transferring glycosyl groups	angiogenesis // O-glycan processing, core 1	extracellular space		62	6943991	3	2-4h max				>1.6 fold
Bhlhb2;6948913	Bhlhb2	basic helix-loop-helix domain containing, class B2	DNA binding // transcription factor activity // protein binding // protein binding // transcriptional repressor activity // transcription regulator activity	transcription // regulation of transcription, DNA-dependent // regulation of transcription // negative regulation of transcription, DNA-dependent	nucleus		112	6948913	3	2-4h max				>1.6 fold
Plekha5;6950674	Plekha5	pleckstrin homology domain containing, family A member 5					363	6950674	3	2-4h max
Stk38l;6951102	Stk38l	serine/threonine kinase 38 like	nucleotide binding // magnesium ion binding // magnesium ion binding // actin binding // protein kinase activity // protein serine/threonine kinase activity // protein serine/threonine kinase activity // protein binding // ATP binding // ATP binding // kinase activity // transferase activity // metal ion binding	protein amino acid phosphorylation // protein amino acid phosphorylation // protein targeting // protein kinase cascade // regulation of cell organization and biogenesis	cytoplasm // actin cytoskeleton		196	6951102	3	2-4h max				>1.6 fold
Tcfec;6951882	Tcfec	transcription factor EC	DNA binding // transcription factor activity // transcription regulator activity	regulation of transcription, DNA-dependent // development // regulation of transcription	nucleus // transcription factor complex		120	6951882	3	2-4h max			>2 fold	>1.6 fold
Nod1;6953800	Nod1	nucleotide-binding oligomerization domain containing 1	nucleotide binding // signal transducer activity // protein binding // ATP binding // caspase activator activity // peptidoglycan binding	apoptosis // induction of apoptosis // caspase activation // defense response // defense response // inflammatory response // intracellular signaling cascade // I-kappaB kinase/NF-kappaB cascade // detection of bacterium // interleukin-8 biosynthesis // defense response to bacterium // regulation of apoptosis // positive regulation of I-kappaB kinase/NF-kappaB cascade // protein oligomerization	intracellular // cytoplasm		165	6953800	3	2-4h max		Up with IFN	>2 fold	>1.6 fold
Hk2;6954982	Hk2	hexokinase 2	nucleotide binding // catalytic activity // hexokinase activity // ATP binding // kinase activity // transferase activity	regulation of progression through cell cycle // glucose metabolism // glycolysis // carbohydrate phosphorylation	mitochondrial outer membrane // membrane	Glycolysis_and_Gluconeogenesis	171	6954982	3	2-4h max			>2 fold	>1.6 fold
Foxp1;6955879	Foxp1	forkhead box P1	nucleic acid binding // DNA binding // transcription factor activity // protein binding // zinc ion binding // transcriptional repressor activity // protein homodimerization activity // sequence-specific DNA binding // metal ion binding // protein heterodimerization activity	negative regulation of transcription from RNA polymerase II promoter // transcription // regulation of transcription, DNA-dependent // development // heart development // negative regulation of transcription // cardiac muscle cell differentiation	intracellular // nucleus		613	6955879	3	2-4h max				>1.6 fold
Dusp16;6957640	Dusp16	dual specificity phosphatase 16	protein binding // kinase activity // hydrolase activity // phosphoric monoester hydrolase activity // MAP kinase phosphatase activity	inactivation of MAPK activity // protein amino acid dephosphorylation	nucleus // cytoplasm		99	6957640	3	2-4h max		NfkB	>2 fold	>1.6 fold
1600014C10Rik;6959968	1600014C10Rik	RIKEN cDNA 1600014C10 gene	structural constituent of ribosome	protein biosynthesis	intracellular // ribosome // integral to membrane		72	6959968	3	2-4h max				>1.6 fold
Picalm;6962483	Picalm	phosphatidylinositol binding clathrin assembly protein	phospholipid binding // phosphatidylinositol binding // clathrin binding	protein complex assembly // endocytosis // receptor-mediated endocytosis // receptor-mediated endocytosis // development // hemopoiesis	coated pit // coated pit		404	6962483	3	2-4h max				>1.6 fold
Fchsd2;6962999	Fchsd2	FCH and double SH3 domains 2		endocytosis			380	6962999	3	2-4h max		Down with IFN	>2 fold	>1.6 fold
Il4ra;6964160	Il4ra	interleukin 4 receptor, alpha	receptor activity // hematopoietin/interferon-class (D200-domain) cytokine receptor activity // interleukin receptor activity // interleukin-4 receptor activity // receptor signaling protein activity // protein binding	immune response // signal transduction // cell surface receptor linked signal transduction	extracellular space // integral to plasma membrane // membrane // integral to membrane	Inflammatory_Response_Pathway	131	6964160	3	2-4h max			>2 fold	>1.6 fold
Klf13;6967862	Klf13	Kruppel-like factor 13	nucleic acid binding // DNA binding // DNA binding // RNA polymerase II transcription factor activity // RNA polymerase II transcription factor activity // zinc ion binding // metal ion binding	transcription // regulation of transcription, DNA-dependent // transcription from RNA polymerase II promoter // transcription from RNA polymerase II promoter // positive regulation of transcription from RNA polymerase II promoter	intracellular // nucleus		100	6967862	3	2-4h max				>1.6 fold
Furin;6968781	Furin	furin (paired basic amino acid cleaving enzyme)	serine-type endopeptidase activity // furin activity // furin activity // subtilase activity // calcium ion binding // protein binding // peptidase activity // hydrolase activity // metal ion binding	proteolysis // cell-cell signaling	extracellular space // early endosome // Golgi apparatus // trans-Golgi network transport vesicle membrane // membrane // integral to membrane // integral to membrane // trans-Golgi network transport vesicle		149	6968781	3	2-4h max			>2 fold	>1.6 fold
2210412D01Rik;6969017	2210412D01Rik	RIKEN cDNA 2210412D01 gene	catalytic activity				147	6969017	3	2-4h max				>1.6 fold
Ppme1;6969800	Ppme1	protein phosphatase methylesterase 1	catalytic activity // aminopeptidase activity // serine esterase activity // protein phosphatase inhibitor activity // protein binding // protein phosphatase type 2A regulator activity // hydrolase activity // carboxylic ester hydrolase activity // protein phosphatase 2A binding // protein C-terminal methylesterase activity	protein amino acid demethylation // proteolysis // lipid metabolism // aromatic compound metabolism			106	6969800	3	2-4h max				>1.6 fold
6973094							118	6973094	3	2-4h max				>1.6 fold
Slc20a2;6974621	Slc20a2	solute carrier family 20, member 2	receptor activity // inorganic phosphate transporter activity // carrier activity	transport // phosphate transport	extracellular space // integral to plasma membrane // membrane // integral to membrane		181	6974621	3	2-4h max				>1.6 fold
BC065788;6977119	BC065788	cDNA sequence BC065788					32	6977119	3	2-4h max			>2 fold	>1.6 fold
Nup93;6978296	Nup93	nucleoporin 93	porin activity	protein targeting // transport // protein transport // mRNA transport	nucleus // nuclear pore // integral to membrane // outer membrane		212	6978296	3	2-4h max				>1.6 fold
Cdt1;6979636	Cdt1	chromatin licensing and DNA replication factor 1	DNA binding // protein binding	DNA replication checkpoint // DNA replication // cell cycle // regulation of S phase of mitotic cell cycle // regulation of DNA replication initiation	nucleus // replication fork	DNA_replication_Reactome	86	6979636	3	2-4h max				>1.6 fold
Nrg1;6981530	Nrg1	neuregulin 1	transcription cofactor activity // receptor binding // receptor binding // ErbB-2 class receptor binding // ErbB-2 class receptor binding // growth factor activity	MAPKKK cascade // cell morphogenesis // nervous system development // synaptogenesis // peripheral nervous system development // heart development // heart development // muscle development // locomotory behavior // embryonic development // embryonic development // glial cell differentiation // cell migration // negative regulation of transcription // neurotransmitter receptor metabolism // regul…	cytoplasm // plasma membrane // integral to plasma membrane // membrane // integral to membrane // synapse		696	6981530	3	2-4h max
Casp12;6986651	Casp12	caspase 12	protein binding // peptidase activity // cysteine-type peptidase activity // hydrolase activity // caspase activity	proteolysis // apoptosis // induction of apoptosis // induction of apoptosis // virus-infected cell apoptosis // unfolded protein response // regulation of apoptosis	intracellular // endoplasmic reticulum		112	6986651	3	2-4h max
Usp2;6988604	Usp2	ubiquitin specific peptidase 2	cysteine-type endopeptidase activity // ubiquitin thiolesterase activity // peptidase activity // cysteine-type peptidase activity // hydrolase activity	ubiquitin-dependent protein catabolism // ubiquitin cycle			171	6988604	3	2-4h max				>1.6 fold
BC033915;6988764	BC033915	cDNA sequence BC033915	nucleotide binding // protein kinase activity // protein serine/threonine kinase activity // ATP binding // kinase activity // transferase activity	protein amino acid phosphorylation			465	6988764	3	2-4h max			>2 fold	>1.6 fold
Uaca;6989629	Uaca	uveal autoantigen with coiled-coil domains and ankyrin repeats	protein binding	DNA damage response, signal transduction resulting in induction of apoptosis // induction of apoptosis by oxidative stress // response to UV // positive regulation of protein import into nucleus // negative regulation of NF-kappaB import into nucleus // positive regulation of apoptosis // positive regulation of apoptosis // positive regulation of caspase activity // positive regulation of caspase…	extracellular region // membrane fraction // soluble fraction // nucleus // nuclear envelope // cytoplasm // cytosol // cytoskeleton // apoptosome // perinuclear region		189	6989629	3	2-4h max				>1.6 fold
Dopey1;6991089	Dopey1	dopey family member 1	hydrolase activity				355	6991089	3	2-4h max			>2 fold	>1.6 fold
Amigo3;6992307	Amigo3	adhesion molecule with Ig like domain 3	protein binding // protein binding	cell adhesion // cell adhesion // heterophilic cell adhesion	membrane // integral to membrane // integral to membrane		24	6992307	3	2-4h max
Il10ra;6995190	Il10ra	interleukin 10 receptor, alpha	receptor activity // interleukin receptor activity // interleukin-10 receptor activity	cell surface receptor linked signal transduction	plasma membrane // integral to plasma membrane // membrane // integral to membrane	Inflammatory_Response_Pathway	69	6995190	3	2-4h max			>2 fold	>1.6 fold
Pml;6995964	Pml	promyelocytic leukemia	DNA binding // protein binding // zinc ion binding // metal ion binding	transcription // regulation of transcription, DNA-dependent // PML body organization and biogenesis	intracellular // nucleus // PML body		143	6995964	3	2-4h max			>2 fold	>1.6 fold
Mapk6;6996935	Mapk6	mitogen-activated protein kinase 6	nucleotide binding // protein kinase activity // protein serine/threonine kinase activity // MAP kinase activity // protein binding // ATP binding // kinase activity // transferase activity	protein amino acid phosphorylation // cell cycle // signal transduction	cytoplasm	Integrin-mediated_cell_adhesion_KEGG // S1P_Signaling	153	6996935	3	2-4h max				>1.6 fold
6997109							69	6997109	3	2-4h max				>1.6 fold
Armcx6;7019532	Armcx6	armadillo repeat containing, X-linked 6			membrane // integral to membrane		68	7019532	3	2-4h max
Arid5a;6748620	Arid5a	AT rich interactive domain 5A (Mrf1 like)	DNA binding		intracellular		110	6748620	7	2-4h max		Up with IFN	>2 fold	>1.6 fold
B4galt3;6755170	B4galt3	UDP-Gal:betaGlcNAc beta 1,4-galactosyltransferase, polypeptide 3	beta-N-acetylglucosaminylglycopeptide beta-1,4-galactosyltransferase activity N-acetyllactosamine synthase activity galactosyltransferase activity transferase activity transferase activity, transferring glycosyl groups manganese ion binding metal ion binding	carbohydrate metabolism	membrane integral to membrane		107	6755170	7	2-4h max			>2 fold	>1.6 fold
2610016C23Rik;6766381	2610016C23Rik	RIKEN cDNA 2610016C23 gene	molecular_function	biological_process	cellular_component		89	6766381	7	2-4h max		Cell cycle		>1.6 fold
Cirbp;6769197	Cirbp	cold inducible RNA binding protein	nucleotide binding // nucleic acid binding // RNA binding	response to cold	nucleus		77	6769197	7	2-4h max			>2 fold	>1.6 fold
Ahr;6800060	Ahr	aryl-hydrocarbon receptor	two-component sensor activity // DNA binding // transcription factor activity // transcription factor activity // signal transducer activity // receptor activity // ligand-dependent nuclear receptor activity // protein binding // transcription regulator activity	two-component signal transduction system (phosphorelay) // transcription // regulation of transcription, DNA-dependent // transcription from RNA polymerase II promoter // xenobiotic metabolism // apoptosis // response to stress // cell cycle // cell cycle // signal transduction // regulation of transcription	nucleus // transcription factor complex // cytoplasm		120	6800060	7	2-4h max				>1.6 fold
Cd83;6806640	Cd83	CD83 antigen			extracellular space // plasma membrane // integral to membrane		129	6806640	7	2-4h max			>2 fold	>1.6 fold
Dok2;6820109	Dok2	docking protein 2	transmembrane receptor protein tyrosine kinase signaling protein activity // transmembrane receptor protein tyrosine kinase docking protein activity // insulin receptor binding // protein binding // kinase activity	MAPKKK cascade // cell surface receptor linked signal transduction // transmembrane receptor protein tyrosine kinase signaling pathway // Ras protein signal transduction	cellular_component		94	6820109	7	2-4h max				>1.6 fold
Bach1;6842940	Bach1	BTB and CNC homology 1	DNA binding // transcription factor activity // protein binding // sequence-specific DNA binding // protein dimerization activity	transcription // regulation of transcription, DNA-dependent	nucleus		380	6842940	7	2-4h max			>2 fold	>1.6 fold
D16Ertd472e;6847338	D16Ertd472e	DNA segment, Chr 16, ERATO Doi 472, expressed					169	6847338	7	2-4h max		NfkB
Tagap;6848553	Tagap	T-cell activation Rho GTPase-activating protein					74	6848553	7	2-4h max		NfkB	>2 fold	>1.6 fold
Ppard;6849536	Ppard	peroxisome proliferator activator receptor delta	DNA binding // transcription factor activity // steroid hormone receptor activity // receptor activity // ligand-dependent nuclear receptor activity // fatty acid binding // enzyme activator activity // zinc ion binding // prostacyclin receptor activity // transcriptional repressor activity // sequence-specific DNA binding // metal ion binding // retinoid X receptor binding // protein heterodimer…	negative regulation of transcription from RNA polymerase II promoter // glucose metabolism // generation of precursor metabolites and energy // transcription // regulation of transcription, DNA-dependent // lipid metabolism // fatty acid beta-oxidation // apoptosis // embryo implantation // cholesterol metabolism // cell proliferation // axon ensheathment // epidermis development // fatty acid ca…	nucleus	Nuclear_Receptors	230	6849536	7	2-4h max				>1.6 fold
Ubtd1;6869766	Ubtd1	ubiquitin domain containing 1		protein modification			33	6869766	7	2-4h max				>1.6 fold
Cdc42ep2;6871163	Cdc42ep2	CDC42 effector protein (Rho GTPase binding) 2	opioid peptide activity // protein binding // GTP-Rho binding	actin filament organization // regulation of cell shape // positive regulation of actin filament polymerization // positive regulation of pseudopodium formation // positive regulation of protein complex assembly	cytoplasm // cytoskeleton // membrane		46	6871163	7	2-4h max		NfkB	>2 fold	>1.6 fold
Sdc4;6892905	Sdc4	syndecan 4	cytoskeletal protein binding		integral to plasma membrane // cell surface // membrane // integral to membrane		62	6892905	7	2-4h max			>2 fold	>1.6 fold
Adora3;6900228	Adora3	adenosine A3 receptor	rhodopsin-like receptor activity // adenosine receptor activity, G-protein coupled // A3 adenosine receptor activity, G-protein coupled // A3 adenosine receptor activity, G-protein coupled // signal transducer activity // receptor activity // G-protein coupled receptor activity	signal transduction // G-protein coupled receptor protein signaling pathway // G-protein coupled receptor protein signaling pathway	integral to plasma membrane // membrane // integral to membrane	GPCRDB_Class_A_Rhodopsin-like // GPCRDB_Other // Nucleotide_GPCRs	24	6900228	7	2-4h max
F3;6900970	F3	coagulation factor III	transmembrane receptor activity	immune response // blood coagulation	plasma membrane // membrane // integral to membrane		80	6900970	7	2-4h max
Mobkl2c;6916510	Mobkl2c	MOB1, Mps One Binder kinase activator-like 2C (yeast)	zinc ion binding // oxidoreductase activity // metal ion binding				42	6916510	7	2-4h max				>1.6 fold
Zc3h12a;6925273	Zc3h12a	zinc finger CCCH type containing 12A					88	6925273	7	2-4h max		NfkB		>1.6 fold
Mafk;6935232	Mafk	v-maf musculoaponeurotic fibrosarcoma oncogene family, protein K (avian)	DNA binding // transcription factor activity // protein binding // sequence-specific DNA binding // protein dimerization activity	regulation of progression through cell cycle // transcription // regulation of transcription, DNA-dependent // cellular physiological process	chromatin // intracellular // nucleus		42	6935232	7	2-4h max		Down with RNAi		>1.6 fold
Il17ra;6949535	Il17ra	interleukin 17 receptor A	receptor activity // interleukin receptor activity // interleukin-17 receptor activity	cell surface receptor linked signal transduction	extracellular space // integral to plasma membrane // membrane // integral to membrane		87	6949535	7	2-4h max		Up with IFN	>2 fold	>1.6 fold
Plaur;6959124	Plaur	plasminogen activator, urokinase receptor	receptor activity // kinase activity // enzyme binding // U-plasminogen activator receptor activity // GPI anchor binding	cell motility // chemotaxis // cell surface receptor linked signal transduction // blood coagulation // regulation of proteolysis	extracellular space // plasma membrane // cell surface // membrane // integral to membrane // extrinsic to membrane		65	6959124	7	2-4h max			>2 fold	>1.6 fold
Mt2;6978290	Mt2	metallothionein 2	zinc ion binding // metal ion binding	zinc ion homeostasis // nitric oxide mediated signal transduction // response to metal ion // detoxification of copper ion			34	6978290	7	2-4h max			>2 fold	>1.6 fold
Aste1;6992117	Aste1	asteroid homolog 1 (Drosophila)					74	6992117	7	2-4h max			>2 fold	>1.6 fold
Ccr1;6999688	Ccr1	chemokine (C-C motif) receptor 1	rhodopsin-like receptor activity // signal transducer activity // receptor activity // G-protein coupled receptor activity // neuropeptide Y receptor activity // protein binding // protein binding // C-C chemokine receptor activity // C-C chemokine receptor activity // purinergic nucleotide receptor activity, G-protein coupled	inflammatory response // signal transduction // G-protein coupled receptor protein signaling pathway // cytokine and chemokine mediated signaling pathway // myeloid cell differentiation // leukocyte chemotaxis // leukocyte chemotaxis	plasma membrane // membrane // integral to membrane	GPCRDB_Class_A_Rhodopsin-like // Peptide_GPCRs	40	6999688	7	2-4h max			>2 fold	>1.6 fold
Rbbp5;6753135	Rbbp5	retinoblastoma binding protein 5	protein binding		nucleus microtubule histone methyltransferase complex		130	6753135	6	2-4h min				>1.6 fold
Kcnj10;6755237	Kcnj10	potassium inwardly-rectifying channel, subfamily J, member 10	nucleotide binding ion channel activity inward rectifier potassium channel activity voltage-gated ion channel activity potassium channel activity ATP binding ATP-activated inward rectifier potassium channel activity potassium ion binding	transport ion transport potassium ion transport	integral to plasma membrane membrane integral to membrane		73	6755237	6	2-4h min
Irf6;6756474	Irf6	interferon regulatory factor 6	DNA binding transcription factor activity	transcription regulation of transcription, DNA-dependent	intracellular nucleus	Apoptosis	52	6756474	6	2-4h min				>1.6 fold
Prmt2;6775171	Prmt2	protein arginine N-methyltransferase 2	methyltransferase activity // transferase activity	RNA processing	nucleus // ribonucleoprotein complex	mRNA_processing_binding_Reactome	129	6775171	6	2-4h min				>1.6 fold
Cdk2;6778055	Cdk2	cyclin-dependent kinase 2	nucleotide binding // protein kinase activity // protein serine/threonine kinase activity // cyclin-dependent protein kinase activity // protein binding // ATP binding // kinase activity // transferase activity	G2/M transition of mitotic cell cycle // regulation of DNA replication // protein amino acid phosphorylation // cell cycle // mitosis // traversing start control point of mitotic cell cycle // positive regulation of cell proliferation // positive regulation of transcription // cell division	cyclin-dependent protein kinase holoenzyme complex // nucleus // nucleus // transcription factor complex // cytoplasm	Cell_Cycle_KEGG // DNA_replication_Reactome // G1_to_S_cell_cycle_Reactome	78	6778055	6	2-4h min		Cell cycle		>1.6 fold
6792367							67	6792367	6	2-4h min				>1.6 fold
Kif3c;6792931	Kif3c	kinesin family member 3C	nucleotide binding // motor activity // microtubule motor activity // ATP binding	microtubule-based process // microtubule-based movement	kinesin complex // microtubule // microtubule associated complex		118	6792931	6	2-4h min				>1.6 fold
Kns2;6798232	Kns2	kinesin 2	motor activity // microtubule motor activity // binding // protein binding	axon cargo transport	cytoplasm // kinesin complex // microtubule // axon // cytoplasmic vesicle // ciliary rootlet // ciliary rootlet // neuron projection		189	6798232	6	2-4h min				>1.6 fold
Trim27;6805194	Trim27	tripartite motif protein 27	DNA binding // transmembrane receptor protein tyrosine kinase activity // protein binding // protein binding // zinc ion binding // metal ion binding	transcription // regulation of transcription, DNA-dependent // development // spermatogenesis // cell proliferation	intracellular // membrane fraction // nucleus // cytoplasm // integral to plasma membrane		81	6805194	6	2-4h min
Fgd3;6813096	Fgd3	FYVE, RhoGEF and PH domain containing 3	guanyl-nucleotide exchange factor activity // Rho guanyl-nucleotide exchange factor activity // zinc ion binding // metal ion binding	regulation of Rho protein signal transduction // filopodium formation	intracellular // cytoskeleton		189	6813096	6	2-4h min			>2 fold	>1.6 fold
P2ry5;6820219	P2ry5	purinergic receptor P2Y, G-protein coupled, 5	rhodopsin-like receptor activity // signal transducer activity // receptor activity // G-protein coupled receptor activity // purinergic nucleotide receptor activity, G-protein coupled	signal transduction // G-protein coupled receptor protein signaling pathway	membrane // integral to membrane	Nucleotide_GPCRs	36	6820219	6	2-4h min				>1.6 fold
Rarg;6838717	Rarg	retinoic acid receptor, gamma	DNA binding // transcription factor activity // steroid hormone receptor activity // retinoic acid receptor activity // receptor activity // ligand-dependent nuclear receptor activity // protein binding // zinc ion binding // sequence-specific DNA binding // metal ion binding	transcription // regulation of transcription, DNA-dependent // development // positive regulation of apoptosis // positive regulation of transcription from RNA polymerase II promoter // positive regulation of transcription from RNA polymerase II promoter // embryonic eye morphogenesis	nucleus // transcription factor complex	Nuclear_Receptors	93	6838717	6	2-4h min				>1.6 fold
Map3k12;6838746	Map3k12	mitogen activated protein kinase kinase kinase 12	nucleotide binding // magnesium ion binding // protein kinase activity // protein serine/threonine kinase activity // protein-tyrosine kinase activity // protein binding // ATP binding // kinase activity // transferase activity // protein kinase binding // protein homodimerization activity	protein amino acid phosphorylation // protein kinase cascade // JNK cascade // histone phosphorylation // peptidyl-serine phosphorylation // peptidyl-threonine phosphorylation // protein amino acid autophosphorylation	cytoplasm // cytosol // plasma membrane // membrane	MAPK_Cascade	128	6838746	6	2-4h min		Down with IFN		>1.6 fold
6840527							52	6840527	6	2-4h min				>1.6 fold
Senp7;6841701	Senp7	SUMO1/sentrin specific peptidase 7	peptidase activity // cysteine-type peptidase activity // hydrolase activity	proteolysis // ubiquitin cycle			253	6841701	6	2-4h min				>1.6 fold
ORF28;6847878	ORF28	open reading frame 28	heat shock protein binding	protein folding	membrane // integral to membrane		29	6847878	6	2-4h min
BC021395;6863965	BC021395	cDNA sequence BC021395					150	6863965	6	2-4h min				>1.6 fold
Cdca5;6867830	Cdca5	cell division cycle associated 5	chromatin binding // protein binding	G1/S transition of mitotic cell cycle // cell cycle // mitosis // mitotic chromosome condensation // mitotic metaphase plate congression // cell division	nucleus // cytoplasm // cohesin complex		56	6867830	6	2-4h min		Cell cycle
6871177							44	6871177	6	2-4h min		1		>1.6 fold
Nudt22;6871275	Nudt22	nudix (nucleoside diphosphate linked moiety X)-type motif 22					38	6871275	6	2-4h min				>1.6 fold
Sh2d3c;6876217	Sh2d3c	SH2 domain containing 3C	transmembrane receptor protein tyrosine kinase adaptor protein activity // guanyl-nucleotide exchange factor activity	signal transduction // intracellular signaling cascade // small GTPase mediated signal transduction	intracellular		151	6876217	6	2-4h min				>1.6 fold
Hspa14;6884351	Hspa14	heat shock protein 14	nucleotide binding // cysteine-type endopeptidase activity // ATP binding	protein folding // proteolysis // response to unfolded protein			78	6884351	6	2-4h min		Cell cycle
Slc35c1;6888836	Slc35c1	solute carrier family 35, member C1		transport	Golgi apparatus // membrane // integral to membrane		54	6888836	6	2-4h min
Smc4;6898241	Smc4	structural maintenance of chromosomes 4	nucleotide binding // protein binding // ATP binding // ATP binding // ATP binding // protein heterodimerization activity	DNA metabolism // phosphate transport // chromosome organization and biogenesis (sensu Eukaryota) // cell cycle // chromosome segregation // mitosis // mitotic chromosome condensation // mitotic chromosome condensation // chromosome organization and biogenesis // cell division	condensin complex // nucleus // nucleus // chromosome // cytoplasm		226	6898241	6	2-4h min		Cell cycle		>1.6 fold
Setdb1;6907165	Setdb1	SET domain, bifurcated 1	nucleotide binding // nucleic acid binding // DNA binding // protein binding // methyltransferase activity // zinc ion binding // transferase activity // histone-lysine N-methyltransferase activity	inner cell mass cell proliferation // protein biosynthesis // chromatin modification	nucleus		146	6907165	6	2-4h min				>1.6 fold
Rg9mtd3;6913143	Rg9mtd3	RNA (guanine-9-) methyltransferase domain containing 3	RNA binding // calcium ion binding // methyltransferase activity // tRNA methyltransferase activity // transferase activity	tRNA processing			83	6913143	6	2-4h min			>2 fold	>1.6 fold
Oma1;6915905	Oma1	OMA1 homolog, zinc metallopeptidase (S. cerevisiae)	metalloendopeptidase activity // metallopeptidase activity	proteolysis	membrane		183	6915905	6	2-4h min				>1.6 fold
6917506							28	6917506	6	2-4h min				>1.6 fold
Gba2;6921163	Gba2	glucosidase beta 2	molecular_function // beta-glucosidase activity	biological_process // bile acid metabolism	cellular_component // smooth endoplasmic reticulum // microsome // integral to membrane		115	6921163	6	2-4h min				>1.6 fold
Rps6ka1;6925958	Rps6ka1	ribosomal protein S6 kinase polypeptide 1	nucleotide binding // protein kinase activity // protein serine/threonine kinase activity // protein-tyrosine kinase activity // ATP binding // kinase activity // transferase activity	protein amino acid phosphorylation // ribosome biogenesis	spindle	Ribosomal_Proteins	184	6925958	6	2-4h min
Ap4m1;6935117	Ap4m1	adaptor-related protein complex AP-4, mu 1	transporter activity	transport // intracellular protein transport // protein transport // vesicle-mediated transport	Golgi trans cisterna // Golgi trans face // coated pit // membrane coat adaptor complex // clathrin vesicle coat // coated vesicle membrane		134	6935117	6	2-4h min			>2 fold	>1.6 fold
Chst12;6935275	Chst12	carbohydrate sulfotransferase 12	transferase activity // chondroitin 4-sulfotransferase activity // chondroitin 4-sulfotransferase activity // 3'-phosphoadenosine 5'-phosphosulfate binding	carbohydrate metabolism // dermatan sulfate biosynthesis	membrane // integral to membrane // integral to Golgi membrane		39	6935275	6	2-4h min			>2 fold	>1.6 fold
Ppat;6939320	Ppat	phosphoribosyl pyrophosphate amidotransferase	magnesium ion binding // amidophosphoribosyltransferase activity // transferase activity // transferase activity, transferring glycosyl groups // metal ion binding	purine nucleotide biosynthesis // glutamine metabolism // metabolism // purine base biosynthesis // nucleoside metabolism			86	6939320	6	2-4h min			>2 fold	>1.6 fold
Hrbl;6942563	Hrbl	HIV-1 Rev binding protein-like	zinc ion binding // metal ion binding	regulation of GTPase activity			123	6942563	6	2-4h min				>1.6 fold
B3gnt8;6959223	B3gnt8	UDP-GlcNAc:betaGal beta-1,3-N-acetylglucosaminyltransferase 8	galactosyltransferase activity // protein N-acetylglucosaminyltransferase activity // transferase activity // transferase activity, transferring glycosyl groups	protein amino acid glycosylation // poly-N-acetyllactosamine biosynthesis	membrane		36	6959223	6	2-4h min				>1.6 fold
6960099							53	6960099	6	2-4h min
Ccne1;6966600	Ccne1	cyclin E1	transcription coactivator activity // protein binding // kinase activity // cyclin-dependent protein kinase regulator activity // cyclin-dependent protein kinase regulator activity // androgen receptor binding	regulation of progression through cell cycle // G1/S transition of mitotic cell cycle // DNA replication initiation // protein amino acid phosphorylation // cell cycle // androgen receptor signaling pathway // positive regulation of transcription, DNA-dependent // cell division	cyclin-dependent protein kinase holoenzyme complex // nucleus // nucleus	Cell_Cycle_KEGG // G1_to_S_cell_cycle_Reactome	123	6966600	6	2-4h min		Cell cycle		>1.6 fold
4933411K20Rik;6975889	4933411K20Rik	RIKEN cDNA 4933411K20 gene					80	6975889	6	2-4h min				>1.6 fold
6987446							127	6987446	6	2-4h min				>1.6 fold
Sin3a;6989366	Sin3a	transcriptional regulator, SIN3A (yeast)	transcription corepressor activity // protein binding // transcription factor binding	negative regulation of transcription from RNA polymerase II promoter // transcription // regulation of transcription, DNA-dependent	kinetochore // nucleus		177	6989366	6	2-4h min				>1.6 fold
Ctse;6753067	Ctse	cathepsin E	aspartic-type endopeptidase activity cathepsin E activity pepsin A activity structural molecule activity neutrophil collagenase activity peptidase activity hydrolase activity protein homodimerization activity	proteolysis digestion antigen processing and presentation of exogenous peptide antigen via MHC class II	extracellular space endosome viral capsid viral envelope		81	6753067	4	4h max			>2 fold	>1.6 fold
Nuak2;6753110	Nuak2	NUAK family, SNF1-like kinase, 2	nucleotide binding magnesium ion binding magnesium ion binding protein kinase activity protein serine/threonine kinase activity protein serine/threonine kinase activity ATP binding ATP binding kinase activity transferase activity metal ion binding	protein amino acid phosphorylation protein amino acid phosphorylation apoptosis actin cytoskeleton organization and biogenesis cellular response to glucose starvation negative regulation of apoptosis			109	6753110	4	4h max		Up with IFN		>1.6 fold
Tor1aip2;6754263	Tor1aip2	torsin A interacting protein 2	protein binding		endoplasmic reticulum membrane integral to membrane		32	6754263	4	4h max				>1.6 fold
Selp;6754690	Selp	selectin, platelet	protein binding sugar binding	inflammatory response cell adhesion	membrane fraction membrane fraction soluble fraction plasma membrane integral to plasma membrane membrane membrane integral to membrane platelet alpha granule membrane platelet alpha granule membrane		105	6754690	4	4h max
Fcgr3a;6755146	Fcgr3a	Fc fragment of IgG, low affinity IIIa, receptor	receptor activity		integral to membrane		65	6755146	4	4h max		Up with IFN	>2 fold	>1.6 fold
4632411B12Rik;6757906	4632411B12Rik	RIKEN cDNA 4632411B12 gene					160	6757906	4	4h max		Down with RNAi		>1.6 fold
Mitd1;6757982	Mitd1	MIT, microtubule interacting and transport, domain containing 1		transport protein transport			72	6757982	4	4h max				>1.6 fold
Tor1aip1;6763240	Tor1aip1	torsin A interacting protein 1	protein binding lamin binding		nucleus nuclear envelope nuclear envelope membrane integral to membrane		143	6763240	4	4h max				>1.6 fold
Tor3a;6763273	Tor3a	torsin family 3, member A	nucleotide binding molecular_function 3-dehydroquinate dehydratase activity ATP binding	biological_process aromatic amino acid family biosynthesis chaperone cofactor-dependent protein folding	endoplasmic reticulum		80	6763273	4	4h max		Down with RNAi		>1.6 fold
Ifi204;6764246	Ifi204	interferon activated gene 204	transcription cofactor activity transporter activity protein binding protein binding	transcription regulation of transcription, DNA-dependent regulation of transcription from RNA polymerase II promoter transport immune response DNA damage response, signal transduction by p53 class mediator resulting in induction of apoptosis positive regulation of osteoblast differentiation	nucleus nucleoplasm nucleolus membrane		74	6764246	4	4h max			>2 fold	>1.6 fold
Ifi202b;6764289	Ifi202b	interferon activated gene 202B		immune response	nucleus		35	6764289	4	4h max			>2 fold	>1.6 fold
Atf3;6765218	Atf3	activating transcription factor 3	DNA binding // transcription factor activity // transcription corepressor activity // transcriptional repressor activity // sequence-specific DNA binding // protein dimerization activity	gluconeogenesis // transcription // regulation of transcription, DNA-dependent	nucleus // transcription factor complex	Smooth_muscle_contraction	68	6765218	4	4h max
Cd164;6767387	Cd164	CD164 antigen		cell adhesion // heterophilic cell adhesion	extracellular space // plasma membrane // integral to membrane		66	6767387	4	4h max				>1.6 fold
Ppa1;6768232	Ppa1	pyrophosphatase (inorganic) 1	magnesium ion binding // inorganic diphosphatase activity // pyrophosphatase activity // pyrophosphatase activity // hydrolase activity // metal ion binding	phosphate metabolism // metabolism	cytoplasm		97	6768232	4	4h max		Up with IFN	>2 fold	>1.6 fold
Fgd6;6769917	Fgd6	FYVE, RhoGEF and PH domain containing 6	guanyl-nucleotide exchange factor activity // Rho guanyl-nucleotide exchange factor activity // sugar binding // zinc ion binding // metal ion binding	regulation of Rho protein signal transduction	intracellular // cytoskeleton		227	6769917	4	4h max				>1.6 fold
Kitl;6770201	Kitl	kit ligand	stem cell factor receptor binding // protein binding // growth factor activity	cell adhesion // signal transduction // germ cell development // cell proliferation // organ morphogenesis // hemopoiesis // positive regulation of peptidyl-tyrosine phosphorylation	extracellular space // plasma membrane // membrane // integral to membrane // integral to membrane		227	6770201	4	4h max			>2 fold	>1.6 fold
2700019D07Rik;6773158	2700019D07Rik	RIKEN cDNA 2700019D07 gene	nucleic acid binding // zinc ion binding // metal ion binding		intracellular		118	6773158	4	4h max		Down with RNAi	>2 fold	>1.6 fold
Rab3ip;6777286	Rab3ip	RAB3A interacting protein	GTPase activator activity // protein binding	transport // biological_process // protein transport	nucleus // cytoplasm // cytosol		163	6777286	4	4h max		Up with IFN	>2 fold	>1.6 fold
Peli1;6779264	Peli1	pellino 1					164	6779264	4	4h max		Up with IFN	>2 fold	>1.6 fold
Olfr56;6780707	Olfr56	olfactory receptor 56	rhodopsin-like receptor activity // signal transducer activity // receptor activity // G-protein coupled receptor activity // olfactory receptor activity // olfactory receptor activity	signal transduction // G-protein coupled receptor protein signaling pathway // G-protein coupled receptor protein signaling pathway // sensory perception of smell // response to stimulus	integral to plasma membrane // membrane // integral to membrane // integral to membrane	GPCRDB_Other	90	6780707	4	4h max		Up with IFN	>2 fold	>1.6 fold
Igtp;6781248	Igtp	interferon gamma induced GTPase	GTPase activity		cytosol		120	6781248	4	4h max		Up with IFN	>2 fold	>1.6 fold
Centa2;6782808	Centa2	centaurin, alpha 2	GTPase activator activity // phosphatidylinositol-4,5-bisphosphate binding // phosphatidylinositol-3,4,5-triphosphate binding // zinc ion binding // protein binding, bridging // phosphatidylinositol-3,4-bisphosphate binding // inositol 1,3,4,5 tetrakisphosphate binding // metal ion binding	heart development // regulation of GTPase activity // inositol lipid-mediated signaling	cytoplasm // mitochondrial envelope // plasma membrane		80	6782808	4	4h max				>1.6 fold
Tlk2;6784558	Tlk2	tousled-like kinase 2 (Arabidopsis)	nucleotide binding // protein kinase activity // protein serine/threonine kinase activity // protein serine/threonine kinase activity // protein-tyrosine kinase activity // ATP binding // ATP binding // kinase activity // transferase activity	regulation of chromatin assembly or disassembly // protein amino acid phosphorylation // protein amino acid phosphorylation // response to DNA damage stimulus // cell cycle // intracellular signaling cascade // development // spermatogenesis // chromatin modification // cell differentiation	nucleus // nucleus		267	6784558	4	4h max			>2 fold	>1.6 fold
Gna13;6784783	Gna13	guanine nucleotide binding protein, alpha 13	nucleotide binding // GTPase activity // GTPase activity // signal transducer activity // receptor signaling protein activity // protein binding // GTP binding // guanyl nucleotide binding	angiogenesis // patterning of blood vessels // embryonic development (sensu Mammalia) // cell motility // signal transduction // G-protein coupled receptor protein signaling pathway // G-protein coupled receptor protein signaling pathway // protein kinase cascade // Rho protein signal transduction // regulation of cell shape // cell differentiation // platelet activation // regulation of cell mig…	heterotrimeric G-protein complex // heterotrimeric G-protein complex // membrane	G_Protein_Signaling // G13_Signaling_Pathway	124	6784783	4	4h max				>1.6 fold
Pgs1;6785321	Pgs1	phosphatidylglycerophosphate synthase 1	catalytic activity // CDP-diacylglycerol-glycerol-3-phosphate 3-phosphatidyltransferase activity	metabolism // phospholipid biosynthesis	mitochondrion		98	6785321	4	4h max			>2 fold	>1.6 fold
Irgm;6787896	Irgm	immunity-related GTPase family, M		defense response	endoplasmic reticulum		71	6787896	4	4h max		Up with IFN	>2 fold	>1.6 fold
Gtlf3a;6788797	Gtlf3a	gene trap locus F3a	molecular_function	biological_process	cellular_component		24	6788797	4	4h max
Slfn10;6790244	Slfn10	schlafen 10					41	6790244	4	4h max		Down with RNAi	>2 fold	>1.6 fold
D11Lgp2e;6791437	D11Lgp2e	DNA segment, Chr 11, Lothar Hennighausen 2, expressed	nucleotide binding // nucleic acid binding // helicase activity // ATP binding // ATP-dependent helicase activity // hydrolase activity		cytoplasm		78	6791437	4	4h max		Down with RNAi	>2 fold	>1.6 fold
Stat3;6791451	Stat3	signal transducer and activator of transcription 3	DNA binding // transcription factor activity // signal transducer activity // calcium ion binding // protein binding // transcription factor binding // transcriptional activator activity // protein dimerization activity	thermoregulation // eye photoreceptor cell differentiation // transcription // regulation of transcription, DNA-dependent // regulation of transcription from RNA polymerase II promoter // transcription from RNA polymerase II promoter // acute-phase response // signal transduction // intracellular signaling cascade // JAK-STAT cascade // cytokine and chemokine mediated signaling pathway // sexual …	nucleus // cytoplasm // plasma membrane	TGF_Beta_Signaling_Pathway	267	6791451	4	4h max		Up with IFN	>2 fold	>1.6 fold
Rhbdf2;6792534	Rhbdf2	rhomboid 5 homolog 2 (Drosophila)	receptor activity		integral to membrane		133	6792534	4	4h max		Up with IFN	>2 fold	>1.6 fold
Pscd1;6792638	Pscd1	pleckstrin homology, Sec7 and coiled-coil domains 1	guanyl-nucleotide exchange factor activity // ARF guanyl-nucleotide exchange factor activity // protein binding	regulation of ARF protein signal transduction	intracellular		155	6792638	4	4h max			>2 fold	>1.6 fold
Sectm1a;6792839	Sectm1a	secreted and transmembrane 1A			integral to membrane		52	6792839	4	4h max		Up with IFN
Nol10;6793674	Nol10	nucleolar protein 10			nucleus // microtubule		239	6793674	4	4h max			>2 fold	>1.6 fold
Tyki;6793961	Tyki	thymidylate kinase family LPS-inducible member	thymidylate kinase activity // ATP binding // kinase activity	dTDP biosynthesis // dTTP biosynthesis			60	6793961	4	4h max		Down with RNAi	>2 fold	>1.6 fold
Tnfaip2;6798213	Tnfaip2	tumor necrosis factor, alpha-induced protein 2		angiogenesis // development // cell differentiation	extracellular space		135	6798213	4	4h max		NfkB	>2 fold	>1.6 fold
Rsad2;6799525	Rsad2	radical S-adenosyl methionine domain containing 2	catalytic activity // iron ion binding // metal ion binding // iron-sulfur cluster binding	biological_process	extracellular space		76	6799525	4	4h max		Down with RNAi	>2 fold	>1.6 fold
Papd4;6815086	Papd4	PAP associated domain containing 4	nucleic acid binding // transferase activity				232	6815086	4	4h max				>1.6 fold
Plau;6817381	Plau	plasminogen activator, urokinase	serine-type endopeptidase activity // peptidase activity // plasminogen activator activity // kinase activity // hydrolase activity	proteolysis // chemotaxis // signal transduction	extracellular space	Wnt_Signaling // Blood_Clotting_Cascade	96	6817381	4	4h max				>1.6 fold
Ccdc25;6819885	Ccdc25	coiled-coil domain containing 25					104	6819885	4	4h max		Up with IFN	>2 fold	>1.6 fold
Ddhd1;6824229	Ddhd1	DDHD domain containing 1	hydrolase activity // metal ion binding	lipid catabolism			304	6824229	4	4h max			>2 fold	>1.6 fold
Gch1;6824321	Gch1	GTP cyclohydrolase 1	catalytic activity // GTP cyclohydrolase I activity // protein binding // hydrolase activity	tetrahydrobiopterin biosynthesis // nitric oxide biosynthesis // aromatic compound biosynthesis // neurotransmitter metabolism	cytoplasm		149	6824321	4	4h max			>2 fold	>1.6 fold
Phf11;6825096	Phf11	PHD finger protein 11	beta-lactamase activity	beta-lactam antibiotic catabolism // response to antibiotic			84	6825096	4	4h max		Down with RNAi		>1.6 fold
Laptm4b;6829656	Laptm4b	lysosomal-associated protein transmembrane 4B		transport	membrane // integral to membrane		158	6829656	4	4h max			>2 fold	>1.6 fold
Csf2rb1;6831800	Csf2rb1	colony stimulating factor 2 receptor, beta 1, low-affinity (granulocyte-macrophage)	receptor activity // hematopoietin/interferon-class (D200-domain) cytokine receptor activity // interleukin receptor activity	cytokine and chemokine mediated signaling pathway	extracellular space // membrane // integral to membrane		132	6831800	4	4h max			>2 fold	>1.6 fold
Trps1;6835579	Trps1	trichorhinophalangeal syndrome I (human)	nucleic acid binding // DNA binding // transcription factor activity // protein binding // zinc ion binding // transcriptional repressor activity // sequence-specific DNA binding // metal ion binding	skeletal development // transcription // regulation of transcription, DNA-dependent // transcription from RNA polymerase II promoter // NLS-bearing substrate import into nucleus // negative regulation of transcription, DNA-dependent	intracellular // nucleus		363	6835579	4	4h max			>2 fold	>1.6 fold
Plec1;6836806	Plec1	plectin 1	actin binding // NAD+ ADP-ribosyltransferase activity // structural molecule activity	protein amino acid ADP-ribosylation	insoluble fraction // nucleus // cytoskeleton // contractile fiber		117	6836806	4	4h max		Down with RNAi	>2 fold	>1.6 fold
Csf2rb2;6837008	Csf2rb2	colony stimulating factor 2 receptor, beta 2, low-affinity (granulocyte-macrophage)	receptor activity // hematopoietin/interferon-class (D200-domain) cytokine receptor activity // interleukin receptor activity	cytokine and chemokine mediated signaling pathway	membrane // integral to membrane		108	6837008	4	4h max			>2 fold	>1.6 fold
Slc11a2;6838557	Slc11a2	solute carrier family 11 (proton-coupled divalent metal ion transporters), member 2	transporter activity // iron ion transporter activity // iron ion binding // cobalt ion transporter activity	transport // ion transport // cobalt ion transport // iron ion transport	endosome // plasma membrane // integral to plasma membrane // endosome membrane // endomembrane system // membrane // integral to membrane		196	6838557	4	4h max				>1.6 fold
Itga5;6838809	Itga5	integrin alpha 5 (fibronectin receptor alpha)	receptor activity // integrin binding // calcium ion binding // protein binding	cell-substrate junction assembly // cell adhesion // integrin-mediated signaling pathway // memory	ruffle // extracellular space // integrin complex // membrane // integral to membrane // synaptosome	Integrin-mediated_cell_adhesion_KEGG	198	6838809	4	4h max		NfkB	>2 fold	>1.6 fold
Snap29;6839738	Snap29	synaptosomal-associated protein	SNAP receptor activity // protein transporter activity // syntaxin binding	transport // intracellular protein transport // exocytosis // vesicle targeting // membrane fusion // protein transport	plasma membrane // membrane // synaptosome // synapse		54	6839738	4	4h max				>1.6 fold
Parp9;6840734	Parp9	poly (ADP-ribose) polymerase family, member 9	NAD+ ADP-ribosyltransferase activity // transferase activity	protein amino acid ADP-ribosylation // protein targeting // intracellular protein transport // cell migration	nucleus // membrane		103	6840734	4	4h max		Down with RNAi	>2 fold	>1.6 fold
Parp14;6845375	Parp14	poly (ADP-ribose) polymerase family, member 14	nucleotide binding // nucleic acid binding // NAD+ ADP-ribosyltransferase activity // transferase activity // transferase activity, transferring glycosyl groups	transcription // regulation of transcription, DNA-dependent // protein amino acid ADP-ribosylation	nucleus		152	6845375	4	4h max		Down with RNAi	>2 fold	>1.6 fold
Dtx3l;6845377	Dtx3l	deltex 3-like (Drosophila)	protein binding // zinc ion binding // metal ion binding				52	6845377	4	4h max		Down with RNAi	>2 fold	>1.6 fold
Pcaf;6851103	Pcaf	p300/CBP-associated factor	histone acetyltransferase activity // H3/H4 histone acetyltransferase activity // protein binding // N-acetyltransferase activity // transferase activity	regulation of transcription, DNA-dependent // protein amino acid acetylation // histone acetylation	histone acetyltransferase complex // kinetochore		220	6851103	4	4h max				>1.6 fold
Lpin2;6852034	Lpin2	lipin 2			nucleus		274	6852034	4	4h max			>2 fold	>1.6 fold
A630033E08Rik;6854231	A630033E08Rik	RIKEN cDNA A630033E08 gene	nucleic acid binding // zinc ion binding // metal ion binding	regulation of transcription, DNA-dependent	intracellular		100	6854231	4	4h max		Up with IFN	>2 fold	>1.6 fold
Enpp4;6855526	Enpp4	ectonucleotide pyrophosphatase/phosphodiesterase 4	hydrolase activity	metabolism // nucleotide metabolism			33	6855526	4	4h max		Down with RNAi	>2 fold	>1.6 fold
Iigp1;6861308	Iigp1	interferon inducible GTPase 1	nucleotide binding // GTPase activity // GTPase activity // GTP binding // hydrolase activity // GDP binding // identical protein binding	cytokine and chemokine mediated signaling pathway	cellular_component // endoplasmic reticulum // membrane		340	6861308	4	4h max		Up with IFN	>2 fold	>1.6 fold
LOC667597;6861314	LOC667597	similar to immunity-related GTPase family, cinema 1					40	6861314	4	4h max		Up with IFN
Malt1;6861627	Malt1	mucosa associated lymphoid tissue lymphoma translocation gene 1	protein binding // caspase activity	B-1 B cell differentiation // response to molecule of bacterial origin // proteolysis // apoptosis // signal transduction // I-kappaB kinase/NF-kappaB cascade // response to fungus // T cell proliferation // B cell activation // regulation of apoptosis // innate immune response // T cell receptor signaling pathway // regulation of T cell receptor signaling pathway // positive regulation of T cell…	cellular_component // cytosol		220	6861627	4	4h max		NfkB	>2 fold	>1.6 fold
Crem;6863002	Crem	cAMP responsive element modulator	DNA binding // transcription factor activity // protein binding // sequence-specific DNA binding // protein dimerization activity	transcription // regulation of transcription, DNA-dependent // spermatogenesis // spermatogenesis	nucleus // transcription factor complex		169	6863002	4	4h max		Up with IFN	>2 fold	>1.6 fold
2610307O08Rik;6864609	2610307O08Rik	RIKEN cDNA 2610307O08 gene					73	6864609	4	4h max		Up with IFN	>2 fold	>1.6 fold
Ptpn2;6866307	Ptpn2	protein tyrosine phosphatase, non-receptor type 2	phosphoprotein phosphatase activity // protein tyrosine phosphatase activity // hydrolase activity	protein amino acid dephosphorylation // insulin receptor signaling pathway			155	6866307	4	4h max		Up with IFN	>2 fold	>1.6 fold
Lipg;6866693	Lipg	lipase, endothelial	catalytic activity // lipoprotein lipase activity // triacylglycerol lipase activity // protein binding // heparin binding // phospholipase A1 activity // hydrolase activity	lipid metabolism // lipid catabolism	extracellular space		132	6866693	4	4h max			>2 fold	>1.6 fold
Cd274;6869032	Cd274	CD274 antigen	receptor activity // receptor binding	immune response // cell surface receptor linked signal transduction // cell proliferation	extracellular space // membrane // integral to membrane		66	6869032	4	4h max		Up with IFN	>2 fold	>1.6 fold
Stx3;6871580	Stx3	syntaxin 3	protein transporter activity	transport // neurotransmitter transport // intracellular protein transport	membrane // integral to membrane		213	6871580	4	4h max				>1.6 fold
Ch25h;6872781	Ch25h	cholesterol 25-hydroxylase	catalytic activity // monooxygenase activity // iron ion binding // steroid hydroxylase activity // oxidoreductase activity // metal ion binding	lipid metabolism // steroid biosynthesis // metabolism // cholesterol metabolism // lipid biosynthesis // sterol biosynthesis	membrane fraction // endoplasmic reticulum // membrane // integral to membrane		20	6872781	4	4h max		Up with IFN	>2 fold	>1.6 fold
Aldh18a1;6873069	Aldh18a1	aldehyde dehydrogenase 18 family, member A1	catalytic activity // N-acetyl-gamma-glutamyl-phosphate reductase activity // glutamate 5-kinase activity // glutamate 5-kinase activity // glutamate-5-semialdehyde dehydrogenase activity // kinase activity // oxidoreductase activity // transferase activity	proline biosynthesis // amino acid biosynthesis	cytoplasm // mitochondrion // membrane		212	6873069	4	4h max				>1.6 fold
Il15ra;6875039	Il15ra	interleukin 15 receptor, alpha chain	receptor activity // interleukin receptor activity // protein binding	signal transduction // cell surface receptor linked signal transduction // cell proliferation	extracellular space // nucleus // endoplasmic reticulum // integral to plasma membrane // membrane // integral to membrane		117	6875039	4	4h max		Up with IFN	>2 fold	>1.6 fold
Il1rn;6875649	Il1rn	interleukin 1 receptor antagonist	receptor activity // interleukin-1 receptor binding // interleukin-1 receptor antagonist activity	lipid metabolism // inflammatory response // immune response // cell surface receptor linked signal transduction // insulin secretion	extracellular region // integral to plasma membrane		71	6875649	4	4h max		NfkB	>2 fold	>1.6 fold
C230093N12Rik;6876205	C230093N12Rik	RIKEN cDNA C230093N12 gene					135	6876205	4	4h max				>1.6 fold
Fmnl2;6877139	Fmnl2	formin-like 2	molecular_function // actin binding // Rho GTPase binding	biological_process // cell organization and biogenesis // actin cytoskeleton organization and biogenesis	cellular_component		486	6877139	4	4h max				>1.6 fold
Tank;6877584	Tank	TRAF family member-associated Nf-kappa B activator	nucleic acid binding // protein binding // zinc ion binding // metal ion binding	signal transduction // I-kappaB kinase/NF-kappaB cascade	intracellular		210	6877584	4	4h max			>2 fold	>1.6 fold
Abtb2;6879621	Abtb2	ankyrin repeat and BTB (POZ) domain containing 2	protein binding	regulation of cell growth			249	6879621	4	4h max		Up with IFN
Thbs1;6880393	Thbs1	thrombospondin 1	structural molecule activity // calcium ion binding // protein binding // heparin binding	inflammatory response // cell adhesion // negative regulation of angiogenesis	extracellular region // extracellular space // extracellular space	TGF_Beta_Signaling_Pathway // Inflammatory_Response_Pathway	258	6880393	4	4h max			>2 fold	>1.6 fold
Cebpb;6883329	Cebpb	CCAAT/enhancer binding protein (C/EBP), beta	DNA binding // transcription factor activity // protein binding // transcriptional activator activity // protein homodimerization activity // sequence-specific DNA binding // sequence-specific DNA binding // protein heterodimerization activity // protein dimerization activity	embryonic placenta development // transcription // regulation of transcription, DNA-dependent // transcription from RNA polymerase II promoter // anti-apoptosis // induction of apoptosis // acute-phase response // inflammatory response // neuron differentiation // regulation of interleukin-6 biosynthesis // fat cell differentiation // positive regulation of transcription	nucleus // cytoplasm	Ovarian_Infertility_Genes // Circadian_Exercise	68	6883329	4	4h max			>2 fold	>1.6 fold
Col9a3;6884183	Col9a3	procollagen, type IX, alpha 3	extracellular matrix structural constituent // extracellular matrix structural constituent conferring tensile strength	phosphate transport // cell adhesion	extracellular matrix (sensu Metazoa) // collagen // collagen type IX // extracellular space // cytoplasm		65	6884183	4	4h max				>1.6 fold
Pfkfb3;6884709	Pfkfb3	6-phosphofructo-2-kinase/fructose-2,6-biphosphatase 3	catalytic activity // fructose-2,6-bisphosphate 2-phosphatase activity // ATP binding // kinase activity // transferase activity // hydrolase activity	fructose 2,6-bisphosphate metabolism // metabolism			272	6884709	4	4h max				>1.6 fold
Slc25a25;6885879	Slc25a25	solute carrier family 25 (mitochondrial carrier, phosphate carrier), member 25	transporter activity // binding // calcium ion binding	transport	mitochondrial inner membrane // membrane // integral to membrane		175	6885879	4	4h max		Up with IFN		>1.6 fold
Ifih1;6887196	Ifih1	interferon induced with helicase C domain 1	nucleotide binding // nucleic acid binding // RNA binding // helicase activity // protein binding // ATP binding // ATP-dependent helicase activity // hydrolase activity	immune response // response to virus // regulation of apoptosis // innate immune response	intracellular // nucleus		146	6887196	4	4h max		Down with RNAi	>2 fold	>1.6 fold
Plagl2;6892209	Plagl2	pleiomorphic adenoma gene-like 2	molecular_function // nucleic acid binding // DNA binding // zinc ion binding // metal ion binding	transcription // regulation of transcription, DNA-dependent // induction of apoptosis // positive regulation of transcription from RNA polymerase II promoter	intracellular // nucleus		72	6892209	4	4h max				>1.6 fold
Tgm2;6892579	Tgm2	transglutaminase 2, C polypeptide	protein-glutamine gamma-glutamyltransferase activity // cysteine-type endopeptidase activity // calcium ion binding // GTP binding // acyltransferase activity // transferase activity // metal ion binding	proteolysis // G-protein coupled receptor protein signaling pathway // G-protein signaling, coupled to IP3 second messenger (phospholipase C activating) // peptide cross-linking // peptide cross-linking // positive regulation of cell adhesion	extracellular matrix (sensu Metazoa) // cytoplasm // cytosol // membrane		90	6892579	4	4h max		Up with IFN	>2 fold	>1.6 fold
BC006779;6894274	BC006779	cDNA sequence BC006779	RNA binding // ribonuclease activity // receptor activity				140	6894274	4	4h max		Down with RNAi	>2 fold	>1.6 fold
Skil;6896519	Skil	SKI-like	DNA binding	cell differentiation	nucleus	TGF_Beta_Signaling_Pathway	108	6896519	4	4h max		NfkB	>2 fold	>1.6 fold
Atp11b;6896759	Atp11b	ATPase, Class VI, type 11B	nucleotide binding // magnesium ion binding // catalytic activity // ATP binding // ATPase activity, coupled to transmembrane movement of ions, phosphorylative mechanism // hydrolase activity // ATPase activity // metal ion binding	transport // cation transport // metabolism	membrane // integral to membrane		277	6896759	4	4h max			>2 fold	>1.6 fold
Adar;6899262	Adar	adenosine deaminase, RNA-specific	DNA binding // left-handed Z-DNA binding // RNA binding // double-stranded RNA binding // double-stranded RNA adenosine deaminase activity // double-stranded RNA adenosine deaminase activity // adenosine deaminase activity // zinc ion binding // hydrolase activity // metal ion binding	transcription // regulation of transcription, DNA-dependent // RNA processing // mRNA processing // base conversion or substitution editing	intracellular // nucleus	mRNA_processing_binding_Reactome	209	6899262	4	4h max		Down with RNAi	>2 fold	>1.6 fold
Gbp5;6901944	Gbp5	guanylate nucleotide binding protein 5	nucleotide binding // GTPase activity // GTP binding	immune response	cellular_component // membrane		113	6901944	4	4h max		Up with IFN	>2 fold	>1.6 fold
6901950							60	6901950	4	4h max		Up with IFN	>2 fold	>1.6 fold
Mcoln2;6902183	Mcoln2	mucolipin 2	ion channel activity // cation channel activity	transport // ion transport // cation transport	membrane // integral to membrane		182	6902183	4	4h max				>1.6 fold
Stxbp3a;6908146	Stxbp3a	syntaxin binding protein 3A	protein binding // syntaxin binding	transport // vesicle docking during exocytosis // protein transport // glucose transport // vesicle-mediated transport	cytosol // plasma membrane		187	6908146	4	4h max		Down with RNAi		>1.6 fold
Tgs1;6911332	Tgs1	trimethylguanosine synthase homolog (S. cerevisiae)	receptor activity // protein binding // methyltransferase activity // S-adenosylmethionine-dependent methyltransferase activity // transferase activity		nucleus // nucleus // cytoplasm		163	6911332	4	4h max			>2 fold	>1.6 fold
Inpp5b;6917045	Inpp5b	inositol polyphosphate-5-phosphatase B	inositol or phosphatidylinositol phosphatase activity // inositol-polyphosphate 5-phosphatase activity	signal transduction	intracellular // cytosol // integral to membrane		203	6917045	4	4h max		Up with IFN	>2 fold	>1.6 fold
Plekhf2;6919668	Plekhf2	pleckstrin homology domain containing, family F (with FYVE domain) member 2	zinc ion binding // metal ion binding				28	6919668	4	4h max		Down with RNAi		>1.6 fold
Ripk2;6919944	Ripk2	receptor (TNFRSF)-interacting serine-threonine kinase 2	nucleotide binding // protein kinase activity // protein serine/threonine kinase activity // signal transducer activity // receptor activity // protein binding // ATP binding // kinase activity // transferase activity // LIM domain binding // CARD domain binding	protein amino acid phosphorylation // apoptosis // inflammatory response // signal transduction // T cell proliferation // regulation of apoptosis // positive regulation of apoptosis // positive regulation of I-kappaB kinase/NF-kappaB cascade // regulation of caspase activity // activation of NF-kappaB transcription factor	intracellular		82	6919944	4	4h max		Up with IFN	>2 fold	>1.6 fold
Clic4;6926072	Clic4	chloride intracellular channel 4 (mitochondrial)	ion channel activity // voltage-gated ion channel activity // voltage-gated chloride channel activity // chloride channel activity // protein binding // chloride ion binding	transport // ion transport // chloride transport // chloride transport // cell differentiation // negative regulation of cell migration	intracellular // soluble fraction // cytoplasm // mitochondrion // microvillus // actin cytoskeleton // membrane // integral to membrane		116	6926072	4	4h max		Up with IFN	>2 fold	>1.6 fold
C1qa;6926167	C1qa	complement component 1, q subcomponent, alpha polypeptide		phosphate transport // immune response // complement activation // complement activation, classical pathway // innate immune response	extracellular space // cytoplasm	Complement_Activation_Classical	36	6926167	4	4h max				>1.6 fold
Pdpn;6926564	Pdpn	podoplanin	water transporter activity // folic acid transporter activity // amino acid transporter activity // water channel activity	lymphangiogenesis // water transport // amino acid transport // cell adhesion // development // regulation of cell shape // folic acid transport // lung development // positive regulation of cell migration // tube morphogenesis // positive regulation of cell motility	ruffle // extracellular space // plasma membrane // membrane // integral to membrane // integral to membrane // lamellipodium // filopodium		113	6926564	4	4h max				>1.6 fold
Sh3bp2;6929849	Sh3bp2	SH3-domain binding protein 2		intracellular signaling cascade			161	6929849	4	4h max			>2 fold	>1.6 fold
Rufy3;6932224	Rufy3	RUN and FYVE domain containing 3	protein binding	biological_process	cellular_component		198	6932224	4	4h max			>2 fold	>1.6 fold
Golga3;6933406	Golga3	golgi autoantigen, golgin subfamily a, 3	transporter activity // protein binding	intra-Golgi vesicle-mediated transport // development // spermatogenesis // cell differentiation	Golgi membrane // ER-Golgi intermediate compartment // Golgi apparatus // Golgi transport complex		181	6933406	4	4h max				>1.6 fold
C330023M02Rik;6934053	C330023M02Rik	RIKEN cDNA C330023M02 gene	binding				178	6934053	4	4h max			>2 fold	>1.6 fold
Denr;6934258	Denr	density-regulated protein	translation initiation factor activity	translational initiation			237	6934258	4	4h max				>1.6 fold
Sdad1;6939986	Sdad1	SDA1 domain containing 1					176	6939986	4	4h max		Up with IFN		>1.6 fold
Oas3;6941649	Oas3	2'-5' oligoadenylate synthetase 3	nucleic acid binding // RNA binding // ATP binding // transferase activity // nucleotidyltransferase activity	immune response		mRNA_processing_binding_Reactome	87	6941649	4	4h max		Down with RNAi		>1.6 fold
Trafd1;6941672	Trafd1	TRAF type zinc finger domain containing 1	molecular_function // nucleic acid binding // zinc ion binding // metal ion binding	biological_process	cellular_component // intracellular		123	6941672	4	4h max		Down with RNAi		>1.6 fold
Gpr109a;6941844	Gpr109a	G protein-coupled receptor 109A	rhodopsin-like receptor activity // purinergic nucleotide receptor activity // signal transducer activity // receptor activity // G-protein coupled receptor activity // GTP binding // purinergic nucleotide receptor activity, G-protein coupled	signal transduction // G-protein coupled receptor protein signaling pathway	integral to plasma membrane // membrane // integral to membrane // integral to membrane	GPCRDB_Class_A_Rhodopsin-like	16	6941844	4	4h max		Up with IFN	>2 fold	>1.6 fold
Vps37b;6941856	Vps37b	vacuolar protein sorting 37B (yeast)					133	6941856	4	4h max		Up with IFN		>1.6 fold
Trim56;6942532	Trim56	tripartite motif-containing 56	protein binding // zinc ion binding // metal ion binding		intracellular		37	6942532	4	4h max				>1.6 fold
Smurf1;6942977	Smurf1	SMAD specific E3 ubiquitin protein ligase 1	ubiquitin-protein ligase activity // ubiquitin-protein ligase activity // ligase activity	protein modification // ubiquitin cycle // ubiquitin cycle // ectoderm development // cell differentiation // negative regulation of BMP signaling pathway // protein ubiquitination during ubiquitin-dependent protein catabolism	intracellular // intracellular		177	6942977	4	4h max				>1.6 fold
Usp12;6943093	Usp12	ubiquitin specific peptidase 12	cysteine-type endopeptidase activity // cysteine-type endopeptidase activity // ubiquitin thiolesterase activity // ubiquitin thiolesterase activity // peptidase activity // cysteine-type peptidase activity // hydrolase activity	ubiquitin-dependent protein catabolism // ubiquitin-dependent protein catabolism // ubiquitin cycle		GPCRDB_Class_A_Rhodopsin-like // Ribosomal_Proteins // RNA_transcription_Reactome	78	6943093	4	4h max				>1.6 fold
Slc7a1;6943195	Slc7a1	solute carrier family 7 (cationic amino acid transporter, y+ system), member 1	receptor activity // amino acid-polyamine transporter activity // amino acid transporter activity // basic amino acid transporter activity // amino acid permease activity	amino acid metabolism // transport // amino acid transport	integral to plasma membrane // membrane // integral to membrane		174	6943195	4	4h max				>1.6 fold
Zyx;6945786	Zyx	zyxin	protein binding // zinc ion binding // metal ion binding	cell adhesion	cell-cell adherens junction	Integrin-mediated_cell_adhesion_KEGG	90	6945786	4	4h max			>2 fold	>1.6 fold
Creb5;6946313	Creb5	cAMP responsive element binding protein 5	DNA binding // transcription factor activity // transcription factor activity // sequence-specific DNA binding // protein dimerization activity	transcription // regulation of transcription, DNA-dependent // transcription from RNA polymerase II promoter // positive regulation of transcription, DNA-dependent	nucleus // nucleus		311	6946313	4	4h max		Up with IFN	>2 fold	>1.6 fold
Clec2d;6950125	Clec2d	C-type lectin domain family 2, member d	transmembrane receptor activity // protein binding // sugar binding // sugar binding // natural killer cell lectin-like receptor binding	cellular defense response // protection from natural killer cell mediated cytotoxicity // negative regulation of osteoclast differentiation	integral to plasma membrane // external side of plasma membrane		152	6950125	4	4h max			>2 fold	>1.6 fold
Etv6;6950334	Etv6	ets variant gene 6 (TEL oncogene)	DNA binding // transcription factor activity // protein binding // sequence-specific DNA binding	regulation of progression through cell cycle // transcription // regulation of transcription, DNA-dependent // cell differentiation // cellular physiological process	intracellular // nucleus	Circadian_Exercise	475	6950334	4	4h max			>2 fold	>1.6 fold
Zc3hav1;6952873	Zc3hav1	zinc finger CCCH type, antiviral 1	molecular_function // nucleic acid binding // NAD+ ADP-ribosyltransferase activity // zinc ion binding	response to virus // viral protein biosynthesis	cellular_component // nucleus		132	6952873	4	4h max		Down with RNAi		>1.6 fold
Nt5c3;6953906	Nt5c3	5'-nucleotidase, cytosolic III	nucleotide binding // magnesium ion binding // 5'-nucleotidase activity // 2'-phosphotransferase activity // hydrolase activity	pyrimidine nucleoside metabolism // nucleotide metabolism	cytoplasm // endoplasmic reticulum		112	6953906	4	4h max		Down with RNAi	>2 fold	>1.6 fold
Ppm1k;6953920	Ppm1k	protein phosphatase 1K (PP2C domain containing)	magnesium ion binding // catalytic activity // phosphoprotein phosphatase activity // protein serine/threonine phosphatase activity // hydrolase activity // metal ion binding	protein amino acid dephosphorylation	protein serine/threonine phosphatase complex		87	6953920	4	4h max			>2 fold	>1.6 fold
Klrk1;6957406	Klrk1	killer cell lectin-like receptor subfamily K, member 1	receptor activity // protein binding // sugar binding // natural killer cell receptor activity	signal transduction // antimicrobial humoral response (sensu Vertebrata)	integral to plasma membrane // membrane // integral to membrane		169	6957406	4	4h max		Up with IFN	>2 fold	>1.6 fold
Trim21;6969940	Trim21	tripartite motif protein 21	DNA binding // RNA binding // protein binding // zinc ion binding // metal ion binding		intracellular // cytoplasm // ribonucleoprotein complex	mRNA_processing_binding_Reactome	68	6969940	4	4h max		Up with IFN	>2 fold	>1.6 fold
AI451617;6970066	AI451617	expressed sequence AI451617	receptor activity // protein binding // zinc ion binding		intracellular		43	6970066	4	4h max		Down with RNAi	>2 fold	>1.6 fold
Nupr1;6971277	Nupr1	nuclear protein 1		induction of apoptosis // cell growth	nucleus		59	6971277	4	4h max			>2 fold	>1.6 fold
Abhd13;6973934	Abhd13	abhydrolase domain containing 13	catalytic activity // aminopeptidase activity // hydrolase activity	proteolysis // aromatic compound metabolism	integral to membrane		44	6973934	4	4h max				>1.6 fold
AA960436;6978368	AA960436	expressed sequence AA960436					71	6978368	4	4h max		Down with RNAi	>2 fold	>1.6 fold
BC004022;6983979	BC004022	cDNA sequence BC004022					150	6983979	4	4h max		Up with IFN	>2 fold	>1.6 fold
2700055K07Rik;6984972	2700055K07Rik	RIKEN cDNA 2700055K07 gene	calcium ion binding				33	6984972	4	4h max			>2 fold	>1.6 fold
Mmp13;6986719	Mmp13	matrix metallopeptidase 13	metalloendopeptidase activity // interstitial collagenase activity // calcium ion binding // collagenase activity // peptidase activity // metallopeptidase activity // zinc ion binding // hydrolase activity // metal ion binding	peptidoglycan metabolism // proteolysis // bone mineralization // collagen catabolism // cartilage development	extracellular matrix (sensu Metazoa) // extracellular space	Matrix_Metalloproteinases	52	6986719	4	4h max			>2 fold	>1.6 fold
Vprbp;6992189	Vprbp	Vpr (HIV-1) binding protein		mitosis // lipid catabolism // cell division			164	6992189	4	4h max				>1.6 fold
Azi2;6992830	Azi2	5-azacytidine induced gene 2		I-kappaB kinase/NF-kappaB cascade	cytoplasm		146	6992830	4	4h max		Down with RNAi		>1.6 fold
Aqp9;6996678	Aqp9	aquaporin 9	transporter activity // pyrimidine transporter activity // water channel activity // carboxylic acid transporter activity	transport // water transport	integral to plasma membrane // membrane // integral to membrane		143	6996678	4	4h max			>2 fold	>1.6 fold
Ccrl2;6998919	Ccrl2	chemokine (C-C motif) receptor-like 2	rhodopsin-like receptor activity // signal transducer activity // receptor activity // G-protein coupled receptor activity // C-C chemokine receptor activity // C-C chemokine receptor activity	signal transduction // G-protein coupled receptor protein signaling pathway	membrane // integral to membrane	GPCRDB_Class_A_Rhodopsin-like	109	6998919	4	4h max		Up with IFN	>2 fold	>1.6 fold
Hnrph2;7013881	Hnrph2	heterogeneous nuclear ribonucleoprotein H2	nucleotide binding // nucleic acid binding // RNA binding		nucleus // ribonucleoprotein complex // heterogeneous nuclear ribonucleoprotein complex		42	7013881	4	4h max				>1.6 fold
Rap2c;7016797	Rap2c	RAP2C, member of RAS oncogene family	nucleotide binding // GTP binding // GTP binding	small GTPase mediated signal transduction // small GTPase mediated signal transduction // protein transport	intracellular // membrane		78	7016797	4	4h max		Up with IFN	>2 fold	>1.6 fold
Prkx;7017784	Prkx	protein kinase, X-linked	nucleotide binding // protein kinase activity // protein serine/threonine kinase activity // protein serine/threonine kinase activity // protein-tyrosine kinase activity // ATP binding // kinase activity // transferase activity	protein amino acid phosphorylation			81	7017784	4	4h max				>1.6 fold
Pdk3;7018225	Pdk3	pyruvate dehydrogenase kinase, isoenzyme 3	nucleotide binding // protein histidine kinase activity // [pyruvate dehydrogenase (lipoamide)] kinase activity // ATP binding // kinase activity // transferase activity // transferase activity, transferring phosphorus-containing groups	carbohydrate metabolism // glucose metabolism // phosphorylation // peptidyl-histidine phosphorylation	mitochondrion	Krebs-TCA_Cycle	255	7018225	4	4h max				>1.6 fold
C630002B14Rik;6769559	C630002B14Rik	RIKEN cDNA C630002B14 gene					92	6769559	19	4h max				>1.6 fold
6849923							92	6849923	19	4h max				>1.6 fold
Zfp35;6859419	Zfp35	zinc finger protein 35	nucleic acid binding // DNA binding // zinc ion binding // metal ion binding	transcription // regulation of transcription, DNA-dependent // development // spermatogenesis // cell differentiation	intracellular // nucleus		40	6859419	19	4h max				>1.6 fold
Ifit3;6869327	Ifit3	interferon-induced protein with tetratricopeptide repeats 3	binding	immune response			28	6869327	19	4h max			>2 fold	>1.6 fold
Trnt1;6948815	Trnt1	tRNA nucleotidyl transferase, CCA-adding, 1	tRNA binding // nucleotide binding // magnesium ion binding // RNA binding // tRNA adenylyltransferase activity // tRNA adenylyltransferase activity // ATP binding // tRNA nucleotidyltransferase activity // transferase activity // nucleotidyltransferase activity	RNA processing // protein targeting to mitochondrion // tRNA processing // tRNA 3'-processing	intracellular // mitochondrion		91	6948815	19	4h max				>1.6 fold
Klra2;6957458	Klra2	killer cell lectin-like receptor, subfamily A, member 2	receptor activity // protein binding // sugar binding	defense response // cell adhesion	plasma membrane // plasma membrane // membrane // integral to membrane		59	6957458	19	4h max		Up with IFN
Il21r;6964163	Il21r	interleukin 21 receptor	interleukin-21 receptor activity // acylphosphatase activity // receptor activity // transmembrane receptor activity // hematopoietin/interferon-class (D200-domain) cytokine receptor activity // hematopoietin/interferon-class (D200-domain) cytokine receptor activity // interleukin receptor activity	natural killer cell activation	membrane // integral to membrane		87	6964163	19	4h max			>2 fold	>1.6 fold
AB124611;6987384	AB124611	cDNA sequence AB124611					36	6987384	19	4h max		Up with IFN		>1.6 fold
Lmbrd1;6748217	Lmbrd1	LMBR1 domain containing 1			membrane integral to membrane		12	6748217	5	4h min			>2 fold	>1.6 fold
Tmem81;6753136	Tmem81	transmembrane protein 81		protein targeting	integral to membrane		32	6753136	5	4h min			>2 fold	>1.6 fold
5033414K04Rik;6760289	5033414K04Rik	RIKEN cDNA 5033414K04 gene					358	6760289	5	4h min				>1.6 fold
Nuf2;6763972	Nuf2	NUF2, NDC80 kinetochore complex component, homolog (S. cerevisiae)	molecular_function	cell cycle mitosis attachment of spindle microtubules to kinetochore cell division	chromosome, pericentric region kinetochore nucleus		192	6763972	5	4h min		Cell cycle		>1.6 fold
Dtl;6765235	Dtl	denticleless homolog (Drosophila)					214	6765235	5	4h min		Cell cycle		>1.6 fold
Ifngr1;6766350	Ifngr1	interferon gamma receptor 1	receptor activity // interferon-gamma receptor activity // cytokine binding	signal transduction // response to virus	extracellular space // integral to plasma membrane // membrane // integral to membrane		97	6766350	5	4h min				>1.6 fold
Sesn1;6767402	Sesn1	sestrin 1		cell cycle arrest	nucleus		156	6767402	5	4h min		Down with IFN	>2 fold	>1.6 fold
Lrrc20;6768227	Lrrc20	leucine rich repeat containing 20	protein binding				148	6768227	5	4h min				>1.6 fold
Foxo3a;6773545	Foxo3a	forkhead box O3a	DNA binding // transcription factor activity // transcription factor activity // transcription factor activity // sugar porter activity // glucose transporter activity // transcriptional activator activity // sequence-specific DNA binding	ovulation (sensu Mammalia) // initiation of primordial ovarian follicle growth // antral ovarian follicle growth // oocyte maturation // transcription // regulation of transcription, DNA-dependent // regulation of transcription, DNA-dependent // transport // induction of apoptosis // response to DNA damage stimulus // development // glucose homeostasis // positive regulation of erythrocyte differ…	membrane fraction // nucleus // cytoplasm // membrane		232	6773545	5	4h min			>2 fold	>1.6 fold
Mknk2;6775389	Mknk2	MAP kinase-interacting serine/threonine kinase 2	nucleotide binding // magnesium ion binding // protein kinase activity // protein serine/threonine kinase activity // protein binding // ATP binding // ATP binding // zinc ion binding // kinase activity // transferase activity // metal ion binding	regulation of protein biosynthesis // regulation of translation // regulation of translation // protein amino acid phosphorylation // response to stress // cell surface receptor linked signal transduction // protein kinase cascade			96	6775389	5	4h min		Down with IFN		>1.6 fold
Irak3;6777510	Irak3	interleukin-1 receptor-associated kinase 3	nucleotide binding // magnesium ion binding // protein kinase activity // protein serine/threonine kinase activity // protein-tyrosine kinase activity // receptor activity // protein binding // ATP binding // kinase activity // transferase activity // identical protein binding	protein amino acid phosphorylation // protein amino acid phosphorylation // apoptosis // signal transduction // signal transduction // cytokine and chemokine mediated signaling pathway // regulation of apoptosis // regulation of protein complex disassembly	extracellular space		112	6777510	5	4h min		NfkB		>1.6 fold
Rassf3;6777583	Rassf3	Ras association (RalGDS/AF-6) domain family 3	molecular_function // protein binding	signal transduction // neuropeptide signaling pathway	cellular_component // microtubule		92	6777583	5	4h min				>1.6 fold
Aurkb;6781970	Aurkb	aurora kinase B	nucleotide binding // DNA binding // protein kinase activity // protein serine/threonine kinase activity // protein-tyrosine kinase activity // protein binding // ATP binding // N-methyltransferase activity // kinase activity // transferase activity	DNA methylation // protein amino acid phosphorylation // cell cycle // mitosis // cell division	chromosome, pericentric region // nucleus // chromosome		111	6781970	5	4h min		Cell cycle
Ptrh2;6783264	Ptrh2	peptidyl-tRNA hydrolase 2	aminoacyl-tRNA hydrolase activity // hydrolase activity		mitochondrion		52	6783264	5	4h min				>1.6 fold
Phospho1;6783762	Phospho1	phosphatase, orphan 1	magnesium ion binding // molecular_function // hydrolase activity // phosphoric monoester hydrolase activity // metal ion binding	biological_process // metabolism	cellular_component		51	6783762	5	4h min		Down with IFN		>1.6 fold
Cdc6;6784054	Cdc6	cell division cycle 6 homolog (S. cerevisiae)	nucleotide binding // chromatin binding // protein binding // ATP binding // nucleoside-triphosphatase activity	DNA replication checkpoint // regulation of cyclin-dependent protein kinase activity // DNA replication // cell cycle // mitosis // traversing start control point of mitotic cell cycle // negative regulation of DNA replication // negative regulation of cell proliferation // cell division	nucleus // cytoplasm // spindle	Cell_Cycle_KEGG // DNA_replication_Reactome	103	6784054	5	4h min		Cell cycle	>2 fold	>1.6 fold
Fmnl1;6784412	Fmnl1	formin-like 1	actin binding // profilin binding // Rho GTPase binding	substrate-bound cell migration // cell organization and biogenesis // actin cytoskeleton organization and biogenesis // cellular physiological process	cytosol		197	6784412	5	4h min			>2 fold	>1.6 fold
Sec14l1;6785259	Sec14l1	SEC14-like 1 (S. cerevisiae)	transporter activity	transport	intracellular		203	6785259	5	4h min		Down with IFN	>2 fold	>1.6 fold
Fignl1;6786044	Fignl1	fidgetin-like 1	nucleotide binding // ATP binding // nucleoside-triphosphatase activity		membrane		143	6786044	5	4h min		Cell cycle	>2 fold	>1.6 fold
Ypel2;6790531	Ypel2	yippee-like 2 (Drosophila)			nucleus		225	6790531	5	4h min			>2 fold	>1.6 fold
Tom1l1;6790774	Tom1l1	target of myb1-like 1 (chicken)	protein binding // protein kinase activator activity	transport // intracellular protein transport // transmembrane receptor protein tyrosine kinase signaling pathway // protein transport	cellular_component // intracellular // lysosome // endosome // membrane		146	6790774	5	4h min		Down with IFN		>1.6 fold
Top2a;6791298	Top2a	topoisomerase (DNA) II alpha	nucleotide binding // DNA binding // DNA topoisomerase activity // DNA topoisomerase (ATP-hydrolyzing) activity // DNA topoisomerase (ATP-hydrolyzing) activity // ATP binding // isomerase activity	DNA metabolism // DNA topological change // chromosome segregation // chromosome segregation // chromosome condensation // embryonic cleavage // positive regulation of transcription from RNA polymerase II promoter	condensed chromosome // nucleus // chromosome // nucleolus		284	6791298	5	4h min		Cell cycle		>1.6 fold
Brca1;6791504	Brca1	breast cancer 1	DNA binding // damaged DNA binding // transcription coactivator activity // RNA binding // hydrolase activity, hydrolyzing O-glycosyl compounds // ubiquitin-protein ligase activity // protein binding // protein binding // zinc ion binding // tubulin binding // enzyme binding // metal ion binding // androgen receptor binding	cell cycle checkpoint // carbohydrate metabolism // DNA replication // DNA repair // regulation of transcription from RNA polymerase II promoter // regulation of transcription from RNA polymerase III promoter // fatty acid biosynthesis // response to DNA damage stimulus // DNA damage response, signal transduction by p53 class mediator resulting in transcription of p21 class mediator // cell cycle…	ubiquitin ligase complex // condensed chromosome // intracellular // nucleus // cytoplasm // centrosome // gamma-tubulin ring complex // BRCA1-BARD1 complex	mRNA_processing_binding_Reactome	222	6791504	5	4h min		Cell cycle
Tk1;6792601	Tk1	thymidine kinase 1	nucleotide binding // thymidine kinase activity // ATP binding // kinase activity // transferase activity	DNA replication			78	6792601	5	4h min		Cell cycle	>2 fold	>1.6 fold
Plekhg3;6796196	Plekhg3	pleckstrin homology domain containing, family G (with RhoGef domain) member 3	guanyl-nucleotide exchange factor activity // Rho guanyl-nucleotide exchange factor activity	regulation of Rho protein signal transduction	intracellular		39	6796196	5	4h min			>2 fold	>1.6 fold
Zfyve21;6798234	Zfyve21	zinc finger, FYVE domain containing 21	zinc ion binding // metal ion binding				69	6798234	5	4h min			>2 fold	>1.6 fold
C79407;6801335	C79407	expressed sequence C79407	DNA binding		nucleus		168	6801335	5	4h min		Cell cycle	>2 fold	>1.6 fold
Pole2;6801454	Pole2	polymerase (DNA directed), epsilon 2 (p59 subunit)	DNA binding // DNA-directed DNA polymerase activity // transferase activity // nucleotidyltransferase activity	DNA replication	nucleus	DNA_replication_Reactome // G1_to_S_cell_cycle_Reactome	168	6801454	5	4h min		Cell cycle	>2 fold	>1.6 fold
Susd3;6813094	Susd3	sushi domain containing 3			membrane // integral to membrane		61	6813094	5	4h min				>1.6 fold
Polk;6815291	Polk	polymerase (DNA directed), kappa	magnesium ion binding // DNA binding // DNA-directed DNA polymerase activity // zinc ion binding // kappa DNA polymerase activity // transferase activity // nucleotidyltransferase activity // metal ion binding	DNA replication // DNA repair // DNA repair // response to DNA damage stimulus	nucleus		211	6815291	5	4h min				>1.6 fold
Arhgap22;6818118	Arhgap22	Rho GTPase activating protein 22	molecular_function // GTPase activator activity	signal transduction // biological_process	cellular_component // intracellular		257	6818118	5	4h min			>2 fold	>1.6 fold
Zfp395;6819866	Zfp395	zinc finger protein 395	nucleic acid binding // DNA binding // zinc ion binding // metal ion binding	regulation of transcription from RNA polymerase II promoter	intracellular // nucleus		147	6819866	5	4h min		Down with IFN	>2 fold	>1.6 fold
Dlg7;6824346	Dlg7	discs, large homolog 7 (Drosophila)	phosphoprotein phosphatase activity // protein binding	M phase of mitotic cell cycle // cell cycle // mitotic chromosome movement towards spindle pole // cell-cell signaling // cell proliferation // positive regulation of mitotic metaphase/anaphase transition	nucleus // nucleus // spindle pole centrosome		142	6824346	5	4h min		Cell cycle		>1.6 fold
F630043A04Rik;6824974	F630043A04Rik	RIKEN cDNA F630043A04 gene					86	6824974	5	4h min		Cell cycle		>1.6 fold
Ebi2;6827944	Ebi2	Epstein-Barr virus induced gene 2	rhodopsin-like receptor activity // signal transducer activity // receptor activity // G-protein coupled receptor activity // purinergic nucleotide receptor activity, G-protein coupled	signal transduction // G-protein coupled receptor protein signaling pathway	membrane // integral to membrane		113	6827944	5	4h min		Down with IFN	>2 fold	>1.6 fold
Pgea1;6831927	Pgea1	PKD2 interactor, golgi and endoplasmic reticulum associated 1	beta-catenin binding // identical protein binding	protein localization // negative regulation of transcription, DNA-dependent	nucleus // Golgi trans face		53	6831927	5	4h min				>1.6 fold
BC087945;6834558	BC087945	cDNA sequence BC087945					56	6834558	5	4h min				>1.6 fold
C130098B18Rik;6834560	C130098B18Rik	RIKEN cDNA C130098B18 gene					213	6834560	5	4h min			>2 fold	>1.6 fold
Atad2;6835934	Atad2	ATPase family, AAA domain containing 2	nucleotide binding // ATP binding // nucleoside-triphosphatase activity				263	6835934	5	4h min		Cell cycle		>1.6 fold
Lrrc24;6836854	Lrrc24	leucine rich repeat containing 24	protein binding		membrane // integral to membrane		88	6836854	5	4h min				>1.6 fold
Lima1;6838492	Lima1	LIM domain and actin binding 1	molecular_function // actin binding // actin monomer binding // zinc ion binding // metal ion binding // actin filament binding	biological_process // negative regulation of actin filament depolymerization // ruffle organization and biogenesis // actin filament bundle formation	stress fiber // cytoskeleton // focal adhesion // actin cytoskeleton		119	6838492	5	4h min		Down with IFN		>1.6 fold
Klhl24;6839919	Klhl24	kelch-like 24 (Drosophila)	ion channel activity // protein binding				116	6839919	5	4h min		Down with IFN	>2 fold	>1.6 fold
Adcy9;6843634	Adcy9	adenylate cyclase 9	magnesium ion binding // adenylate cyclase activity // lyase activity // phosphorus-oxygen lyase activity // metal ion binding	cAMP biosynthesis // adenylate cyclase activation // intracellular signaling cascade // cyclic nucleotide biosynthesis	plasma membrane // integral to plasma membrane // membrane // integral to membrane	G_Protein_Signaling // Calcium_regulation_in_cardiac_cells // Smooth_muscle_contraction	170	6843634	5	4h min		Down with IFN	>2 fold	>1.6 fold
C530044N13Rik;6844000	C530044N13Rik	RIKEN cDNA C530044N13 gene	hydrolase activity				221	6844000	5	4h min				>1.6 fold
Fgd4;6844210	Fgd4	FYVE, RhoGEF and PH domain containing 4	actin binding // actin binding // guanyl-nucleotide exchange factor activity // Rho guanyl-nucleotide exchange factor activity // zinc ion binding // metal ion binding	activation of JNK activity // lamellipodium biogenesis // microspike biogenesis // regulation of Rho protein signal transduction	intracellular // cytoskeleton // lamellipodium // filopodium		266	6844210	5	4h min			>2 fold	>1.6 fold
Cdc45l;6844359	Cdc45l	cell division cycle 45 homolog (S. cerevisiae)-like	protein binding	regulation of progression through cell cycle // DNA replication checkpoint // DNA replication // DNA replication initiation // cell cycle // cell division	nucleus	Cell_Cycle_KEGG // DNA_replication_Reactome // G1_to_S_cell_cycle_Reactome	133	6844359	5	4h min		Cell cycle		>1.6 fold
Rfc4;6844598	Rfc4	replication factor C (activator 1) 4	nucleotide binding // DNA binding // ATP binding // nucleoside-triphosphatase activity	DNA replication	nucleus // DNA replication factor C complex // membrane	DNA_replication_Reactome	80	6844598	5	4h min			>2 fold	>1.6 fold
Samsn1;6847190	Samsn1	SAM domain, SH3 domain and nuclear localization signals, 1	phosphotyrosine binding		cytoplasm		272	6847190	5	4h min		NfkB	>2 fold	>1.6 fold
Mapk14;6849567	Mapk14	mitogen activated protein kinase 14	nucleotide binding // protein kinase activity // protein serine/threonine kinase activity // MAP kinase activity // MAP kinase kinase activity // protein-tyrosine kinase activity // protein binding // ATP binding // MP kinase activity // MP kinase activity // kinase activity // transferase activity	DNA damage checkpoint // angiogenesis // glucose metabolism // protein amino acid phosphorylation // cell motility // chemotaxis // response to stress // response to stress // cell surface receptor linked signal transduction // protein kinase cascade // protein kinase cascade // striated muscle development // fatty acid oxidation // antimicrobial humoral response (sensu Vertebrata) // positive re…	spindle pole // cell // nucleus // cytoplasm	MAPK_Cascade	186	6849567	5	4h min				>1.6 fold
Uhrf1;6851232	Uhrf1	ubiquitin-like, containing PHD and RING finger domains, 1	DNA binding // transporter activity // transporter activity // protein binding // zinc ion binding // ligase activity // metal ion binding	DNA repair // transcription // regulation of transcription, DNA-dependent // regulation of transcription, DNA-dependent // protein modification // ubiquitin cycle // transport // transport // response to DNA damage stimulus // cell cycle // development // cell proliferation	nucleus		139	6851232	5	4h min		Cell cycle	>2 fold	>1.6 fold
Tnfaip8;6860780	Tnfaip8	tumor necrosis factor, alpha-induced protein 8					286	6860780	5	4h min				>1.6 fold
Stard4;6864444	Stard4	StAR-related lipid transfer (START) domain containing 4	lipid binding // cholesterol binding // cholesterol binding // cholesterol transporter activity	steroid biosynthesis // transport // lipid transport	mitochondrion		88	6864444	5	4h min		Down with IFN		>1.6 fold
Ldhb;6868652	Ldhb	lactate dehydrogenase B	L-lactate dehydrogenase activity // oxidoreductase activity	glycolysis // tricarboxylic acid cycle intermediate metabolism // anaerobic glycolysis	cytoplasm	Glycolysis_and_Gluconeogenesis	50	6868652	5	4h min			>2 fold	>1.6 fold
Apbb1ip;6875592	Apbb1ip	amyloid beta (A4) precursor protein-binding, family B, member 1 interacting protein		signal transduction // neuropeptide signaling pathway	cytoskeleton		196	6875592	5	4h min			>2 fold	>1.6 fold
Wdr85;6875664	Wdr85	WD40 repeat domain 85					69	6875664	5	4h min				>1.6 fold
Bmyc;6875748	Bmyc	brain expressed myelocytomatosis oncogene	DNA binding // transcription factor activity // protein binding	regulation of progression through cell cycle // regulation of transcription, DNA-dependent // cellular physiological process // cellular physiological process	nucleus // spindle		20	6875748	5	4h min				>1.6 fold
Dusp19;6878548	Dusp19	dual specificity phosphatase 19	phosphoprotein phosphatase activity // protein tyrosine phosphatase activity // protein binding // protein tyrosine/serine/threonine phosphatase activity // protein tyrosine/serine/threonine phosphatase activity // protein tyrosine/threonine phosphatase activity // JUN kinase phosphatase activity // hydrolase activity	inactivation of MAPK activity // protein amino acid dephosphorylation // protein amino acid dephosphorylation // JNK cascade	cytoplasm		79	6878548	5	4h min				>1.6 fold
Eif5a;6880451	Eif5a	eukaryotic translation initiation factor 5A	translation initiation factor activity // protein binding	protein biosynthesis // translational initiation // apoptosis	nucleus // cytoplasm	Translation_Factors	122	6880451	5	4h min		Cell cycle		>1.6 fold
Pcmtd2;6884302	Pcmtd2	protein-L-isoaspartate (D-aspartate) O-methyltransferase domain containing 2	protein-L-isoaspartate (D-aspartate) O-methyltransferase activity // S-adenosylmethionine-dependent methyltransferase activity	protein modification			87	6884302	5	4h min				>1.6 fold
Mcm10;6884441	Mcm10	minichromosome maintenance deficient 10 (S. cerevisiae)				DNA_replication_Reactome	176	6884441	5	4h min		Cell cycle		>1.6 fold
Prkcbp1;6893018	Prkcbp1	protein kinase C binding protein 1	protein binding // zinc ion binding // kinase activity	regulation of transcription, DNA-dependent			12	6893018	5	4h min			>2 fold	>1.6 fold
Dennd2c;6900095	Dennd2c	DENN/MADD domain containing 2C					117	6900095	5	4h min		Down with IFN		>1.6 fold
Ect2;6903753	Ect2	ect2 oncogene	signal transducer activity // guanyl-nucleotide exchange factor activity // Rho guanyl-nucleotide exchange factor activity // protein binding	regulation of progression through cell cycle // intracellular signaling cascade // regulation of Rho protein signal transduction // positive regulation of I-kappaB kinase/NF-kappaB cascade // cellular physiological process	intracellular		331	6903753	5	4h min		Cell cycle		>1.6 fold
Snapap;6906900	Snapap	SNAP-associated protein	SNARE binding // SNARE binding // protein binding	intracellular protein transport // exocytosis // neurotransmitter secretion // synaptic vesicle exocytosis	cytosol // synaptic vesicle // synaptosome // synaptosome // synapse		61	6906900	5	4h min				>1.6 fold
Olfml3;6907784	Olfml3	olfactomedin-like 3			extracellular space		28	6907784	5	4h min				>1.6 fold
Ccne2;6911682	Ccne2	cyclin E2	protein binding // cyclin-dependent protein kinase regulator activity	regulation of progression through cell cycle // cell cycle checkpoint // regulation of cyclin-dependent protein kinase activity // DNA replication initiation // cell cycle // cell division	nucleus		68	6911682	5	4h min		Cell cycle	>2 fold	>1.6 fold
Tmem64;6911884	Tmem64	transmembrane protein 64			integral to membrane		142	6911884	5	4h min		Down with IFN		>1.6 fold
Clspn;6917180	Clspn	claspin homolog (Xenopus laevis)	DNA secondary structure binding // DNA binding // protein binding	DNA replication checkpoint // DNA repair // response to DNA damage stimulus // cell cycle	nucleus // nucleus // chromosome		187	6917180	5	4h min		Cell cycle
Prkag2;6936760	Prkag2	protein kinase, AMP-activated, gamma 2 non-catalytic subunit	AMP-activated protein kinase activity // kinase activity	fatty acid biosynthesis // cholesterol biosynthesis // response to stress // lipid biosynthesis			454	6936760	5	4h min		Down with IFN		>1.6 fold
2900024C23Rik;6940878	2900024C23Rik	RIKEN cDNA 2900024C23 gene	protein binding // kinase activity // transferase activity	biological_process	cellular_component		112	6940878	5	4h min				>1.6 fold
2010003O18Rik;6941293	2010003O18Rik	RIKEN cDNA 2010003O18 gene	RNA binding // transferase activity // glutamyl-tRNA(Gln) amidotransferase activity	mRNA splice site selection // regulation of translational fidelity	spliceosome complex		34	6941293	5	4h min				>1.6 fold
Fbxl10;6941768	Fbxl10	F-box and leucine-rich repeat protein 10	DNA binding // iron ion binding // protein binding // zinc ion binding // oxidoreductase activity // oxidoreductase activity, acting on single donors with incorporation of molecular oxygen, incorporation of two atoms of oxygen // metal ion binding // histone demethylase activity (H3-K36 specific)	transcription // regulation of transcription, DNA-dependent // ubiquitin cycle // chromatin modification	nucleus		346	6941768	5	4h min		Down with IFN		>1.6 fold
Zfp99;6943004	Zfp99	zinc finger protein 99	nucleic acid binding // DNA binding // transcription factor activity // zinc ion binding // metal ion binding	transcription // regulation of transcription, DNA-dependent	intracellular // nucleus		54	6943004	5	4h min				>1.6 fold
Lnx2;6943126	Lnx2	ligand of numb-protein X 2	protein binding // zinc ion binding // PDZ domain binding // metal ion binding	intracellular signaling cascade // protein homooligomerization			138	6943126	5	4h min		Down with IFN		>1.6 fold
Ing4;6949841	Ing4	inhibitor of growth family, member 4	DNA binding // protein binding // zinc ion binding // metal ion binding	regulation of transcription, DNA-dependent // protein amino acid acetylation // apoptosis // cell cycle // cell cycle arrest // negative regulation of cell proliferation // negative regulation of progression through cell cycle // negative regulation of transcription, DNA-dependent // negative regulation of growth	nucleus		79	6949841	5	4h min				>1.6 fold
Ezh2;6953331	Ezh2	enhancer of zeste homolog 2 (Drosophila)	DNA binding // chromatin binding // protein binding // histone methyltransferase activity // histone methyltransferase activity	establishment and/or maintenance of chromatin architecture // transcription // regulation of transcription, DNA-dependent // histone methylation // negative regulation of striated muscle cell differentiation	nucleus // ESC/E(Z) complex // pronucleus		287	6953331	5	4h min		Cell cycle		>1.6 fold
Dfna5h;6953505	Dfna5h	deafness, autosomal dominant 5 homolog (human)	molecular_function	sensory perception of sound // sensory perception of sound // hair cell differentiation	cellular_component		136	6953505	5	4h min				>1.6 fold
Frmd4b;6955778	Frmd4b	FERM domain containing 4B	binding // cytoskeletal protein binding		cytoplasm // cytoskeleton // membrane		413	6955778	5	4h min			>2 fold	>1.6 fold
Prc1;6961987	Prc1	protein regulator of cytokinesis 1	protein binding	mitotic spindle elongation // cytokinesis // cytokinesis // cell cycle // cell division	nucleus // spindle // microtubule // spindle microtubule		97	6961987	5	4h min		Cell cycle		>1.6 fold
Arrb1;6962880	Arrb1	arrestin, beta 1	enzyme inhibitor activity // protein binding	signal transduction // sensory perception // regulation of G-protein coupled receptor protein signaling pathway // response to stimulus	intracellular // membrane fraction // soluble fraction // cytoplasm // heterotrimeric G-protein complex // plasma membrane	Calcium_regulation_in_cardiac_cells // Smooth_muscle_contraction	131	6962880	5	4h min				>1.6 fold
Hirip3;6964253	Hirip3	HIRA interacting protein 3					81	6964253	5	4h min		Cell cycle		>1.6 fold
Pold1;6966875	Pold1	polymerase (DNA directed), delta 1, catalytic subunit	nucleotide binding // DNA binding // chromatin binding // DNA-directed DNA polymerase activity // delta DNA polymerase activity // nuclease activity // exonuclease activity // protein binding // zinc ion binding // 3'-5' exonuclease activity // transferase activity // nucleotidyltransferase activity // hydrolase activity // metal ion binding	S phase of mitotic cell cycle // DNA synthesis during DNA repair // DNA replication // base-excision repair, gap-filling // response to UV // DNA replication proofreading	nucleus	DNA_replication_Reactome // Nucleotide_Metabolism	169	6966875	5	4h min		Cell cycle		>1.6 fold
Bnip3;6971987	Bnip3	BCL2/adenovirus E1B interacting protein 1, NIP3	protein binding // protein homodimerization activity // protein heterodimerization activity	response to hypoxia // DNA fragmentation during apoptosis // chromatin remodeling // oxygen and reactive oxygen species metabolism // apoptosis // apoptosis // anti-apoptosis // induction of apoptosis // cell death // negative regulation of survival gene product activity // regulation of apoptosis // positive regulation of apoptosis // negative regulation of membrane potential // regulation of mi…	nucleus // nuclear envelope // nucleoplasm // cytoplasm // mitochondrion // mitochondrion // mitochondrial envelope // membrane // integral to membrane // dendrite // integral to mitochondrial outer membrane // mitochondrial membrane // mitochondrial membrane		68	6971987	5	4h min				>1.6 fold
Suv420h2;6972512	Suv420h2	suppressor of variegation 4-20 homolog 2 (Drosophila)	histone lysine N-methyltransferase activity (H4-K20 specific)	histone methylation	condensed nuclear chromosome, pericentric region // nucleus		106	6972512	5	4h min			>2 fold	>1.6 fold
1810047C23Rik;6975876	1810047C23Rik	RIKEN cDNA 1810047C23 gene					101	6975876	5	4h min				>1.6 fold
6430548M08Rik;6979527	6430548M08Rik	RIKEN cDNA 6430548M08 gene					117	6979527	5	4h min				>1.6 fold
Fbxo31;6985877	Fbxo31	F-box protein 31	molecular_function	biological_process	cellular_component		92	6985877	5	4h min				>1.6 fold
2310005P05Rik;6987586	2310005P05Rik	RIKEN cDNA 2310005P05 gene	DNA binding // sequence-specific DNA binding		intracellular		193	6987586	5	4h min		Down with IFN		>1.6 fold
Hmg20a;6989319	Hmg20a	high mobility group 20A	DNA binding // protein binding	transcription // regulation of transcription, DNA-dependent // chromatin modification	chromatin // nucleus		167	6989319	5	4h min				>1.6 fold
Dusp7;6992172	Dusp7	dual specificity phosphatase 7	molecular_function // phosphoprotein phosphatase activity // protein tyrosine phosphatase activity // protein tyrosine/serine/threonine phosphatase activity // hydrolase activity // MAP kinase phosphatase activity	protein amino acid dephosphorylation // biological_process	cellular_component		71	6992172	5	4h min		Down with IFN	>2 fold	>1.6 fold
Anln;6993890	Anln	anillin, actin binding protein (scraps homolog, Drosophila)	actin binding // actin binding	cytokinesis // cytokinesis // cell cycle // mitosis // cell division	nucleus // contractile ring // contractile ring // cytoskeleton // actin cytoskeleton		160	6993890	5	4h min		Cell cycle	>2 fold	>1.6 fold
Fli1;6994431	Fli1	Friend leukemia integration 1	DNA binding // transcription factor activity // transcriptional activator activity // sequence-specific DNA binding	transcription // regulation of transcription, DNA-dependent // hemostasis // circulation // organ morphogenesis // cellular physiological process	nucleus		173	6994431	5	4h min		Down with IFN	>2 fold	>1.6 fold
Kif23;6996186	Kif23	kinesin family member 23	nucleotide binding // motor activity // microtubule motor activity // ATP binding	microtubule-based movement	microtubule // microtubule associated complex		166	6996186	5	4h min		Cell cycle	>2 fold	>1.6 fold
Mid1ip1;7009947	Mid1ip1	Mid1 interacting protein 1 (gastrulation specific G12-like (zebrafish))	protein binding	negative regulation of microtubule depolymerization	nucleus // microtubule // microtubule cytoskeleton		45	7009947	5	4h min				>1.6 fold
Stard8;7012769	Stard8	START domain containing 8	GTPase activator activity	signal transduction	intracellular		187	7012769	5	4h min		Down with IFN		>1.6 fold
Ftsj1;7015463	Ftsj1	FtsJ homolog 1 (E. coli)					180	7015463	5	4h min				>1.6 fold
Gab3;7017663	Gab3	growth factor receptor bound protein 2-associated protein 3	receptor activity // protein binding	macrophage differentiation	cellular_component		119	7017663	5	4h min		Down with IFN	>2 fold	>1.6 fold
Kctd12b;7020314	Kctd12b	potassium channel tetramerisation domain containing 12b	ion channel activity // voltage-gated potassium channel activity // protein binding	potassium ion transport	voltage-gated potassium channel complex // membrane		42	7020314	5	4h min		Down with IFN	>2 fold	>1.6 fold
Fbxo5;6765519	Fbxo5	F-box protein 5	protein binding // protein binding // zinc ion binding // metal ion binding	mitotic metaphase // oocyte maturation // oocyte maturation // ubiquitin cycle // cell cycle // mitosis // regulation of progression through mitotic cell cycle // cell division // negative regulation of ubiquitin ligase activity during mitotic cell cycle	nucleus // nucleus // cytoplasm // spindle		68	6765519	11	4h min		Cell cycle	>2 fold	>1.6 fold
Adam19;6780527	Adam19	a disintegrin and metallopeptidase domain 19 (meltrin beta)	metalloendopeptidase activity // peptidase activity // metallopeptidase activity // zinc ion binding // hydrolase activity // metal ion binding	proteolysis // membrane protein ectodomain proteolysis // integrin-mediated signaling pathway // heart development	extracellular matrix (sensu Metazoa) // membrane // integral to membrane		302	6780527	11	4h min		Down with IFN		>1.6 fold
1110001A07Rik;6783296	1110001A07Rik	RIKEN cDNA 1110001A07 gene					85	6783296	11	4h min		Cell cycle	>2 fold	>1.6 fold
6791540							28	6791540	11	4h min				>1.6 fold
Setd3;6803527	Setd3	SET domain containing 3			nucleus		245	6803527	11	4h min				>1.6 fold
Wdr55;6860129	Wdr55	WD repeat domain 55	molecular_function	biological_process	cellular_component	mRNA_processing_binding_Reactome	71	6860129	11	4h min				>1.6 fold
Cep55;6869537	Cep55	centrosomal protein 55		cell cycle // mitosis // cell division			188	6869537	11	4h min		Cell cycle		>1.6 fold
Incenp;6871457	Incenp	inner centromere protein	protein binding	cytokinesis // cell cycle // chromosome segregation // mitosis // cell division	chromosome, pericentric region // chromosome, pericentric region // synaptonemal complex // central element // nucleus // centric heterochromatin // spindle // microtubule // midbody // protein complex		141	6871457	11	4h min		Cell cycle		>1.6 fold
Fen1;6871476	Fen1	flap structure specific endonuclease 1	magnesium ion binding // DNA binding // nuclease activity // endonuclease activity // exonuclease activity // hydrolase activity // manganese ion binding // flap endonuclease activity	DNA replication // DNA repair	nucleus		35	6871476	11	4h min		Cell cycle		>1.6 fold
Cdc25b;6881249	Cdc25b	cell division cycle 25 homolog B (S. cerevisiae)	phosphoprotein phosphatase activity // protein tyrosine phosphatase activity // hydrolase activity	M phase of mitotic cell cycle // oocyte maturation // protein amino acid dephosphorylation // cell cycle // mitosis // female meiosis I // positive regulation of protein kinase activity // cell division	intracellular		124	6881249	11	4h min			>2 fold	>1.6 fold
Bbs7;6904300	Bbs7	Bardet-Biedl syndrome 7	molecular_function	biological_process	cellular_component		98	6904300	11	4h min		Cell cycle		>1.6 fold
Mad2l1;6946778	Mad2l1	MAD2 (mitotic arrest deficient, homolog)-like 1 (yeast)	molecular_function	mitotic sister chromatid segregation // cell cycle // mitosis // mitotic spindle checkpoint // mitotic spindle checkpoint // negative regulation of mitotic metaphase/anaphase transition // cell division	chromosome, pericentric region // kinetochore // nucleus // spindle pole body	Cell_Cycle_KEGG	65	6946778	11	4h min		Cell cycle	>2 fold	>1.6 fold
Ruvbl2;6966983	Ruvbl2	RuvB-like protein 2	nucleotide binding // DNA helicase activity // damaged DNA binding // ATP-dependent DNA helicase activity // helicase activity // ATP binding // hydrolase activity // ATPase activity // nucleoside-triphosphatase activity // identical protein binding // unfolded protein binding	DNA repair // DNA recombination // transcription // protein folding	intracellular // nucleus // cytosol // NuA4 histone acetyltransferase complex		105	6966983	11	4h min				>1.6 fold
6973761							22	6973761	11	4h min				>1.6 fold
Mvd;6985925	Mvd	mevalonate (diphospho) decarboxylase	diphosphomevalonate decarboxylase activity // ATP binding // kinase activity // lyase activity	steroid biosynthesis // cholesterol biosynthesis // isoprenoid biosynthesis // lipid biosynthesis // sterol biosynthesis // phosphorylation		Cholesterol_Biosynthesis	64	6985925	11	4h min				>1.6 fold
Pfkfb4;6992380	Pfkfb4	6-phosphofructo-2-kinase/fructose-2,6-biphosphatase 4	nucleotide binding // catalytic activity // 6-phosphofructo-2-kinase activity // 6-phosphofructo-2-kinase activity // fructose-2,6-bisphosphate 2-phosphatase activity // ATP binding // kinase activity // transferase activity // hydrolase activity	fructose 2,6-bisphosphate metabolism // metabolism			207	6992380	11	4h min				>1.6 fold
Kcnab3;6782005	Kcnab3	potassium voltage-gated channel, shaker-related subfamily, beta member 3	ion channel activity // voltage-gated ion channel activity // voltage-gated potassium channel activity // potassium channel activity // oxidoreductase activity // potassium ion binding	transport // ion transport // potassium ion transport	cytoplasm // integral to plasma membrane // integral to membrane		28	6782005	23	4h min				>1.6 fold
Tubb2b;6812215	Tubb2b	tubulin, beta 2b	nucleotide binding // GTPase activity // structural molecule activity // GTP binding	microtubule-based movement // protein polymerization	cytoplasm // microtubule // protein complex		93	6812215	23	4h min			>2 fold	>1.6 fold
Eny2;6830161	Eny2	enhancer of yellow 2 homolog (Drosophila)					85	6830161	23	4h min				>1.6 fold
Ankrd37;6982153	Ankrd37	ankyrin repeat domain 37			nucleus		61	6982153	23	4h min				>1.6 fold
Anp32a;6989732	Anp32a	acidic (leucine-rich) nuclear phosphoprotein 32 family, member A	protein binding		nucleus // nuclear matrix		139	6989732	23	4h min				>1.6 fold
Tipin;6989874	Tipin	timeless interacting protein	protein binding	biological_process	nucleus // cytoplasm		100	6989874	23	4h min			>2 fold	>1.6 fold
Ankrd25;6993833	Ankrd25	ankyrin repeat domain 25	DNA binding // transcription factor activity	regulation of transcription, DNA-dependent			52	6993833	23	4h min		Cell cycle		>1.6 fold
C2ta;6839340	C2ta	class II transactivator	nucleotide binding // protein binding // ATP binding // transcriptional repressor activity // transcription regulator activity	transcription // regulation of transcription, DNA-dependent // negative regulation of transcription // regulation of transcription	nucleus		190	6839340	1	8h max		Up with IFN	>2 fold	>1.6 fold
Cd74;6861341	Cd74	CD74 antigen (invariant polypeptide of major histocompatibility complex, class II antigen-associated)	protein binding // cytokine binding // MHC class II protein binding // identical protein binding	prostaglandin biosynthesis // protein folding // protein complex assembly // intracellular protein transport // intracellular protein transport // defense response // immune response // signal transduction // cell proliferation // immunoglobulin mediated immune response // antigen processing and presentation // antigen processing and presentation // antigen processing and presentation of endogeno…	intracellular // lysosome // late endosome // multivesicular body // endoplasmic reticulum // Golgi apparatus // plasma membrane // plasma membrane // integral to plasma membrane // external side of plasma membrane // membrane // integral to membrane		77	6861341	1	8h max		Up with IFN	>2 fold	>1.6 fold
Ctsh;6991264	Ctsh	cathepsin H	cysteine-type endopeptidase activity // cathepsin H activity // peptidase activity // cysteine-type peptidase activity // hydrolase activity	proteolysis	extracellular space // lysosome		135	6991264	1	8h max		Up with IFN	>2 fold	>1.6 fold
Cul2;6858456	Cul2	cullin 2	protein binding	G1/S transition of mitotic cell cycle // ubiquitin cycle // cell cycle // cell cycle arrest // negative regulation of cell proliferation // induction of apoptosis by intracellular signals // protein catabolism			169	6858456	1	8h max		Up with IFN	>2 fold	>1.6 fold
Psma7;6894152	Psma7	proteasome (prosome, macropain) subunit, alpha type 7	endopeptidase activity // threonine endopeptidase activity // peptidase activity // hydrolase activity	ubiquitin-dependent protein catabolism	cytosol // proteasome core complex (sensu Eukaryota) // protein complex	Proteasome_Degradation	102	6894152	1	8h max		1		>1.6 fold
Psmb10;6985004	Psmb10	proteasome (prosome, macropain) subunit, beta type 10	endopeptidase activity // threonine endopeptidase activity // peptidase activity // hydrolase activity	proteolysis // ubiquitin-dependent protein catabolism // humoral immune response	cytosol // proteasome core complex (sensu Eukaryota) // protein complex	Proteasome_Degradation	60	6985004	1	8h max		Up with IFN	>2 fold	>1.6 fold
Psmb2;6917190	Psmb2	proteasome (prosome, macropain) subunit, beta type 2	endopeptidase activity // threonine endopeptidase activity // peptidase activity // hydrolase activity	ubiquitin-dependent protein catabolism	cytosol // proteasome core complex (sensu Eukaryota) // protein complex	Proteasome_Degradation	108	6917190	1	8h max		Up with IFN		>1.6 fold
Psmb8;6850021	Psmb8	proteosome (prosome, macropain) subunit, beta type 8 (large multifunctional peptidase 7)	endopeptidase activity // threonine endopeptidase activity // protein binding // peptidase activity // hydrolase activity	proteolysis // ubiquitin-dependent protein catabolism // immune response // antigen processing and presentation	nucleus // cytosol // proteasome core complex (sensu Eukaryota) // protein complex	Proteasome_Degradation	64	6850021	1	8h max		Up with IFN	>2 fold	>1.6 fold
Tap2;6850022	Tap2	transporter 2, ATP-binding cassette, sub-family B (MDR/TAP)	nucleotide binding // homoaconitate hydratase activity // transporter activity // protein binding // ATP binding // ATP binding // oligopeptide transporter activity // peptide antigen-transporting ATPase activity // ATPase activity // nucleoside-triphosphatase activity // MHC class I protein binding // phosphate binding // peptide antigen binding // ATPase activity, coupled to transmembrane movem…	protein complex assembly // transport // oligopeptide transport // intracellular protein transport // immune response // protein transport // peptide transport // antigen processing and presentation of endogenous peptide antigen via MHC class I // cytosol to ER transport	extracellular space // endoplasmic reticulum // endoplasmic reticulum lumen // cytosol // integral to plasma membrane // membrane // integral to membrane // integral to membrane // TAP complex		105	6850022	1	8h max		Up with IFN	>2 fold	>1.6 fold
Tcea1;6747309	Tcea1	transcription elongation factor A (SII) 1	DNA binding RNA polymerase II transcription factor activity translation elongation factor activity protein binding zinc ion binding general RNA polymerase II transcription factor activity transcription regulator activity metal ion binding	transcription RNA elongation regulation of transcription, DNA-dependent erythrocyte differentiation regulation of transcription positive regulation of transcription, DNA-dependent positive regulation of transcription from RNA polymerase II promoter	nucleus nucleoplasm		109	6747309	1	8h max			>2 fold	>1.6 fold
Unc50;6748701	Unc50	unc-50 homolog (C. elegans)			Golgi apparatus integral to membrane		80	6748701	1	8h max		1		>1.6 fold
Nrp2;6749911	Nrp2	neuropilin 2	receptor activity vascular endothelial growth factor receptor activity semaphorin receptor activity	neural crest cell migration cell adhesion development nervous system development axon guidance heart development cell differentiation negative chemotaxis	extracellular space membrane fraction plasma membrane membrane integral to membrane		710	6749911	1	8h max				>1.6 fold
0710001B24Rik;6751640	0710001B24Rik	RIKEN cDNA 0710001B24 gene	protein tyrosine/serine/threonine phosphatase activity	protein amino acid dephosphorylation			33	6751640	1	8h max		Up with IFN	>2 fold	>1.6 fold
Phlpp;6752083	Phlpp	PH domain and leucine rich repeat protein phosphatase	catalytic activity catalytic activity phosphoprotein phosphatase activity protein binding hydrolase activity manganese ion binding metal ion binding	apoptosis	membrane		402	6752083	1	8h max		Down with RNAi	>2 fold	>1.6 fold
LOC672522;6755282	LOC672522	similar to absent in melanoma 2					44	6755282	1	8h max		Up with IFN	>2 fold	>1.6 fold
Dusp10;6755896	Dusp10	dual specificity phosphatase 10	protein phosphatase type 2A activity protein phosphatase type 1 activity phosphoprotein phosphatase activity protein serine/threonine phosphatase activity protein tyrosine phosphatase activity protein tyrosine/serine/threonine phosphatase activity CTD phosphatase activity protein phosphatase type 2C activity hydrolase activity MAP kinase phosphatase activity myosin phosphatase activity	protein amino acid dephosphorylation response to stress JNK cascade	nucleus cytoplasm		178	6755896	1	8h max		Up with IFN	>2 fold	>1.6 fold
6330578E17Rik;6757971	6330578E17Rik	RIKEN cDNA 6330578E17 gene					12	6757971	1	8h max		Up with IFN	>2 fold	>1.6 fold
6330578E17Rik;6757974	6330578E17Rik	RIKEN cDNA 6330578E17 gene					31	6757974	1	8h max		Up with IFN	>2 fold	>1.6 fold
Mgat4a;6757975	Mgat4a	mannoside acetylglucosaminyltransferase 4, isoenzyme A	transferase activity transferase activity, transferring glycosyl groups transferase activity, transferring hexosyl groups	carbohydrate metabolism	membrane		221	6757975	1	8h max				>1.6 fold
Obfc2a;6758588	Obfc2a	oligonucleotide/oligosaccharide-binding fold containing 2A	nucleic acid binding DNA-directed DNA polymerase activity transferase activity nucleotidyltransferase activity	DNA replication			176	6758588	1	8h max		Up with IFN		>1.6 fold
Mapkapk2;6762132	Mapkapk2	MAP kinase-activated protein kinase 2	nucleotide binding protein kinase activity protein serine/threonine kinase activity protein-tyrosine kinase activity signal transducer activity ATP binding kinase activity transferase activity	MAPKKK cascade protein amino acid phosphorylation mRNA stabilization	nucleus cytoplasm		211	6762132	1	8h max				>1.6 fold
Pla2g4a;6762944	Pla2g4a	phospholipase A2, group IVA (cytosolic, calcium-dependent)	subtilase activity phospholipase activity lysophospholipase activity phospholipase A2 activity calcium ion binding hydrolase activity	proteolysis platelet activating factor biosynthesis icosanoid metabolism phospholipid catabolism lipid catabolism	cytosol integral to membrane	Prostaglandin_synthesis_regulation	187	6762944	1	8h max		Up with IFN	>2 fold	>1.6 fold
Smg7;6763110	Smg7	Smg-7 homolog, nonsense mediated mRNA decay factor (C. elegans)	binding protein binding protein phosphatase 2A binding	mRNA catabolism, nonsense-mediated decay mRNA catabolism, nonsense-mediated decay mRNA export from nucleus regulation of translation regulation of dephosphorylation	nucleus nucleus cytoplasm		260	6763110	1	8h max				>1.6 fold
Ly9;6764093	Ly9	lymphocyte antigen 9	protein binding	defense response cell adhesion	extracellular space plasma membrane membrane integral to membrane		91	6764093	1	8h max		Down with RNAi	>2 fold	>1.6 fold
Slamf8;6764175	Slamf8	SLAM family member 8			extracellular space membrane integral to membrane		52	6764175	1	8h max		Up with IFN	>2 fold	>1.6 fold
Akt3;6764435	Akt3	thymoma viral proto-oncogene 3	nucleotide binding protein kinase activity protein serine/threonine kinase activity protein binding ATP binding kinase activity transferase activity	protein amino acid phosphorylation signal transduction		Integrin-mediated_cell_adhesion_KEGG S1P_Signaling	342	6764435	1	8h max		Up with IFN		>1.6 fold
Katna1;6765723	Katna1	katanin p60 (ATPase-containing) subunit A1	nucleotide binding // protein binding // ATP binding // microtubule binding // microtubule-severing ATPase activity // hydrolase activity // ATPase activity // nucleoside-triphosphatase activity // dynein binding // protein heterodimerization activity	neuron migration // cell cycle // mitosis // protein localization // cytoplasmic microtubule organization and biogenesis // cell division // interphase of mitotic cell cycle	spindle pole // nucleus // lipid particle // centrosome // microtubule // plasma membrane // axon		83	6765723	1	8h max		Up with IFN	>2 fold	>1.6 fold
Txnrd1;6769357	Txnrd1	thioredoxin reductase 1	thioredoxin-disulfide reductase activity // selenium binding // disulfide oxidoreductase activity // oxidoreductase activity // oxidoreductase activity, acting on NADH or NADPH, disulfide as acceptor // FAD binding // NADP binding	electron transport // thioredoxin pathway // cell proliferation // cell redox homeostasis	cytoplasm // cytosol		249	6769357	1	8h max		NfkB		>1.6 fold
Baz2a;6771628	Baz2a	bromodomain adjacent to zinc finger domain, 2A	DNA binding // protein binding // zinc ion binding // transcription regulator activity // metal ion binding	chromatin remodeling // transcription // regulation of transcription, DNA-dependent	nucleus // nucleolus organizer complex		263	6771628	1	8h max				>1.6 fold
Rab32;6772104	Rab32	RAB32, member RAS oncogene family	nucleotide binding // protein kinase activity // ATP binding // GTP binding	protein amino acid phosphorylation // intracellular protein transport // small GTPase mediated signal transduction // protein transport	mitochondrion		44	6772104	1	8h max				>1.6 fold
Tnfaip3;6772417	Tnfaip3	tumor necrosis factor, alpha-induced protein 3	DNA binding // protein binding // peptidase activity // cysteine-type peptidase activity // zinc ion binding // hydrolase activity // metal ion binding	ubiquitin cycle // apoptosis // anti-apoptosis // negative regulation of I-kappaB kinase/NF-kappaB cascade	nucleus // cytoplasm		181	6772417	1	8h max		NfkB	>2 fold	>1.6 fold
6773173							16	6773173	1	8h max		Up with IFN	>2 fold	>1.6 fold
Aim1;6773633	Aim1	absent in melanoma 1	molecular_function	biological_process	cellular_component		394	6773633	1	8h max		Up with IFN		>1.6 fold
Gna15;6775472	Gna15	guanine nucleotide binding protein, alpha 15	nucleotide binding // GTPase activity // signal transducer activity // GTP binding // GTP binding // guanyl nucleotide binding	protein amino acid ADP-ribosylation // signal transduction // G-protein coupled receptor protein signaling pathway // G-protein signaling, coupled to IP3 second messenger (phospholipase C activating) // phospholipase C activation // elevation of cytosolic calcium ion concentration // muscarinic acetylcholine receptor, phospholipase C activating pathway	heterotrimeric G-protein complex // plasma membrane	G_Protein_Signaling	68	6775472	1	8h max				>1.6 fold
1200002N14Rik;6775838	1200002N14Rik	RIKEN cDNA 1200002N14 gene	nucleic acid binding				119	6775838	1	8h max		Up with IFN	>2 fold	>1.6 fold
Zmiz2;6778562	Zmiz2	zinc finger, MIZ-type containing 2	zinc ion binding // metal ion binding		nucleus		191	6778562	1	8h max				>1.6 fold
Upp1;6778719	Upp1	uridine phosphorylase 1	catalytic activity // uridine phosphorylase activity // transferase activity // transferase activity, transferring glycosyl groups	pyrimidine nucleotide metabolism // nucleoside metabolism // nucleotide catabolism // uridine metabolism	cytoplasm		88	6778719	1	8h max
Vps54;6779270	Vps54	vacuolar protein sorting 54 (yeast)	molecular_function // protein binding	transport // biological_process // protein transport // retrograde transport, endosome to Golgi	cellular_component		321	6779270	1	8h max		Up with IFN	>2 fold	>1.6 fold
Timd4;6780572	Timd4	T-cell immunoglobulin and mucin domain containing 4			membrane // integral to membrane		79	6780572	1	8h max		Up with IFN	>2 fold	>1.6 fold
Larp1;6781240	Larp1	La ribonucleoprotein domain family, member 1	molecular_function // heme binding // transition metal ion binding	biological_process	cytoplasm		243	6781240	1	8h max				>1.6 fold
Mink1;6782136	Mink1	misshapen-like kinase 1 (zebrafish)	nucleotide binding // protein kinase activity // protein serine/threonine kinase activity // protein serine/threonine kinase activity // small GTPase regulator activity // ATP binding // ATP binding // kinase activity // transferase activity	protein amino acid phosphorylation // protein amino acid phosphorylation // response to stress // protein kinase cascade // development // negative thymic T cell selection			240	6782136	1	8h max				>1.6 fold
Nos2;6782737	Nos2	nitric oxide synthase 2, inducible, macrophage	nitric-oxide synthase activity // nitric-oxide synthase activity // iron ion binding // protein binding // calmodulin binding // calmodulin binding // zinc ion binding // electron carrier activity // FMN binding // oxidoreductase activity // heme binding // heme binding // protein homodimerization activity // metal ion binding // FAD binding // NADP binding	ovulation (sensu Mammalia) // response to hypoxia // electron transport // superoxide metabolism // superoxide metabolism // nitric oxide biosynthesis // inflammatory response // inflammatory response // defense response to bacterium // defense response to bacterium	cytoplasm // cytosol // cytosol // cortical cytoskeleton // perinuclear region		189	6782737	1	8h max		NfkB
Rnf135;6782811	Rnf135	ring finger protein 135	receptor activity // protein binding // zinc ion binding // metal ion binding				46	6782811	1	8h max		Up with IFN	>2 fold	>1.6 fold
Zfp207;6782818	Zfp207	zinc finger protein 207	nucleic acid binding // transcription factor activity // zinc ion binding // metal ion binding	regulation of transcription, DNA-dependent	intracellular // nucleus		199	6782818	1	8h max				>1.6 fold
Ccl8;6782919	Ccl8	chemokine (C-C motif) ligand 8	cytokine activity // chemokine activity // heparin binding	chemotaxis // inflammatory response // immune response // signal transduction	extracellular region // extracellular space		191	6782919	1	8h max			>2 fold	>1.6 fold
Mllt6;6783917	Mllt6	myeloid/lymphoid or mixed lineage-leukemia translocation to 6 homolog (Drosophila)	DNA binding // protein binding // zinc ion binding	regulation of transcription, DNA-dependent // cellular physiological process	nucleus		178	6783917	1	8h max			>2 fold	>1.6 fold
D11Ertd759e;6785384	D11Ertd759e	DNA segment, Chr 11, ERATO Doi 759, expressed					206	6785384	1	8h max		Down with RNAi	>2 fold	>1.6 fold
Vrk2;6786849	Vrk2	vaccinia related kinase 2	nucleotide binding // protein kinase activity // protein serine/threonine kinase activity // ATP binding // kinase activity // transferase activity	protein amino acid phosphorylation // protein amino acid autophosphorylation	membrane fraction // endoplasmic reticulum // membrane // integral to membrane		192	6786849	1	8h max		Up with IFN	>2 fold	>1.6 fold
Tgtp;6787909	Tgtp	T-cell specific GTPase	GTPase activity // GTP binding	immune response // response to virus	cellular_component // intracellular		92	6787909	1	8h max		Up with IFN	>2 fold	>1.6 fold
Tgtp;6787931	Tgtp	T-cell specific GTPase	GTPase activity // GTP binding	immune response // response to virus	cellular_component // intracellular		30	6787931	1	8h max			>2 fold	>1.6 fold
Ccdc69;6788380	Ccdc69	coiled-coil domain containing 69					197	6788380	1	8h max		NfkB		>1.6 fold
Cxcl16;6789420	Cxcl16	chemokine (C-X-C motif) ligand 16	low-density lipoprotein receptor activity // scavenger receptor activity // cytokine activity // chemokine activity	chemotaxis // immune response	extracellular region // extracellular space // membrane // integral to membrane		46	6789420	1	8h max			>2 fold	>1.6 fold
Abr;6789817	Abr	active BCR-related gene	guanyl-nucleotide exchange factor activity // Rho guanyl-nucleotide exchange factor activity // GTPase activator activity	signal transduction // intracellular signaling cascade // brain development // regulation of Rho protein signal transduction	intracellular		458	6789817	1	8h max				>1.6 fold
Myo1d;6790124	Myo1d	myosin ID	nucleotide binding // motor activity // actin binding // calmodulin binding // ATP binding	cytoskeleton organization and biogenesis	cytoskeleton // myosin complex		396	6790124	1	8h max
Nfe2l1;6791139	Nfe2l1	nuclear factor, erythroid derived 2,-like 1	DNA binding // transcription factor activity // transcription cofactor activity // protein binding // sequence-specific DNA binding // protein dimerization activity	regulation of transcription, DNA-dependent // transcription from RNA polymerase II promoter // heme biosynthesis // inflammatory response // morphogenesis	extracellular space // nucleus		114	6791139	1	8h max				>1.6 fold
Plxdc1;6791230	Plxdc1	plexin domain containing 1	receptor activity	development // biological_process	plasma membrane // membrane // integral to membrane		48	6791230	1	8h max		NfkB	>2 fold	>1.6 fold
Limd2;6791881	Limd2	LIM domain containing 2	zinc ion binding // metal ion binding				44	6791881	1	8h max				>1.6 fold
D12Ertd553e;6793416	D12Ertd553e	DNA segment, Chr 12, ERATO Doi 553, expressed			intracellular		281	6793416	1	8h max				>1.6 fold
2010109K11Rik;6794274	2010109K11Rik	RIKEN cDNA 2010109K11 gene					24	6794274	1	8h max			>2 fold	>1.6 fold
Pbef1;6794293	Pbef1	pre-B-cell colony-enhancing factor 1	nicotinate phosphoribosyltransferase activity // transferase activity // transferase activity, transferring glycosyl groups // nicotinamide phosphoribosyltransferase activity	NAD biosynthesis // pyridine nucleotide biosynthesis	cytoplasm		104	6794293	1	8h max		Up with IFN	>2 fold	>1.6 fold
Hif1a;6796048	Hif1a	hypoxia inducible factor 1, alpha subunit	two-component sensor activity // DNA binding // transcription factor activity // transcription factor activity // RNA polymerase II transcription factor activity, enhancer binding // signal transducer activity // protein binding // protein binding // transcription regulator activity // histone acetyltransferase binding // protein heterodimerization activity	two-component signal transduction system (phosphorelay) // angiogenesis // response to hypoxia // response to hypoxia // neural crest cell migration // heart looping // transcription // regulation of transcription, DNA-dependent // regulation of transcription, DNA-dependent // signal transduction // signal transduction // cell differentiation // homeostasis // regulation of apoptosis // regulatio…	nucleus // nucleus // flagellum (sensu Eukaryota)		142	6796048	1	8h max		Up with IFN	>2 fold	>1.6 fold
Serpina3g;6797585	Serpina3g	serine (or cysteine) peptidase inhibitor, clade A, member 3G	endopeptidase inhibitor activity // serine-type endopeptidase inhibitor activity // cysteine protease inhibitor activity	apoptosis // immune response // biological_process	cellular_component // nucleus		99	6797585	1	8h max		Up with IFN	>2 fold	>1.6 fold
Pacs2;6798309	Pacs2	phosphofurin acidic cluster sorting protein 2		apoptosis	mitochondrion // endoplasmic reticulum		206	6798309	1	8h max		Up with IFN	>2 fold	>1.6 fold
Arl4a;6800228	Arl4a	ADP-ribosylation factor-like 4A	nucleotide binding // GTPase activity // GTP binding	intracellular protein transport // small GTPase mediated signal transduction	intracellular // nucleus		112	6800228	1	8h max		Up with IFN	>2 fold	>1.6 fold
Max;6801929	Max	Max protein	DNA binding // transcription factor activity // protein binding // transcription regulator activity	transcription // regulation of transcription, DNA-dependent // regulation of transcription	nucleus		186	6801929	1	8h max				>1.6 fold
1110018G07Rik;6802355	1110018G07Rik	RIKEN cDNA 1110018G07 gene	ubiquitin-protein ligase activity	protein modification // ubiquitin cycle	intracellular // membrane // integral to membrane		169	6802355	1	8h max			>2 fold	>1.6 fold
Dio2;6802727	Dio2	deiodinase, iodothyronine, type II	thyroxine 5'-deiodinase activity // selenium binding // oxidoreductase activity	thyroid hormone catabolism // hormone biosynthesis	extracellular space // membrane // integral to membrane		58	6802727	1	8h max				>1.6 fold
Wars;6803598	Wars	tryptophanyl-tRNA synthetase	nucleotide binding // aminoacyl-tRNA ligase activity // tryptophan-tRNA ligase activity // ATP binding // ligase activity	protein biosynthesis // tRNA aminoacylation for protein translation // tryptophanyl-tRNA aminoacylation // negative regulation of cell proliferation	soluble fraction // cytoplasm		522	6803598	1	8h max		Up with IFN	>2 fold	>1.6 fold
Asb13;6804497	Asb13	ankyrin repeat and SOCS box-containing protein 13	molecular_function // protein binding	intracellular signaling cascade // biological_process	cellular_component		60	6804497	1	8h max		Down with RNAi	>2 fold	>1.6 fold
Aoah;6805180	Aoah	acyloxyacyl hydrolase	lipoprotein lipase activity // lipase activity // hydrolase activity // hydrolase activity, acting on ester bonds // acyloxyacyl hydrolase activity	lipid metabolism // inflammatory response // lipopolysaccharide metabolism // negative regulation of inflammatory response			316	6805180	1	8h max				>1.6 fold
Serpinb6b;6806034	Serpinb6b	serine (or cysteine) peptidase inhibitor, clade B, member 6b	serine-type endopeptidase inhibitor activity // peptidase activity				73	6806034	1	8h max			>2 fold	>1.6 fold
6806036							50	6806036	1	8h max		Up with IFN	>2 fold	>1.6 fold
Hivep1;6806544	Hivep1	human immunodeficiency virus type I enhancer binding protein 1	nucleic acid binding // DNA binding // protein binding // zinc ion binding // transcriptional repressor activity // metal ion binding	transcription // regulation of transcription, DNA-dependent // negative regulation of transcription, DNA-dependent	intracellular // nucleus		186	6806544	1	8h max		Up with IFN	>2 fold	>1.6 fold
Jarid2;6806673	Jarid2	jumonji, AT rich interactive domain 2	DNA binding // protein binding // transcriptional repressor activity	negative regulation of transcription from RNA polymerase II promoter // liver development // transcription // regulation of transcription, DNA-dependent // development // central nervous system development // negative regulation of cell proliferation // regulation of cell proliferation // negative regulation of transcription, DNA-dependent // spleen development // thymus development	intracellular // nucleus		358	6806673	1	8h max				>1.6 fold
Ninj1;6806933	Ninj1	ninjurin 1	protein binding	cell adhesion // nervous system development // tissue regeneration	membrane // integral to membrane		58	6806933	1	8h max			>2 fold	>1.6 fold
5133401N09Rik;6807437	5133401N09Rik	RIKEN cDNA 5133401N09 gene	shikimate kinase activity // ATP binding	carbohydrate metabolism // amino acid biosynthesis			66	6807437	1	8h max		Up with IFN	>2 fold	>1.6 fold
Arts1;6808271	Arts1	type 1 tumor necrosis factor receptor shedding aminopeptidase regulator	aminopeptidase activity // leucyl aminopeptidase activity // leucyl aminopeptidase activity // membrane alanyl aminopeptidase activity // methionyl aminopeptidase activity // methionyl aminopeptidase activity // receptor activity // interleukin-6 receptor binding // interleukin-1, Type II receptor binding // tumor necrosis factor receptor binding // protein binding // peptidase activity // metall…	angiogenesis // proteolysis // membrane protein ectodomain proteolysis // blood pressure regulation // antigen processing and presentation of endogenous peptide antigen via MHC class I // regulation of innate immune response // fat cell differentiation // positive regulation of angiogenesis	extracellular region // extracellular space // cytoplasm // endoplasmic reticulum // endoplasmic reticulum lumen // cytosol // integral to membrane	Circadian_Exercise	188	6808271	1	8h max		Up with IFN		>1.6 fold
Ssbp2;6808876	Ssbp2	single-stranded DNA binding protein 2	DNA binding // single-stranded DNA binding // single-stranded DNA binding // protein binding // transcription regulator activity	transcription // regulation of transcription, DNA-dependent	nucleus // nucleus		334	6808876	1	8h max		Up with IFN		>1.6 fold
Ppap2a;6810299	Ppap2a	phosphatidic acid phosphatase 2a	phosphatidate phosphatase activity // phosphatidate phosphatase activity // phosphatidate phosphatase activity // hydrolase activity	protein amino acid dephosphorylation // protein amino acid dephosphorylation // diacylglycerol biosynthesis // sphingosine metabolism // ceramide metabolism // signal transduction // protein kinase C activation // negative regulation of cell proliferation // regulation of lipid metabolism // androgen receptor signaling pathway // phospholipid dephosphorylation	membrane fraction // plasma membrane // integral to plasma membrane // membrane // integral to membrane		123	6810299	1	8h max		NfkB		>1.6 fold
Pfkp;6810782	Pfkp	phosphofructokinase, platelet	nucleotide binding // magnesium ion binding // catalytic activity // 6-phosphofructokinase activity // ATP binding // kinase activity // transferase activity // metal ion binding	glycolysis // glycolysis	cytoplasm // 6-phosphofructokinase complex // 6-phosphofructokinase complex	Glycolysis_and_Gluconeogenesis	348	6810782	1	8h max		Up with IFN	>2 fold	>1.6 fold
Gpr141;6811370	Gpr141	G protein-coupled receptor 141	rhodopsin-like receptor activity // signal transducer activity // receptor activity // G-protein coupled receptor activity // purinergic nucleotide receptor activity, G-protein coupled	signal transduction // G-protein coupled receptor protein signaling pathway	membrane // integral to membrane		64	6811370	1	8h max		Up with IFN		>1.6 fold
Lrrc16;6811724	Lrrc16	leucine rich repeat containing 16	glyceraldehyde-3-phosphate dehydrogenase (phosphorylating) activity // protein binding // NAD binding	glycolysis			586	6811724	1	8h max
Ahrr;6814383	Ahrr	aryl-hydrocarbon receptor repressor	signal transducer activity // receptor activity // transcription regulator activity	regulation of transcription, DNA-dependent // xenobiotic metabolism // signal transduction	nucleus		156	6814383	1	8h max				>1.6 fold
5930433N17Rik;6816317	5930433N17Rik	RIKEN cDNA 5930433N17 gene					366	6816317	1	8h max		Up with IFN	>2 fold	>1.6 fold
Ktn1;6818722	Ktn1	kinectin 1	kinesin binding	microtubule-based movement	endoplasmic reticulum // membrane // integral to membrane		458	6818722	1	8h max		Up with IFN	>2 fold	>1.6 fold
Rnase6;6818958	Rnase6	ribonuclease, RNase A family, 6	nucleic acid binding // nuclease activity // endonuclease activity // pancreatic ribonuclease activity // ribonuclease activity // hydrolase activity	RNA catabolism // defense response	extracellular region // extracellular space		36	6818958	1	8h max		Up with IFN	>2 fold	>1.6 fold
Mmp14;6819153	Mmp14	matrix metallopeptidase 14 (membrane-inserted)	metalloendopeptidase activity // calcium ion binding // protein binding // peptidase activity // metallopeptidase activity // zinc ion binding // hydrolase activity // metal ion binding	peptidoglycan metabolism // proteolysis // collagen catabolism	extracellular matrix (sensu Metazoa) // extracellular space // integral to plasma membrane // membrane // integral to membrane	Matrix_Metalloproteinases	116	6819153	1	8h max		NfkB	>2 fold	>1.6 fold
Lrp10;6819154	Lrp10	low-density lipoprotein receptor-related protein 10	receptor activity // low-density lipoprotein receptor activity	lipid metabolism // lipid transport // endocytosis	coated pit // membrane // integral to membrane // integral to membrane		67	6819154	1	8h max		Up with IFN		>1.6 fold
Pabpn1;6819200	Pabpn1	poly(A) binding protein, nuclear 1	nucleotide binding // nucleic acid binding // RNA binding // protein binding // poly(A) binding	mRNA polyadenylation // mRNA processing // muscle contraction	nucleus		107	6819200	1	8h max				>1.6 fold
Rnf31;6819257	Rnf31	ring finger protein 31	protein binding // zinc ion binding // ligase activity // metal ion binding		intracellular // cytosol // internal side of plasma membrane		152	6819257	1	8h max		Down with RNAi	>2 fold	>1.6 fold
Rcbtb1;6819499	Rcbtb1	regulator of chromosome condensation (RCC1) and BTB (POZ) domain containing protein 1	protein binding // protein binding	transcription // regulation of transcription, DNA-dependent // cell cycle // chromatin modification	nucleus // cytoplasm		171	6819499	1	8h max		Up with IFN	>2 fold	>1.6 fold
Rnaseh2b;6819662	Rnaseh2b	ribonuclease H2, subunit B			nucleus		148	6819662	1	8h max			>2 fold	>1.6 fold
Ube2e2;6822959	Ube2e2	ubiquitin-conjugating enzyme E2E 2 (UBC4/5 homolog, yeast)	ubiquitin-protein ligase activity // ligase activity // ISG15 conjugating enzyme activity	protein modification // ubiquitin cycle			413	6822959	1	8h max				>1.6 fold
Slc7a8;6824763	Slc7a8	solute carrier family 7 (cationic amino acid transporter, y+ system), member 8	amino acid-polyamine transporter activity // amino acid transporter activity // neutral amino acid transporter activity // L-amino acid transporter activity // amino acid permease activity	protein complex assembly // amino acid metabolism // transport // amino acid transport // L-amino acid transport	plasma membrane // plasma membrane // integral to plasma membrane // membrane // integral to membrane		142	6824763	1	8h max				>1.6 fold
Kpna3;6825216	Kpna3	karyopherin (importin) alpha 3	binding // protein binding // nuclear localization sequence binding // protein transporter activity	protein complex assembly // protein import into nucleus // NLS-bearing substrate import into nucleus // transport // intracellular protein transport // protein transport	nucleus // nuclear pore		204	6825216	1	8h max		Up with IFN	>2 fold	>1.6 fold
Slc25a37;6825638	Slc25a37	solute carrier family 25, member 37	iron ion transporter activity // binding // iron ion binding	transport // ion transport // iron ion transport // mitochondrial iron ion transport	mitochondrion // mitochondrial inner membrane // membrane // integral to membrane		112	6825638	1	8h max		Up with IFN	>2 fold	>1.6 fold
Cysltr2;6825872	Cysltr2	cysteinyl leukotriene receptor 2	rhodopsin-like receptor activity // cysteinyl leukotriene receptor activity // signal transducer activity // receptor activity // G-protein coupled receptor activity // leukotriene receptor activity // purinergic nucleotide receptor activity, G-protein coupled	immune response // signal transduction // G-protein coupled receptor protein signaling pathway // G-protein coupled receptor protein signaling pathway	membrane // membrane // integral to membrane		174	6825872	1	8h max		Up with IFN
9030625A04Rik;6826116	9030625A04Rik	RIKEN cDNA 9030625A04 gene					101	6826116	1	8h max		Up with IFN	>2 fold	>1.6 fold
Myo10;6829277	Myo10	myosin X	motor activity // actin binding // binding // ATP binding	cytoskeleton organization and biogenesis // signal transduction	cytoskeleton // myosin complex		526	6829277	1	8h max
Rnf139;6830700	Rnf139	ring finger protein 139	receptor activity // protein binding // protein binding // zinc ion binding // ligase activity // ligase activity // metal ion binding	ubiquitin cycle // regulation of protein ubiquitination	endoplasmic reticulum // endoplasmic reticulum // membrane // integral to membrane // integral to membrane		76	6830700	1	8h max			>2 fold	>1.6 fold
Gsdmdc1;6831606	Gsdmdc1	gasdermin domain containing 1					113	6831606	1	8h max		Up with IFN	>2 fold	>1.6 fold
Grina;6831637	Grina	glutamate receptor, ionotropic, N-methyl D-asparate-associated protein 1 (glutamate binding)	receptor activity		integral to membrane		67	6831637	1	8h max				>1.6 fold
1110038F14Rik;6831709	1110038F14Rik	RIKEN cDNA 1110038F14 gene	receptor activity				56	6831709	1	8h max		Up with IFN	>2 fold	>1.6 fold
Triobp;6831852	Triobp	TRIO and F-actin binding protein	molecular_function // actin binding // GTP-Rho binding // myosin II binding	biological_process // actin modification // barbed-end actin filament capping	cellular_component // cytoskeleton // actin cytoskeleton		212	6831852	1	8h max		Up with IFN		>1.6 fold
Pphln1;6832775	Pphln1	periphilin 1		keratinization	nucleus		148	6832775	1	8h max				>1.6 fold
Ly6a;6836728	Ly6a	lymphocyte antigen 6 complex, locus A	GPI anchor binding		external side of plasma membrane // membrane		49	6836728	1	8h max		Up with IFN	>2 fold	>1.6 fold
Tbrg3;6837413	Tbrg3	transforming growth factor beta regulated gene 3					12	6837413	1	8h max
Rarg;6838716	Rarg	retinoic acid receptor, gamma	DNA binding // transcription factor activity // steroid hormone receptor activity // retinoic acid receptor activity // receptor activity // ligand-dependent nuclear receptor activity // protein binding // zinc ion binding // sequence-specific DNA binding // metal ion binding	transcription // regulation of transcription, DNA-dependent // development // positive regulation of apoptosis // positive regulation of transcription from RNA polymerase II promoter // positive regulation of transcription from RNA polymerase II promoter // embryonic eye morphogenesis	nucleus // transcription factor complex	Nuclear_Receptors	119	6838716	1	8h max		Up with IFN		>1.6 fold
Gpr84;6838807	Gpr84	G protein-coupled receptor 84	rhodopsin-like receptor activity // signal transducer activity // receptor activity // G-protein coupled receptor activity	signal transduction // G-protein coupled receptor protein signaling pathway	membrane // integral to membrane	GPCRDB_Other	21	6838807	1	8h max			>2 fold	>1.6 fold
Snn;6839380	Snn	stannin	molecular_function	response to stress // biological_process // response to abiotic stimulus	membrane // integral to membrane		64	6839380	1	8h max				>1.6 fold
Ece2;6839947	Ece2	endothelin converting enzyme 2	neprilysin activity // peptidase activity // metallopeptidase activity // zinc ion binding // zinc ion binding // endothelin-converting enzyme activity // hydrolase activity	proteolysis // cell-cell signaling // brain development // brain development // heart development // heart development // regulation of G-protein coupled receptor protein signaling pathway // embryonic development // cardioblast differentiation // cardioblast differentiation // peptide hormone processing // vasoconstriction	Golgi trans face // membrane // cytoplasmic vesicle membrane		24	6839947	1	8h max		Up with IFN		>1.6 fold
Cd200r4;6841140	Cd200r4	Cd200 receptor 4	receptor activity // protein binding		external side of plasma membrane		74	6841140	1	8h max		Up with IFN	>2 fold	>1.6 fold
6841142							30	6841142	1	8h max		Up with IFN	>2 fold	>1.6 fold
Dcbld2;6841849	Dcbld2	discoidin, CUB and LCCL domain containing 2	protein binding	cell adhesion // negative regulation of cell growth // intracellular receptor-mediated signaling pathway // wound healing	integral to plasma membrane // cell surface // membrane // integral to membrane		228	6841849	1	8h max			>2 fold	>1.6 fold
Usp25;6842503	Usp25	ubiquitin specific peptidase 25	cysteine-type endopeptidase activity // ubiquitin thiolesterase activity // ubiquitin-specific protease activity // peptidase activity // cysteine-type peptidase activity // hydrolase activity	proteolysis // ubiquitin-dependent protein catabolism // ubiquitin-dependent protein catabolism // ubiquitin cycle	proteasome complex (sensu Eukaryota)		328	6842503	1	8h max		Down with RNAi		>1.6 fold
Zc3h7a;6843943	Zc3h7a	zinc finger CCCH type containing 7 A	nucleic acid binding // zinc ion binding // metal ion binding		intracellular		243	6843943	1	8h max		Up with IFN	>2 fold	>1.6 fold
Abcc5;6844447	Abcc5	ATP-binding cassette, sub-family C (CFTR/MRP), member 5	nucleotide binding // ATP binding // organic anion transporter activity // multidrug transporter activity // ATPase activity // nucleoside-triphosphatase activity // ATPase activity, coupled to transmembrane movement of substances	transport	membrane fraction // membrane fraction // integral to plasma membrane // membrane // integral to membrane		298	6844447	1	8h max				>1.6 fold
Igf2bp2;6844549	Igf2bp2	insulin-like growth factor 2 mRNA binding protein 2	nucleotide binding // nucleic acid binding // RNA binding	regulation of protein biosynthesis // regulation of translation			247	6844549	1	8h max		Up with IFN		>1.6 fold
1600021P15Rik;6844937	1600021P15Rik	RIKEN cDNA 1600021P15 gene					128	6844937	1	8h max		Up with IFN	>2 fold	>1.6 fold
Cd86;6845435	Cd86	CD86 antigen	receptor activity	defense response	external side of plasma membrane // membrane // integral to membrane	Inflammatory_Response_Pathway	56	6845435	1	8h max		Up with IFN	>2 fold	>1.6 fold
Cd200;6845978	Cd200	Cd200 antigen	protein binding		membrane // integral to membrane		110	6845978	1	8h max				>1.6 fold
Mrpl39;6847517	Mrpl39	mitochondrial ribosomal protein L39	structural constituent of ribosome	mitochondrial genome maintenance // protein biosynthesis	mitochondrion // mitochondrial large ribosomal subunit // ribonucleoprotein complex		140	6847517	1	8h max				>1.6 fold
6848199							91	6848199	1	8h max		Down with RNAi	>2 fold	>1.6 fold
Chd1;6848877	Chd1	chromodomain helicase DNA binding protein 1	nucleotide binding // nucleic acid binding // DNA binding // chromatin binding // ATP-dependent DNA helicase activity // helicase activity // helicase activity // ATP binding // ATP-dependent helicase activity // hydrolase activity	chromatin assembly or disassembly // regulation of transcription from RNA polymerase II promoter // chromosome organization and biogenesis (sensu Eukaryota)	chromatin // nucleus		216	6848877	1	8h max				>1.6 fold
Clcn7;6849342	Clcn7	chloride channel 7	ion channel activity // voltage-gated ion channel activity // voltage-gated chloride channel activity // chloride channel activity // protein binding // chloride ion binding	transport // ion transport // chloride transport	membrane // integral to membrane		160	6849342	1	8h max		Up with IFN	>2 fold	>1.6 fold
Zfand3;6849698	Zfand3	zinc finger, AN1-type domain 3	DNA binding // zinc ion binding // metal ion binding				196	6849698	1	8h max				>1.6 fold
H2-DMa;6850012	H2-DMa	histocompatibility 2, class II, locus DMa	protein binding	antigen processing and presentation of peptide or polysaccharide antigen via MHC class II // protein complex assembly // immune response // protein transport // immunoglobulin mediated immune response // antigen processing and presentation // antigen processing and presentation // antigen processing and presentation of exogenous peptide antigen via MHC class II // antigen processing and presentat…	intracellular // lysosome // lysosomal membrane // late endosome // multivesicular body // endosome membrane // membrane // integral to membrane // MHC class II protein complex	Circadian_Exercise	55	6850012	1	8h max			>2 fold	>1.6 fold
H2-DMb1;6850017	H2-DMb1	histocompatibility 2, class II, locus Mb1		antigen processing and presentation of peptide or polysaccharide antigen via MHC class II // immune response // antigen processing and presentation // antigen processing and presentation of exogenous peptide antigen via MHC class II // chaperone cofactor-dependent protein folding	membrane // integral to membrane // MHC class II protein complex		80	6850017	1	8h max		Up with IFN	>2 fold	>1.6 fold
H2-Ab1;6850033	H2-Ab1	histocompatibility 2, class II antigen A, beta 1	protein binding // peptide antigen binding	antigen processing and presentation of peptide or polysaccharide antigen via MHC class II // immune response // antigen processing and presentation // antigen processing and presentation of exogenous peptide antigen via MHC class II // antigen processing and presentation of peptide antigen	intracellular // early endosome // multivesicular body // Golgi apparatus // plasma membrane // external side of plasma membrane // membrane // integral to membrane // MHC class II protein complex		44	6850033	1	8h max		Up with IFN	>2 fold	>1.6 fold
Bat5;6850114	Bat5	HLA-B associated transcript 5	protein binding		membrane // integral to membrane		304	6850114	1	8h max		Up with IFN	>2 fold	>1.6 fold
H2-Q8;6850155	H2-Q8	histocompatibility 2, Q region locus 8		antigen processing and presentation of peptide antigen via MHC class I // defense response // immune response // antigen processing and presentation	plasma membrane // membrane // integral to membrane // MHC class I protein complex		73	6850155	1	8h max			>2 fold	>1.6 fold
Clic5;6850564	Clic5	chloride intracellular channel 5	ion channel activity // voltage-gated ion channel activity // voltage-gated chloride channel activity // chloride channel activity // protein binding // chloride ion binding	transport // ion transport // chloride transport // pregnancy	insoluble fraction // microvillus // actin cytoskeleton // membrane		234	6850564	1	8h max		Up with IFN
Nfkbie;6850645	Nfkbie	nuclear factor of kappa light polypeptide gene enhancer in B-cells inhibitor, epsilon	DNA binding // transcription factor activity // transcriptional repressor activity	regulation of transcription, DNA-dependent // cytoplasmic sequestering of transcription factor	cytoplasm	Apoptosis	59	6850645	1	8h max		NfkB	>2 fold	>1.6 fold
Gtpbp2;6850681	Gtpbp2	GTP binding protein 2	nucleotide binding // translation elongation factor activity // GTP binding // GTP binding	protein biosynthesis // translational elongation			121	6850681	1	8h max		Up with IFN	>2 fold	>1.6 fold
Treml4;6850831	Treml4	triggering receptor expressed on myeloid cells-like 4	receptor activity		integral to membrane		71	6850831	1	8h max		Down with RNAi		>1.6 fold
Tmem178;6852542	Tmem178	transmembrane protein 178					61	6852542	1	8h max		Up with IFN	>2 fold	>1.6 fold
Eml4;6852676	Eml4	echinoderm microtubule associated protein like 4	molecular_function	biological_process	cellular_component		359	6852676	1	8h max				>1.6 fold
Phf10;6853910	Phf10	PHD finger protein 10	DNA binding // protein binding // zinc ion binding // metal ion binding	transcription // regulation of transcription, DNA-dependent	nucleus		105	6853910	1	8h max				>1.6 fold
Brd2;6855006	Brd2	bromodomain containing 2	protein serine/threonine kinase activity	spermatogenesis	nucleus // nucleus // cytoplasm		190	6855006	1	8h max		Up with IFN		>1.6 fold
Cfb;6855061	Cfb	complement factor B	complement binding // alternative-complement-pathway C3/C5 convertase activity // serine-type endopeptidase activity // chymotrypsin activity // trypsin activity // peptidase activity // hydrolase activity	proteolysis // immune response // complement activation // complement activation, alternative pathway // complement activation, alternative pathway // cell proliferation // innate immune response	extracellular region	mRNA_processing_binding_Reactome	112	6855061	1	8h max		Down with RNAi	>2 fold	>1.6 fold
Aif1;6855084	Aif1	allograft inflammatory factor 1	calcium ion binding // protein binding	actin filament bundle formation	ruffle // phagocytic cup // cytoplasm // actin filament		68	6855084	1	8h max		Up with IFN	>2 fold	>1.6 fold
Cd2ap;6855400	Cd2ap	CD2-associated protein	structural constituent of cytoskeleton // protein binding // SH3 domain binding	protein complex assembly // substrate-bound cell migration, cell extension // signal transduction // biological_process	ruffle // cytoplasm // actin cytoskeleton // filamentous actin		198	6855400	1	8h max			>2 fold	>1.6 fold
Gpr108;6856290	Gpr108	G protein-coupled receptor 108			membrane // integral to membrane		239	6856290	1	8h max		Up with IFN	>2 fold	>1.6 fold
Twsg1;6856689	Twsg1	twisted gastrulation homolog 1 (Drosophila)	protein binding	ossification // mesoderm formation // eye development (sensu Mammalia) // embryonic development // tissue development // hemopoiesis // cell differentiation // BMP signaling pathway // positive regulation of BMP signaling pathway // negative regulation of BMP signaling pathway // negative regulation of BMP signaling pathway // forebrain development // forebrain development // negative regulation …	extracellular space		79	6856689	1	8h max				>1.6 fold
Rbbp8;6858868	Rbbp8	retinoblastoma binding protein 8		G1/S transition of mitotic cell cycle // blastocyst hatching			247	6858868	1	8h max			>2 fold	>1.6 fold
Rnf14;6860254	Rnf14	ring finger protein 14	transcription coactivator activity // ubiquitin-protein ligase activity // protein binding // zinc ion binding // ligase activity // metal ion binding // androgen receptor binding	transcription // regulation of transcription, DNA-dependent // regulation of transcription from RNA polymerase II promoter // ubiquitin cycle // signal transduction // androgen receptor signaling pathway // positive regulation of transcription, DNA-dependent	nucleus // cytoplasm		208	6860254	1	8h max		Up with IFN		>1.6 fold
Ehd1;6867849	Ehd1	EH-domain containing 1	nucleotide binding // GTPase activity // calcium ion binding // protein binding // ATP binding // GTP binding	endocytosis // endosome transport	endosome // early endosome // plasma membrane // endocytic vesicle		105	6867849	1	8h max			>2 fold	>1.6 fold
Hrasls3;6867930	Hrasls3	HRAS like suppressor 3		cell cycle // negative regulation of progression through cell cycle	membrane // integral to membrane		71	6867930	1	8h max		Up with IFN	>2 fold	>1.6 fold
Slc15a3;6868058	Slc15a3	solute carrier family 15, member 3	transporter activity	transport // oligopeptide transport	membrane // integral to membrane		76	6868058	1	8h max		Down with RNAi	>2 fold	>1.6 fold
Papss2;6869216	Papss2	3'-phosphoadenosine 5'-phosphosulfate synthase 2	nucleotide binding // catalytic activity // adenylylsulfate kinase activity // sulfate adenylyltransferase (ATP) activity // sulfate adenylyltransferase (ATP) activity // ATP binding // ATP binding // kinase activity // transferase activity // transferase activity, transferring phosphorus-containing groups // nucleotidyltransferase activity // nucleotidyltransferase activity	sulfate assimilation // skeletal development	intracellular		163	6869216	1	8h max			>2 fold	>1.6 fold
Pcgf5;6869414	Pcgf5	polycomb group ring finger 5	molecular_function // protein binding // zinc ion binding // metal ion binding	biological_process	cellular_component		186	6869414	1	8h max		Up with IFN	>2 fold	>1.6 fold
Entpd1;6869635	Entpd1	ectonucleoside triphosphate diphosphohydrolase 1	magnesium ion binding // calcium ion binding // hydrolase activity // nucleoside-diphosphatase activity // nucleoside-triphosphatase activity	ATP catabolism // G-protein coupled receptor protein signaling pathway // purine ribonucleoside diphosphate catabolism // platelet activation	basal lamina // plasma membrane // membrane // integral to membrane		187	6869635	1	8h max				>1.6 fold
Tcf7l2;6870580	Tcf7l2	transcription factor 7-like 2, T-cell specific, HMG-box	DNA binding // transcription factor activity // protein binding	transcription // regulation of transcription, DNA-dependent // Wnt receptor signaling pathway // positive regulation of transcription from RNA polymerase II promoter	nucleus // transcription factor complex		450	6870580	1	8h max		Up with IFN	>2 fold	>1.6 fold
Ttc9c;6871380	Ttc9c	tetratricopeptide repeat domain 9C	binding				58	6871380	1	8h max				>1.6 fold
Psat1;6871768	Psat1	phosphoserine aminotransferase 1	phosphoserine transaminase activity // transaminase activity // transferase activity	L-serine biosynthesis // metabolism // pyridoxine biosynthesis // amino acid biosynthesis			112	6871768	1	8h max			>2 fold	>1.6 fold
Insl6;6872528	Insl6	insulin-like 6	hormone activity	physiological process	extracellular region // extracellular space		24	6872528	1	8h max		Up with IFN	>2 fold	>1.6 fold
Eng;6876212	Eng	endoglin	binding // protein binding	angiogenesis // cell adhesion // heart development // circulation // regulation of transforming growth factor beta receptor signaling pathway	extracellular space // integral to plasma membrane // membrane // integral to membrane	TGF_Beta_Signaling_Pathway	150	6876212	1	8h max		Up with IFN		>1.6 fold
Kynu;6876735	Kynu	kynureninase (L-kynurenine hydrolase)	peptidase activity // transaminase activity // hydrolase activity // pyridoxal phosphate binding // kynureninase activity	tryptophan catabolism // metabolism // NAD biosynthesis // pyridine nucleotide biosynthesis	cytoplasm		147	6876735	1	8h max		Up with IFN
Gpd2;6877297	Gpd2	glycerol phosphate dehydrogenase 2, mitochondrial	glycerol-3-phosphate dehydrogenase activity // calcium ion binding // oxidoreductase activity	glucose catabolism // glycerol-3-phosphate metabolism // gluconeogenesis // electron transport	extracellular space // mitochondrion // mitochondrion // mitochondrial inner membrane // glycerol-3-phosphate dehydrogenase complex	Fatty_Acid_Degradation	182	6877297	1	8h max			>2 fold	>1.6 fold
Pkp4;6877428	Pkp4	plakophilin 4	structural molecule activity // binding // protein binding	cell adhesion	cytoskeleton		534	6877428	1	8h max			>2 fold	>1.6 fold
Gca;6877608	Gca	grancalcin	calcium ion binding	membrane fusion	cytoplasm // cytosol // plasma membrane		78	6877608	1	8h max		Up with IFN	>2 fold	>1.6 fold
Lass6;6877895	Lass6	longevity assurance homolog 6 (S. cerevisiae)	DNA binding // transcription factor activity // sequence-specific DNA binding	regulation of transcription, DNA-dependent // lipid biosynthesis // regulation of transcription	nucleus // endoplasmic reticulum // membrane // integral to membrane		436	6877895	1	8h max		Up with IFN	>2 fold	>1.6 fold
Mybpc3;6879020	Mybpc3	myosin binding protein C, cardiac	actin binding // structural constituent of cytoskeleton // protein binding // protein binding	muscle contraction // striated muscle contraction // cell adhesion	cytoskeleton // striated muscle thick filament	Striated_muscle_contraction	48	6879020	1	8h max				>1.6 fold
AA467197;6880703	AA467197	expressed sequence AA467197			nucleus // nucleus		52	6880703	1	8h max
Mertk;6881087	Mertk	c-mer proto-oncogene tyrosine kinase	nucleotide binding // protein kinase activity // protein serine/threonine kinase activity // protein-tyrosine kinase activity // transmembrane receptor protein tyrosine kinase activity // receptor activity // ATP binding // kinase activity // transferase activity	regulation of progression through cell cycle // protein amino acid phosphorylation // cell surface receptor linked signal transduction // cell-cell signaling // cellular physiological process	extracellular space // intracellular // soluble fraction // integral to plasma membrane // membrane // integral to membrane		237	6881087	1	8h max		Up with IFN		>1.6 fold
6882264							76	6882264	1	8h max				>1.6 fold
Src;6882670	Src	Rous sarcoma oncogene	nucleotide binding // protein kinase activity // protein serine/threonine kinase activity // protein-tyrosine kinase activity // protein binding // ATP binding // kinase activity // transferase activity	regulation of progression through cell cycle // protein amino acid phosphorylation // intracellular signaling cascade // peptidyl-tyrosine phosphorylation // forebrain development	intracellular	Integrin-mediated_cell_adhesion_KEGG	158	6882670	1	8h max		NfkB	>2 fold	>1.6 fold
Optn;6884446	Optn	optineurin	molecular_function	biological_process	cellular_component		208	6884446	1	8h max			>2 fold	>1.6 fold
Slc2a6;6885514	Slc2a6	solute carrier family 2 (facilitated glucose transporter), member 6	transporter activity // sugar porter activity	transport // carbohydrate transport	membrane // integral to membrane		94	6885514	1	8h max		NfkB	>2 fold	>1.6 fold
Stxbp1;6885912	Stxbp1	syntaxin binding protein 1	protein binding	transport // vesicle docking during exocytosis // axon target recognition // protein transport // synaptic vesicle maturation // vesicle-mediated transport	mitochondrion		162	6885912	1	8h max		Up with IFN	>2 fold	>1.6 fold
Nmi;6886716	Nmi	N-myc (and STAT) interactor	transcription cofactor activity // protein binding	transcription from RNA polymerase II promoter // inflammatory response // JAK-STAT cascade	cytoplasm		94	6886716	1	8h max		Up with IFN	>2 fold	>1.6 fold
Nr1h3;6888752	Nr1h3	nuclear receptor subfamily 1, group H, member 3	DNA binding // transcription factor activity // steroid hormone receptor activity // transcription coactivator activity // receptor activity // ligand-dependent nuclear receptor activity // ecdysteroid hormone receptor activity // steroid binding // copper ion binding // protein binding // zinc ion binding // electron carrier activity // transcription regulator activity // sequence-specific DNA b…	electron transport // transcription // regulation of transcription, DNA-dependent // negative regulation of transcription // cellular lipid metabolism	nucleus	Nuclear_Receptors	86	6888752	1	8h max		Up with IFN	>2 fold	>1.6 fold
Rcn1;6889413	Rcn1	reticulocalbin 1	calcium ion binding		extracellular space // endoplasmic reticulum // endoplasmic reticulum lumen		203	6889413	1	8h max			>2 fold	>1.6 fold
Slc23a2;6891065	Slc23a2	solute carrier family 23 (nucleobase transporters), member 2	transporter activity // L-ascorbate:sodium symporter activity // L-ascorbate:sodium symporter activity // sodium-dependent multivitamin transporter activity // nucleobase transporter activity // symporter activity // sodium ion binding	nucleobase, nucleoside, nucleotide and nucleic acid metabolism // transport // ion transport // sodium ion transport // nucleobase transport // molecular hydrogen transport // L-ascorbic acid metabolism	membrane fraction // integral to plasma membrane // membrane // integral to membrane		183	6891065	1	8h max		Up with IFN	>2 fold	>1.6 fold
Jag1;6891336	Jag1	jagged 1	Notch binding // structural molecule activity // calcium ion binding // protein binding // growth factor activity	angiogenesis // cell fate determination // morphogenesis of an epithelial sheet // cell communication // Notch signaling pathway // development // nervous system development // organ morphogenesis // hemopoiesis // keratinocyte differentiation // regulation of cell migration // regulation of cell proliferation // auditory receptor cell differentiation // myoblast differentiation // endothelial ce…	extracellular region // extracellular space // plasma membrane // integral to plasma membrane // membrane // integral to membrane		284	6891336	1	8h max		NfkB		>1.6 fold
Samhd1;6892504	Samhd1	SAM domain and HD domain, 1	catalytic activity // 3',5'-cyclic-nucleotide phosphodiesterase activity // hydrolase activity	immune response // immune response // signal transduction	intracellular // nucleus		184	6892504	1	8h max		Up with IFN	>2 fold	>1.6 fold
Samhd1;6892505	Samhd1	SAM domain and HD domain, 1	catalytic activity // 3',5'-cyclic-nucleotide phosphodiesterase activity // hydrolase activity	immune response // immune response // signal transduction	intracellular // nucleus		195	6892505	1	8h max		Up with IFN	>2 fold	>1.6 fold
Zbp1;6893556	Zbp1	Z-DNA binding protein 1	DNA binding // left-handed Z-DNA binding // RNA binding // double-stranded RNA adenosine deaminase activity	biological_process	cellular_component	mRNA_processing_binding_Reactome	84	6893556	1	8h max		Down with RNAi	>2 fold	>1.6 fold
2810403A07Rik;6899151	2810403A07Rik	RIKEN cDNA 2810403A07 gene					165	6899151	1	8h max		Up with IFN	>2 fold	>1.6 fold
Zfp364;6899777	Zfp364	zinc finger protein 364	protein binding // protein binding // zinc ion binding // metal ion binding				75	6899777	1	8h max				>1.6 fold
Ppia;6900990	Ppia	peptidylprolyl isomerase A	peptidyl-prolyl cis-trans isomerase activity // isomerase activity // peptide binding // virion binding // unfolded protein binding	protein folding // protein folding // regulation of viral genome replication	cytosol		91	6900990	1	8h max		NfkB	>2 fold	>1.6 fold
Gbp3;6901953	Gbp3	guanylate nucleotide binding protein 3	nucleotide binding // GTPase activity // GTPase activity // GTP binding	immune response	cytosol		97	6901953	1	8h max		Up with IFN	>2 fold	>1.6 fold
Gbp2;6901957	Gbp2	guanylate nucleotide binding protein 2	nucleotide binding // GTPase activity // GTPase activity // GTP binding	immune response	cellular_component // membrane		96	6901957	1	8h max		Up with IFN	>2 fold	>1.6 fold
Gnb4;6904066	Gnb4	guanine nucleotide binding protein, beta 4	GTPase activity // signal transducer activity // small GTPase regulator activity	signal transduction // G-protein coupled receptor protein signaling pathway	heterotrimeric G-protein complex	G_Protein_Signaling // Calcium_regulation_in_cardiac_cells // Smooth_muscle_contraction	106	6904066	1	8h max		Up with IFN	>2 fold	>1.6 fold
Slc7a11;6904892	Slc7a11	solute carrier family 7 (cationic amino acid transporter, y+ system), member 11	amino acid-polyamine transporter activity // amino acid transporter activity // cystine:glutamate antiporter activity // amino acid permease activity	protein complex assembly // transport // amino acid transport	membrane // integral to membrane		133	6904892	1	8h max		NfkB
Kpna4;6905829	Kpna4	karyopherin (importin) alpha 4	binding // protein binding // protein transporter activity	protein import into nucleus // NLS-bearing substrate import into nucleus // transport // intracellular protein transport // protein transport	nucleus		162	6905829	1	8h max		Up with IFN	>2 fold	>1.6 fold
Zbtb7b;6906834	Zbtb7b	zinc finger and BTB domain containing 7B	nucleic acid binding // DNA binding // specific RNA polymerase II transcription factor activity // protein binding // zinc ion binding // metal ion binding	transcription // regulation of transcription, DNA-dependent // development // ectoderm development // cell differentiation	extracellular space // intracellular // nucleus		86	6906834	1	8h max				>1.6 fold
Bcl9;6907341	Bcl9	B-cell CLL/lymphoma 9	protein binding	Wnt receptor signaling pathway	nucleus		251	6907341	1	8h max			>2 fold	>1.6 fold
Cept1;6907958	Cept1	choline/ethanolaminephosphotransferase 1	transferase activity	phospholipid biosynthesis	endoplasmic reticulum membrane		182	6907958	1	8h max		Up with IFN		>1.6 fold
Vcam1;6908486	Vcam1	vascular cell adhesion molecule 1	receptor activity // protein binding // GPI anchor binding	cell adhesion // cell-cell adhesion	extracellular space // plasma membrane // membrane // integral to membrane		183	6908486	1	8h max		NfkB	>2 fold	>1.6 fold
Ank2;6909139	Ank2	ankyrin 2, brain	protein binding	apoptosis // signal transduction // regulation of apoptosis	cytoskeleton		854	6909139	1	8h max		Up with IFN
Sec24b;6909311	Sec24b	SEC24 related gene family, member B (S. cerevisiae)	protein binding // zinc ion binding	intracellular protein transport // ER to Golgi vesicle-mediated transport	COPII vesicle coat		314	6909311	1	8h max		Up with IFN	>2 fold	>1.6 fold
Lmo4;6910085	Lmo4	LIM domain only 4	transcription factor activity // protein binding // transcription factor binding // zinc ion binding // metal ion binding	neural tube closure // transcription // regulation of transcription, DNA-dependent // transcription from RNA polymerase II promoter	transcription factor complex		187	6910085	1	8h max		Up with IFN	>2 fold	>1.6 fold
Glipr2;6913042	Glipr2	GLI pathogenesis-related 2			extracellular region // extracellular region // Golgi apparatus // membrane		64	6913042	1	8h max		Up with IFN	>2 fold	>1.6 fold
Tmeff1;6913348	Tmeff1	transmembrane protein with EGF-like and two follistatin-like domains 1	serine-type endopeptidase inhibitor activity // growth factor activity		integral to membrane		189	6913348	1	8h max
EG637273;6916572	EG637273	predicted gene, EG637273					70	6916572	1	8h max			>2 fold	>1.6 fold
Slc2a1;6916748	Slc2a1	solute carrier family 2 (facilitated glucose transporter), member 1	transporter activity // sugar porter activity // glucose transporter activity // protein binding	transport // carbohydrate transport // glucose transport	intracellular // membrane fraction // cytoplasm // plasma membrane // membrane // integral to membrane // basolateral plasma membrane		81	6916748	1	8h max		NfkB		>1.6 fold
Mthfr;6918694	Mthfr	5,10-methylenetetrahydrofolate reductase	catalytic activity // methylenetetrahydrofolate reductase (NADPH) activity // protein binding // oxidoreductase activity	amino acid metabolism // methionine metabolism // circulation // methionine biosynthesis			108	6918694	1	8h max		Down with RNAi		>1.6 fold
Tmem68;6919267	Tmem68	transmembrane protein 68	acyltransferase activity	metabolism	membrane // integral to membrane		235	6919267	1	8h max				>1.6 fold
Ints8;6919685	Ints8	integrator complex subunit 8	binding	snRNA processing	nucleus // integrator complex		198	6919685	1	8h max				>1.6 fold
Tmem67;6919741	Tmem67	transmembrane protein 67			membrane // integral to membrane		304	6919741	1	8h max		Up with IFN	>2 fold	>1.6 fold
Edg2;6922004	Edg2	endothelial differentiation, lysophosphatidic acid G-protein-coupled receptor, 2	rhodopsin-like receptor activity // lysosphingolipid and lysophosphatidic acid receptor activity // signal transducer activity // receptor activity // G-protein coupled receptor activity	signal transduction // G-protein coupled receptor protein signaling pathway // phospholipase C activation // elevation of cytosolic calcium ion concentration // positive regulation of I-kappaB kinase/NF-kappaB cascade	plasma membrane // integral to plasma membrane // membrane // integral to membrane	Small_ligand_GPCRs // Smooth_muscle_contraction	215	6922004	1	8h max		Up with IFN	>2 fold	>1.6 fold
Tnfsf15;6922317	Tnfsf15	tumor necrosis factor (ligand) superfamily, member 15	tumor necrosis factor receptor binding // protein binding	caspase activation // immune response // activation of NF-kappaB-inducing kinase // cytokine metabolism	plasma membrane // membrane		120	6922317	1	8h max		Down with RNAi		>1.6 fold
1810054D07Rik;6922901	1810054D07Rik	RIKEN cDNA 1810054D07 gene					170	6922901	1	8h max		Up with IFN		>1.6 fold
Psip1;6922924	Psip1	PC4 and SFRS1 interacting protein 1	DNA binding	transcription // regulation of transcription, DNA-dependent	nucleus		201	6922924	1	8h max				>1.6 fold
Slc35d1;6924027	Slc35d1	solute carrier family 35 (UDP-glucuronic acid/UDP-N-acetylgalactosamine dual transporter), member D1					210	6924027	1	8h max
Xkr8;6925828	Xkr8	X Kell blood group precursor related family member 8 homolog					30	6925828	1	8h max		NfkB	>2 fold	>1.6 fold
Smpdl3b;6925829	Smpdl3b	sphingomyelin phosphodiesterase, acid-like 3B	hydrolase activity // hydrolase activity, acting on glycosyl bonds	metabolism	extracellular space		74	6925829	1	8h max				>1.6 fold
Wdtc1;6925885	Wdtc1	WD and tetratricopeptide repeats 1	binding				144	6925885	1	8h max				>1.6 fold
Zdhhc18;6925917	Zdhhc18	zinc finger, DHHC domain containing 18	zinc ion binding // acyltransferase activity // transferase activity // metal ion binding		membrane // integral to membrane		91	6925917	1	8h max			>2 fold	>1.6 fold
C1qb;6926165	C1qb	complement component 1, q subcomponent, beta polypeptide		phosphate transport // immune response // complement activation // complement activation, classical pathway // innate immune response	complement component C1q complex // extracellular space // cytoplasm	Complement_Activation_Classical	37	6926165	1	8h max			>2 fold	>1.6 fold
Agtrap;6926872	Agtrap	angiotensin II, type I receptor-associated protein	receptor activity // angiotensin type II receptor activity // protein binding	blood pressure regulation	endoplasmic reticulum // plasma membrane // cell cortex // membrane // integral to membrane		79	6926872	1	8h max		NfkB		>1.6 fold
Tnfrsf14;6927231	Tnfrsf14	tumor necrosis factor receptor superfamily, member 14 (herpesvirus entry mediator)	receptor activity // transmembrane receptor activity // protein binding	apoptosis // immune response // signal transduction // peptidyl-tyrosine phosphorylation // activated T cell proliferation	membrane		76	6927231	1	8h max		Up with IFN	>2 fold	>1.6 fold
A530088I07Rik;6929109	A530088I07Rik	RIKEN cDNA A530088I07 gene	cysteine-type endopeptidase activity // peptidase activity	proteolysis			336	6929109	1	8h max		NfkB		>1.6 fold
Fgl2;6929119	Fgl2	fibrinogen-like protein 2	receptor binding	signal transduction // cytolysis	fibrinogen complex // extracellular space	Blood_Clotting_Cascade	36	6929119	1	8h max		Up with IFN	>2 fold	>1.6 fold
2010209O12Rik;6929306	2010209O12Rik	RIKEN cDNA 2010209O12 gene					95	6929306	1	8h max				>1.6 fold
Lap3;6930484	Lap3	leucine aminopeptidase 3	magnesium ion binding // aminopeptidase activity // leucyl aminopeptidase activity // peptidase activity // zinc ion binding // hydrolase activity // prolyl aminopeptidase activity // manganese ion binding // metal ion binding	proteolysis // protein metabolism	intracellular // cytoplasm // mitochondrion		128	6930484	1	8h max				>1.6 fold
Pcdh7;6931001	Pcdh7	protocadherin 7	calcium ion binding // protein binding	homophilic cell adhesion	extracellular space // plasma membrane // integral to plasma membrane // membrane // integral to membrane		470	6931001	1	8h max				>1.6 fold
Lrrc8c;6933138	Lrrc8c	leucine rich repeat containing 8 family, member C	protein binding		membrane // integral to membrane		142	6933138	1	8h max		Up with IFN	>2 fold	>1.6 fold
Pcgf3;6933326	Pcgf3	polycomb group ring finger 3	protein binding // zinc ion binding // metal ion binding				262	6933326	1	8h max				>1.6 fold
Tpst2;6933512	Tpst2	protein-tyrosine sulfotransferase 2	protein-tyrosine sulfotransferase activity // transferase activity	peptidyl-tyrosine sulfation	extracellular space // membrane fraction // endoplasmic reticulum // Golgi apparatus // membrane // integral to membrane		78	6933512	1	8h max				>1.6 fold
Oasl1;6933627	Oasl1	2'-5' oligoadenylate synthetase-like 1	RNA binding // ATP binding // transferase activity // nucleotidyltransferase activity	protein modification // immune response			59	6933627	1	8h max		Down with RNAi	>2 fold	>1.6 fold
Setd8;6934308	Setd8	SET domain containing (lysine methyltransferase) 8	methyltransferase activity // transferase activity // histone-lysine N-methyltransferase activity	chromatin modification	nucleus		93	6934308	1	8h max				>1.6 fold
Rasa4;6934972	Rasa4	RAS p21 protein activator 4	GTPase activator activity // zinc ion binding // metal ion binding	intracellular signaling cascade // regulation of small GTPase mediated signal transduction	intracellular		172	6934972	1	8h max				>1.6 fold
5830443L24Rik;6940646	5830443L24Rik	RIKEN cDNA 5830443L24 gene	GTPase activity // GTP binding	immune response			85	6940646	1	8h max		Up with IFN	>2 fold	>1.6 fold
Gbp4;6940648	Gbp4	guanylate nucleotide binding protein 4	GTPase activity // GTP binding	immune response			100	6940648	1	8h max		Up with IFN	>2 fold	>1.6 fold
Mfsd7;6940912	Mfsd7	major facilitator superfamily domain containing 7	transporter activity	transport	membrane // integral to membrane		107	6940912	1	8h max		Up with IFN		>1.6 fold
Stx2;6942124	Stx2	syntaxin 2	protein transporter activity	intracellular protein transport // signal transduction // ectoderm development // embryo implantation // organ morphogenesis // cell differentiation	soluble fraction // microsome // membrane // integral to membrane		146	6942124	1	8h max			>2 fold	>1.6 fold
Ars2;6942544	Ars2	arsenate resistance protein 2	molecular_function	response to arsenic	cellular_component		139	6942544	1	8h max				>1.6 fold
Centa1;6942669	Centa1	centaurin, alpha 1	DNA binding	regulation of GTPase activity	nucleus		133	6942669	1	8h max				>1.6 fold
AU022870;6942941	AU022870	expressed sequence AU022870					169	6942941	1	8h max		Up with IFN		>1.6 fold
Flt1;6943162	Flt1	FMS-like tyrosine kinase 1	nucleotide binding // protein kinase activity // protein serine/threonine kinase activity // protein-tyrosine kinase activity // transmembrane receptor protein tyrosine kinase activity // receptor activity // vascular endothelial growth factor receptor activity // ATP binding // kinase activity // transferase activity // identical protein binding	angiogenesis // patterning of blood vessels // protein amino acid phosphorylation // transmembrane receptor protein tyrosine kinase signaling pathway // development // pregnancy // positive regulation of cell proliferation // cell migration // cell differentiation	extracellular space // integral to plasma membrane // membrane // integral to membrane		368	6943162	1	8h max		Up with IFN		>1.6 fold
Gng11;6943797	Gng11	guanine nucleotide binding protein (G protein), gamma 11	GTPase activity // signal transducer activity	signal transduction // G-protein coupled receptor protein signaling pathway	heterotrimeric G-protein complex // membrane		16	6943797	1	8h max		Up with IFN	>2 fold	>1.6 fold
Tmem140;6945339	Tmem140	transmembrane protein 140					55	6945339	1	8h max		Up with IFN	>2 fold	>1.6 fold
Snx10;6946204	Snx10	sorting nexin 10	protein binding // phosphoinositide binding	transport // cell communication // intracellular signaling cascade // protein transport			147	6946204	1	8h max		Up with IFN	>2 fold	>1.6 fold
St3gal5;6946954	St3gal5	ST3 beta-galactoside alpha-2,3-sialyltransferase 5	sialyltransferase activity // transferase activity // transferase activity, transferring glycosyl groups // lactosylceramide alpha-2,3-sialyltransferase activity	ganglioside biosynthesis // protein amino acid glycosylation	Golgi membrane // membrane // integral to membrane // integral to Golgi membrane		154	6946954	1	8h max		Up with IFN	>2 fold	>1.6 fold
Gfpt1;6947679	Gfpt1	glutamine fructose-6-phosphate transaminase 1	glutamine-fructose-6-phosphate transaminase (isomerizing) activity // transporter activity // sugar binding // transaminase activity // transferase activity	carbohydrate metabolism // fructose 6-phosphate metabolism // energy reserve metabolism // glutamine metabolism // transport // metabolism // carbohydrate biosynthesis	cytoplasm		162	6947679	1	8h max		Up with IFN		>1.6 fold
1110061O04Rik;6949073	1110061O04Rik	RIKEN cDNA 1110061O04 gene	phosphoprotein phosphatase activity	protein amino acid dephosphorylation			166	6949073	1	8h max				>1.6 fold
M6pr;6949680	M6pr	mannose-6-phosphate receptor, cation dependent	receptor activity // transmembrane receptor activity // transporter activity // mannose binding // mannose transporter activity	transport // intracellular protein transport // receptor-mediated endocytosis // endosome to lysosome transport // mannose transport	lytic vacuole // lysosome // endosome // late endosome // integral to plasma membrane // cell surface // membrane // integral to membrane		63	6949680	1	8h max			>2 fold	>1.6 fold
Parp11;6949992	Parp11	poly (ADP-ribose) polymerase family, member 11	NAD+ ADP-ribosyltransferase activity	protein amino acid ADP-ribosylation	nucleus		140	6949992	1	8h max		Down with RNAi		>1.6 fold
Mgst1;6950582	Mgst1	microsomal glutathione S-transferase 1	glutathione transferase activity // glutathione transferase activity // transferase activity	glutathione metabolism	mitochondrion // mitochondrion // mitochondrial inner membrane // endoplasmic reticulum // microsome // microsome // membrane		137	6950582	1	8h max		1		>1.6 fold
Asns;6951525	Asns	asparagine synthetase	asparagine synthase (glutamine-hydrolyzing) activity // ligase activity	asparagine biosynthesis // glutamine metabolism // metabolism // amino acid biosynthesis	soluble fraction		115	6951525	1	8h max		Down with RNAi	>2 fold	>1.6 fold
Parp12;6952926	Parp12	poly (ADP-ribose) polymerase family, member 12	nucleic acid binding // NAD+ ADP-ribosyltransferase activity // zinc ion binding // transferase activity // metal ion binding	protein amino acid ADP-ribosylation	nucleus		114	6952926	1	8h max		Down with RNAi		>1.6 fold
AW146242;6953929	AW146242	expressed sequence AW146242					135	6953929	1	8h max				>1.6 fold
Il12rb2;6954415	Il12rb2	interleukin 12 receptor, beta 2	receptor activity // hematopoietin/interferon-class (D200-domain) cytokine receptor activity // interleukin receptor activity	cell surface receptor linked signal transduction // positive regulation of cell proliferation	extracellular space // integral to plasma membrane // membrane // integral to membrane		157	6954415	1	8h max				>1.6 fold
Mthfd2;6955025	Mthfd2	methylenetetrahydrofolate dehydrogenase (NAD+ dependent), methenyltetrahydrofolate cyclohydrolase	magnesium ion binding // catalytic activity // methenyltetrahydrofolate cyclohydrolase activity // methylenetetrahydrofolate dehydrogenase (NAD+) activity // methylenetetrahydrofolate dehydrogenase (NADP+) activity // oxidoreductase activity // hydrolase activity	one-carbon compound metabolism // folic acid and derivative biosynthesis	extracellular space // mitochondrion	Nucleotide_Metabolism	80	6955025	1	8h max		Down with RNAi		>1.6 fold
Mxd1;6955219	Mxd1	MAX dimerization protein 1	DNA binding // transcription factor activity // transcription corepressor activity // protein binding // transcription regulator activity	transcription // regulation of transcription, DNA-dependent // development // cell proliferation // regulation of transcription	nucleus // transcription factor complex		91	6955219	1	8h max		NfkB		>1.6 fold
Rab43;6955291	Rab43	RAB43, member RAS oncogene family	nucleotide binding // GTP binding	intracellular protein transport // small GTPase mediated signal transduction // protein transport	exosome (RNase complex) // membrane		109	6955291	1	8h max		Up with IFN	>2 fold	>1.6 fold
Plxna1;6955431	Plxna1	plexin A1	receptor activity // semaphorin receptor activity	development	plasma membrane // membrane // integral to membrane		177	6955431	1	8h max				>1.6 fold
6957083							50	6957083	1	8h max		NfkB	>2 fold	>1.6 fold
Ptpn6;6957122	Ptpn6	protein tyrosine phosphatase, non-receptor type 6	phosphotyrosine binding // phosphoprotein phosphatase activity // protein tyrosine phosphatase activity // prenylated protein tyrosine phosphatase activity // protein binding // hydrolase activity	protein amino acid dephosphorylation // apoptosis // G-protein coupled receptor protein signaling pathway // intracellular signaling cascade // cytokine and chemokine mediated signaling pathway	cytoplasm // cytoskeleton // membrane		130	6957122	1	8h max		Up with IFN		>1.6 fold
Tapbpl;6957168	Tapbpl	TAP binding protein-like		antigen processing and presentation of endogenous peptide antigen via MHC class I	endoplasmic reticulum // microsome // membrane // integral to membrane		75	6957168	1	8h max		Up with IFN	>2 fold	>1.6 fold
Ccnd2;6957263	Ccnd2	cyclin D2	protein binding // cyclin-dependent protein kinase regulator activity	regulation of progression through cell cycle // regulation of progression through cell cycle // cell cycle // cell division	nucleus	Cell_Cycle_KEGG // G1_to_S_cell_cycle_Reactome // Ovarian_Infertility_Genes // Wnt_Signaling	118	6957263	1	8h max				>1.6 fold
Ctsc;6962376	Ctsc	cathepsin C	cysteine-type endopeptidase activity // dipeptidyl-peptidase I activity // peptidase activity // cysteine-type peptidase activity // hydrolase activity // chloride ion binding	proteolysis // immune response	extracellular space // lysosome		91	6962376	1	8h max		Up with IFN	>2 fold	>1.6 fold
Ppfibp2;6963271	Ppfibp2	protein tyrosine phosphatase, receptor-type, F interacting protein, binding protein 2	DNA binding // receptor activity // integrase activity	DNA integration			406	6963271	1	8h max				>1.6 fold
BC030336;6963950	BC030336	cDNA sequence BC030336					120	6963950	1	8h max			>2 fold	>1.6 fold
Itgal;6964293	Itgal	integrin alpha L	magnesium ion binding // receptor activity // calcium ion binding // protein binding	cell motility // inflammatory response // cell adhesion // leukocyte adhesion // signal transduction // integrin-mediated signaling pathway // activated T cell proliferation	immunological synapse // plasma membrane // integrin complex // membrane // integral to membrane	Integrin-mediated_cell_adhesion_KEGG	178	6964293	1	8h max			>2 fold	>1.6 fold
Itgam;6964310	Itgam	integrin alpha M	opsonin binding // opsonin binding // structural constituent of ribosome // receptor activity // calcium ion binding // protein binding	protein biosynthesis // cell adhesion // integrin-mediated signaling pathway // neutrophil chemotaxis // cellular extravasation // activated T cell proliferation	intracellular // nucleus // ribosome // integrin complex // external side of plasma membrane // membrane // integral to membrane	Integrin-mediated_cell_adhesion_KEGG	239	6964310	1	8h max			>2 fold	>1.6 fold
Vasp;6965771	Vasp	vasodilator-stimulated phosphoprotein	actin binding // protein binding	neural tube closure // axon guidance // actin cytoskeleton organization and biogenesis	cytoskeleton // focal adhesion // lamellipodium // filopodium	Integrin-mediated_cell_adhesion_KEGG	143	6965771	1	8h max				>1.6 fold
Axl;6965982	Axl	AXL receptor tyrosine kinase	nucleotide binding // protein kinase activity // protein serine/threonine kinase activity // protein-tyrosine kinase activity // transmembrane receptor protein tyrosine kinase activity // receptor activity // ATP binding // kinase activity // transferase activity	regulation of progression through cell cycle // protein amino acid phosphorylation // signal transduction // cellular physiological process	intracellular // integral to plasma membrane // membrane // integral to membrane		169	6965982	1	8h max		Down with RNAi		>1.6 fold
Ixl;6966148	Ixl	intersex-like (Drosophila)			mediator complex		39	6966148	1	8h max			>2 fold	>1.6 fold
Samd4b;6966152	Samd4b	sterile alpha motif domain containing 4B					85	6966152	1	8h max				>1.6 fold
Nfkbib;6966166	Nfkbib	nuclear factor of kappa light chain gene enhancer in B-cells inhibitor, beta	transcription coactivator activity // signal transducer activity // protein binding	transcription // signal transduction	nucleus		62	6966166	1	8h max		NfkB	>2 fold	>1.6 fold
Slco3a1;6968426	Slco3a1	solute carrier organic anion transporter family, member 3a1	molecular_function // transporter activity	transport // ion transport // biological_process	membrane // integral to membrane		383	6968426	1	8h max		Up with IFN	>2 fold	>1.6 fold
Pex11a;6968728	Pex11a	peroxisomal biogenesis factor 11a		peroxisome organization and biogenesis // peroxisome fission	peroxisome // peroxisomal membrane // membrane // integral to membrane		51	6968728	1	8h max		Up with IFN		>1.6 fold
Gvin1;6970164	Gvin1	GTPase, very large interferon inducible 1					212	6970164	1	8h max		Down with RNAi	>2 fold	>1.6 fold
EG209380;6970166	EG209380	predicted gene, EG209380					72	6970166	1	8h max
Il27;6971275	Il27	interleukin 27	receptor binding // protein binding // interleukin-27 receptor binding	regulation of T cell proliferation	extracellular space		72	6971275	1	8h max		Up with IFN	>2 fold	>1.6 fold
Hras1;6972181	Hras1	Harvey rat sarcoma virus oncogene 1	nucleotide binding // structural constituent of ribosome // protein binding // GTP binding	protein biosynthesis // endocytosis // small GTPase mediated signal transduction // Ras protein signal transduction // cell aging // cell proliferation // regulation of long-term neuronal synaptic plasticity // cellular physiological process	intracellular // ribosome // membrane		61	6972181	1	8h max				>1.6 fold
Lrdd;6972204	Lrdd	leucine-rich and death domain containing	protein binding	apoptosis // signal transduction	nucleus // cytoplasm		126	6972204	1	8h max		Down with RNAi		>1.6 fold
Saps1;6973221	Saps1	SAPS domain family, member 1				Striated_muscle_contraction	203	6973221	1	8h max				>1.6 fold
Slc7a2;6975658	Slc7a2	solute carrier family 7 (cationic amino acid transporter, y+ system), member 2	catalytic activity // amino acid-polyamine transporter activity // amino acid transporter activity // L-amino acid transporter activity // amino acid permease activity // cation binding	carbohydrate metabolism // transport // amino acid transport // L-amino acid transport	membrane // integral to membrane		134	6975658	1	8h max		NfkB	>2 fold	>1.6 fold
Pdgfrl;6975661	Pdgfrl	platelet-derived growth factor receptor-like	platelet activating factor receptor activity // platelet-derived growth factor beta-receptor activity				108	6975661	1	8h max
Acsl1;6975900	Acsl1	acyl-CoA synthetase long-chain family member 1	magnesium ion binding // catalytic activity // long-chain-fatty-acid-CoA ligase activity // ligase activity	lipid metabolism // fatty acid metabolism // digestion // metabolism	mitochondrion // peroxisome // membrane // integral to membrane	Fatty_Acid_Degradation // Mitochondrial_fatty_acid_betaoxidation	223	6975900	1	8h max		Up with IFN	>2 fold	>1.6 fold
6976735							88	6976735	1	8h max				>1.6 fold
Atp13a1;6976954	Atp13a1	ATPase type 13A1	nucleotide binding // magnesium ion binding // catalytic activity // ATP binding // ATPase activity, coupled to transmembrane movement of ions, phosphorylative mechanism // hydrolase activity // hydrolase activity, acting on acid anhydrides, catalyzing transmembrane movement of substances // ATPase activity // metal ion binding	transport // cation transport // metabolism	membrane // integral to membrane		172	6976954	1	8h max		Up with IFN		>1.6 fold
Il12rb1;6977042	Il12rb1	interleukin 12 receptor, beta 1	receptor activity // hematopoietin/interferon-class (D200-domain) cytokine receptor activity // interleukin receptor activity	cell surface receptor linked signal transduction // positive regulation of cell proliferation // antimicrobial humoral response (sensu Vertebrata)	integral to plasma membrane // membrane // integral to membrane		106	6977042	1	8h max		Up with IFN	>2 fold	>1.6 fold
Tbc1d9;6977648	Tbc1d9	TBC1 domain family, member 9	calcium ion binding				234	6977648	1	8h max		Up with IFN		>1.6 fold
Nod2;6977995	Nod2	nucleotide-binding oligomerization domain containing 2	nucleotide binding // protein binding // ATP binding // enzyme binding // protein kinase binding // peptidoglycan binding // peptidoglycan binding // CARD domain binding	cytokine production // defense response // inflammatory response // intracellular signaling cascade // Toll signaling pathway // detection of bacterium // defense response to bacterium // regulation of apoptosis // positive regulation of I-kappaB kinase/NF-kappaB cascade // positive regulation of interleukin-1 beta secretion // activation of NF-kappaB transcription factor // activation of NF-kapp…	intracellular // cytoplasm // cytosol // plasma membrane // vesicle		111	6977995	1	8h max		NfkB	>2 fold	>1.6 fold
Nod2;6977997	Nod2	nucleotide-binding oligomerization domain containing 2	nucleotide binding // protein binding // ATP binding // enzyme binding // protein kinase binding // peptidoglycan binding // peptidoglycan binding // CARD domain binding	cytokine production // defense response // inflammatory response // intracellular signaling cascade // Toll signaling pathway // detection of bacterium // defense response to bacterium // regulation of apoptosis // positive regulation of I-kappaB kinase/NF-kappaB cascade // positive regulation of interleukin-1 beta secretion // activation of NF-kappaB transcription factor // activation of NF-kapp…	intracellular // cytoplasm // cytosol // plasma membrane // vesicle		148	6977997	1	8h max				>1.6 fold
E2f4;6978822	E2f4	E2F transcription factor 4	DNA binding // DNA binding // transcription factor activity // transcription factor activity // transcription factor activity // protein binding	regulation of progression through cell cycle // regulation of progression through cell cycle // G1/S-specific transcription in mitotic cell cycle // G1/S-specific transcription in mitotic cell cycle // transcription // regulation of transcription, DNA-dependent // regulation of transcription, DNA-dependent // regulation of cell volume // cell cycle // circulation // regulation of cell size // org…	nucleus // nucleus // nucleus // transcription factor complex // cytoplasm	Cell_Cycle_KEGG // G1_to_S_cell_cycle_Reactome	98	6978822	1	8h max				>1.6 fold
Plekha2;6981113	Plekha2	pleckstrin homology domain-containing, family A (phosphoinositide binding specific) member 2	phospholipid binding // phosphatidylinositol binding // lipid binding		nucleus // membrane		82	6981113	1	8h max		Up with IFN		>1.6 fold
9330175E14Rik;6984451	9330175E14Rik	RIKEN cDNA 9330175E14 gene					16	6984451	1	8h max		Up with IFN	>2 fold	>1.6 fold
Mlkl;6985361	Mlkl	mixed lineage kinase domain-like	protein kinase activity // ATP binding	protein amino acid phosphorylation			89	6985361	1	8h max		Up with IFN	>2 fold	>1.6 fold
Cdyl2;6985642	Cdyl2	chromodomain protein, Y chromosome-like 2	molecular_function // chromatin binding // catalytic activity // isomerase activity	chromatin assembly or disassembly // biological_process // metabolism	chromatin // nucleus		140	6985642	1	8h max		NfkB	>2 fold	>1.6 fold
Slc7a5;6985900	Slc7a5	solute carrier family 7 (cationic amino acid transporter, y+ system), member 5	amino acid-polyamine transporter activity // carrier activity // amino acid transporter activity // neutral amino acid transporter activity // L-amino acid transporter activity // amino acid permease activity	amino acid metabolism // transport // amino acid transport // L-amino acid transport	plasma membrane // integral to plasma membrane // membrane // integral to membrane		106	6985900	1	8h max				>1.6 fold
Ick;6990683	Ick	intestinal cell kinase	nucleotide binding // magnesium ion binding // magnesium ion binding // protein kinase activity // protein serine/threonine kinase activity // protein serine/threonine kinase activity // ATP binding // ATP binding // kinase activity // transferase activity // metal ion binding	protein amino acid phosphorylation // protein amino acid phosphorylation // signal transduction // signal transduction // protein kinase cascade // development	cellular_component		247	6990683	1	8h max		Up with IFN		>1.6 fold
Zmynd10;6992219	Zmynd10	zinc finger, MYND domain containing 10	molecular_function // zinc ion binding // metal ion binding	biological_process	cellular_component		76	6992219	1	8h max				>1.6 fold
Traip;6992280	Traip	TRAF-interacting protein	receptor signaling protein activity // protein binding // zinc ion binding // metal ion binding	signal transduction // signal transduction			289	6992280	1	8h max		Down with RNAi		>1.6 fold
Gmppb;6992306	Gmppb	GDP-mannose pyrophosphorylase B	mannose-1-phosphate guanylyltransferase activity // acyltransferase activity // nucleotidyltransferase activity	biosynthesis			58	6992306	1	8h max			>2 fold	>1.6 fold
Mtap4;6992415	Mtap4	microtubule-associated protein 4	cytoskeletal regulatory protein binding	microtubule-based process // negative regulation of microtubule depolymerization	microtubule // microtubule associated complex		297	6992415	1	8h max		Up with IFN		>1.6 fold
Tmed1;6993797	Tmed1	transmembrane emp24 domain containing 1	protein carrier activity	transport // intracellular protein transport // defense response	plasma membrane // membrane // integral to membrane		44	6993797	1	8h max		1		>1.6 fold
Rbm7;6995397	Rbm7	RNA binding motif protein 7	nucleotide binding // nucleic acid binding // RNA binding	meiosis		mRNA_processing_binding_Reactome	77	6995397	1	8h max		1		>1.6 fold
Parp3;6998587	Parp3	poly (ADP-ribose) polymerase family, member 3	NAD+ ADP-ribosyltransferase activity // transferase activity	protein amino acid ADP-ribosylation	nucleus		73	6998587	1	8h max		Up with IFN		>1.6 fold
Timp1;7010355	Timp1	tissue inhibitor of metalloproteinase 1	enzyme inhibitor activity // protein binding // metalloendopeptidase inhibitor activity	development // positive regulation of cell proliferation // erythrocyte maturation // negative regulation of membrane protein ectodomain proteolysis	extracellular region // extracellular matrix (sensu Metazoa) // basement membrane // extracellular space	Matrix_Metalloproteinases	36	7010355	1	8h max			>2 fold	>1.6 fold
Il13ra1;7010645	Il13ra1	interleukin 13 receptor, alpha 1	receptor activity // hematopoietin/interferon-class (D200-domain) cytokine receptor activity // interleukin receptor activity	cell surface receptor linked signal transduction	extracellular space // plasma membrane // integral to plasma membrane // interleukin-13 receptor complex // membrane // integral to membrane		103	7010645	1	8h max			>2 fold	>1.6 fold
Med12;7012861	Med12	mediator of RNA polymerase II transcription, subunit 12 homolog (yeast)	DNA binding // transcription coactivator activity // DNA topoisomerase (ATP-hydrolyzing) activity // protein binding // ATP binding	DNA metabolism // DNA topological change // positive regulation of transcription from RNA polymerase II promoter	mediator complex		270	7012861	1	8h max				>1.6 fold
Klf8;7014637	Klf8	Kruppel-like factor 8	nucleic acid binding // DNA binding // zinc ion binding // metal ion binding		intracellular		165	7014637	1	8h max		Up with IFN	>2 fold	>1.6 fold
Il2rg;7018531	Il2rg	interleukin 2 receptor, gamma chain	receptor activity // hematopoietin/interferon-class (D200-domain) cytokine receptor activity // interleukin-2 receptor activity // interleukin-4 receptor activity // interleukin-7 receptor activity // protein binding // interleukin-2 binding	immune response // signal transduction	integral to plasma membrane // external side of plasma membrane // membrane // integral to membrane	Inflammatory_Response_Pathway	117	7018531	1	8h max		Up with IFN	>2 fold	>1.6 fold
Ammecr1;7019923	Ammecr1	Alport syndrome, mental retardation, midface hypoplasia and elliptocytosis chromosomal region gene 1 homolog (human)	molecular_function	biological_process	cellular_component		196	7019923	1	8h max			>2 fold	>1.6 fold
Pigm;6755238	Pigm	phosphatidylinositol glycan anchor biosynthesis, class M	mannosyltransferase activity transferase activity transferase activity, transferring glycosyl groups	GPI anchor biosynthesis GPI anchor biosynthesis	endoplasmic reticulum membrane integral to membrane		36	6755238	9	8h max				>1.6 fold
Cnih4;6755729	Cnih4	cornichon homolog 4 (Drosophila)		intracellular signaling cascade	endoplasmic reticulum membrane integral to membrane		99	6755729	9	8h max		Up with IFN		>1.6 fold
Tmbim4;6771139	Tmbim4	transmembrane BAX inhibitor motif containing 4			membrane // integral to membrane		101	6771139	9	8h max		Up with IFN	>2 fold	>1.6 fold
3300001P08Rik;6790940	3300001P08Rik	RIKEN cDNA 3300001P08 gene	DNA binding	apoptosis // response to stress // RNA splicing	nucleus		152	6790940	9	8h max				>1.6 fold
Mocs2;6810421	Mocs2	molybdenum cofactor synthesis 2	catalytic activity // identical protein binding	Mo-molybdopterin cofactor biosynthesis // sulfur metabolism			209	6810421	9	8h max		1		>1.6 fold
Mrpl32;6811140	Mrpl32	mitochondrial ribosomal protein L32	molecular_function // structural constituent of ribosome	protein biosynthesis // protein targeting to mitochondrion	mitochondrion // mitochondrial inner membrane // mitochondrial large ribosomal subunit // large ribosomal subunit // ribonucleoprotein complex		49	6811140	9	8h max				>1.6 fold
Stard3nl;6811357	Stard3nl	STARD3 N-terminal like			membrane // integral to membrane		154	6811357	9	8h max		1		>1.6 fold
Zcchc9;6815021	Zcchc9	zinc finger, CCHC domain containing 9	nucleic acid binding // zinc ion binding // metal ion binding				66	6815021	9	8h max				>1.6 fold
Usp16;6842933	Usp16	ubiquitin specific peptidase 16	cysteine-type endopeptidase activity // ubiquitin thiolesterase activity // peptidase activity // zinc ion binding	ubiquitin-dependent protein catabolism			166	6842933	9	8h max				>1.6 fold
Nxf1;6867957	Nxf1	nuclear RNA export factor 1 homolog (S. cerevisiae)	nucleotide binding // nucleic acid binding // RNA binding // mRNA binding // nucleocytoplasmic transporter activity // protein binding // protein transporter activity	RNA export from nucleus // protein import into nucleus // transport // poly(A)+ mRNA export from nucleus // mRNA transport	intracellular // nucleus // nuclear pore // nuclear inclusion body	mRNA_processing_binding_Reactome	126	6867957	9	8h max				>1.6 fold
6907222							41	6907222	9	8h max		Up with IFN	>2 fold	>1.6 fold
Osgin2;6919932	Osgin2	oxidative stress induced growth inhibitor family member 2					106	6919932	9	8h max		Up with IFN		>1.6 fold
9130422G05Rik;6922895	9130422G05Rik	RIKEN cDNA 9130422G05 gene					24	6922895	9	8h max		Up with IFN		>1.6 fold
Kcmf1;6954648	Kcmf1	potassium channel modulatory factor 1	nucleic acid binding // ubiquitin-protein ligase activity // ion channel activity // zinc ion binding // metal ion binding	protein ubiquitination	intracellular		150	6954648	9	8h max				>1.6 fold
Ube1c;6955770	Ube1c	ubiquitin-activating enzyme E1C	nucleotide binding // catalytic activity // ubiquitin activating enzyme activity // ubiquitin conjugating enzyme activity // protein binding // ATP binding // ligase activity // NEDD8 activating enzyme activity // protein heterodimerization activity	regulation of progression through cell cycle // mitotic cell cycle // protein modification // proteolysis // ubiquitin cycle // cell cycle // endomitotic cell cycle	nucleus		180	6955770	9	8h max				>1.6 fold
Sltm;6990281	Sltm	SAFB-like, transcription modulator	nucleotide binding // nucleic acid binding			mRNA_processing_binding_Reactome	239	6990281	9	8h max				>1.6 fold
Eif2s3y;7023072	Eif2s3y	eukaryotic translation initiation factor 2, subunit 3, structural gene Y-linked	nucleotide binding // translation initiation factor activity // GTP binding	protein biosynthesis		Translation_Factors	142	7023072	9	8h max				>1.6 fold
Cd28;6749835	Cd28	CD28 antigen	coreceptor activity identical protein binding	immune response humoral immune response induction of apoptosis by extracellular signals T cell costimulation T cell costimulation cytokine biosynthesis positive regulation of T cell proliferation positive regulation of T cell proliferation positive regulation of T cell proliferation negative thymic T cell selection positive regulation of viral genome replication positive regulation of interleukin…	plasma membrane integral to plasma membrane external side of plasma membrane external side of plasma membrane external side of plasma membrane membrane integral to membrane	Inflammatory_Response_Pathway	116	6749835	2	8h min		Down with IFN	>2 fold	>1.6 fold
Utp14b;6750868	Utp14b	UTP14, U3 small nucleolar ribonucleoprotein, homolog B (yeast)		ribosome biogenesis meiosis development spermatogenesis cell differentiation	nucleus		203	6750868	2	8h min		Down with IFN	>2 fold	>1.6 fold
Sag;6751349	Sag	retinal S-antigen	opsin binding protein phosphatase inhibitor activity calcium ion binding phosphoprotein binding	signal transduction cell surface receptor linked signal transduction sensory perception visual perception rhodopsin mediated signaling response to stimulus	soluble fraction cytoplasm		270	6751349	2	8h min		Down with IFN		>1.6 fold
Ivns1abp;6754014	Ivns1abp	influenza virus NS1A binding protein	protein binding				112	6754014	2	8h min				>1.6 fold
Niban;6754027	Niban	niban protein	molecular_function	transport biological_process	cellular_component		224	6754027	2	8h min			>2 fold	>1.6 fold
Aldh9a1;6754893	Aldh9a1	aldehyde dehydrogenase 9, subfamily A1	3-chloroallyl aldehyde dehydrogenase activity aldehyde dehydrogenase (NAD) activity electron carrier activity oxidoreductase activity oxidoreductase activity, acting on the aldehyde or oxo group of donors, NAD or NADP as acceptor aminobutyraldehyde dehydrogenase activity	aldehyde metabolism metabolism carnitine metabolism	cytosol		108	6754893	2	8h min		Down with IFN		>1.6 fold
Parp1;6755672	Parp1	poly (ADP-ribose) polymerase family, member 1	DNA binding NAD+ ADP-ribosyltransferase activity protein binding protein binding zinc ion binding transferase activity transferase activity, transferring glycosyl groups identical protein binding metal ion binding NAD binding	telomere maintenance DNA metabolism DNA repair base-excision repair transcription from RNA polymerase II promoter protein amino acid ADP-ribosylation response to DNA damage stimulus regulation of growth rate	intracellular nucleus nuclear envelope nucleolus	Apoptosis_GenMAPP	179	6755672	2	8h min		Down with IFN	>2 fold	>1.6 fold
Mcm3;6757282	Mcm3	minichromosome maintenance deficient 3 (S. cerevisiae)	nucleotide binding DNA binding protein binding ATP binding DNA-dependent ATPase activity nucleoside-triphosphatase activity	DNA replication DNA replication initiation transcription regulation of transcription, DNA-dependent cell cycle	nucleus alpha DNA polymerase:primase complex	Cell_Cycle_KEGG DNA_replication_Reactome G1_to_S_cell_cycle_Reactome	115	6757282	2	8h min		Cell cycle	>2 fold	>1.6 fold
Prim2;6757732	Prim2	DNA primase, p58 subunit	DNA binding DNA primase activity DNA-directed RNA polymerase activity transferase activity nucleotidyltransferase activity	DNA replication DNA replication, synthesis of RNA primer metabolism	alpha DNA polymerase:primase complex	DNA_replication_Reactome G1_to_S_cell_cycle_Reactome	207	6757732	2	8h min				>1.6 fold
Chst10;6758003	Chst10	carbohydrate sulfotransferase 10	sulfotransferase activity transferase activity	carbohydrate metabolism cell adhesion learning long-term memory	cellular_component membrane fraction Golgi apparatus membrane integral to membrane		121	6758003	2	8h min		Down with IFN	>2 fold	>1.6 fold
Myo1b;6758595	Myo1b	myosin IB	nucleotide binding motor activity actin binding calmodulin binding ATP binding	cytoskeleton organization and biogenesis	cytoskeleton myosin complex		446	6758595	2	8h min		Down with IFN	>2 fold	>1.6 fold
2210010L05Rik;6758633	2210010L05Rik	RIKEN cDNA 2210010L05 gene					116	6758633	2	8h min		Down with IFN		>1.6 fold
Idh1;6759396	Idh1	isocitrate dehydrogenase 1 (NADP+), soluble	isocitrate dehydrogenase (NADP+) activity oxidoreductase activity oxidoreductase activity, acting on NADH or NADPH, NAD or NADP as acceptor	main pathways of carbohydrate metabolism glyoxylate cycle tricarboxylic acid cycle glutathione metabolism response to oxidative stress metabolism	cytosol		169	6759396	2	8h min		Down with IFN	>2 fold	>1.6 fold
Htr2b;6760347	Htr2b	5-hydroxytryptamine (serotonin) receptor 2B	rhodopsin-like receptor activity signal transducer activity receptor activity G-protein coupled receptor activity serotonin receptor activity serotonin receptor activity	signal transduction G-protein coupled receptor protein signaling pathway serotonin receptor, phospholipase C activating pathway heart development circulation positive regulation of I-kappaB kinase/NF-kappaB cascade	integral to plasma membrane membrane integral to membrane	GPCRDB_Class_A_Rhodopsin-like Monoamine_GPCRs	48	6760347	2	8h min			>2 fold	>1.6 fold
St8sia4;6760847	St8sia4	ST8 alpha-N-acetyl-neuraminide alpha-2,8-sialyltransferase 4	alpha-N-acetylneuraminate alpha-2,8-sialyltransferase activity sialyltransferase activity transferase activity transferase activity, transferring glycosyl groups	protein amino acid glycosylation N-glycan processing nervous system development oligosaccharide metabolism	membrane integral to membrane integral to Golgi membrane		133	6760847	2	8h min				>1.6 fold
Pam;6760917	Pam	peptidylglycine alpha-amidating monooxygenase	catalytic activity monooxygenase activity peptidylglycine monooxygenase activity peptidylamidoglycolate lyase activity copper ion binding zinc ion binding oxidoreductase activity lyase activity L-ascorbic acid binding metal ion binding	peptide metabolism	extracellular space cytosol integral to plasma membrane membrane integral to membrane		499	6760917	2	8h min		Down with IFN		>1.6 fold
Steap3;6761692	Steap3	STEAP family member 3	ferric-chelate reductase activity ferric-chelate reductase activity iron ion binding oxidoreductase activity FAD binding	electron transport iron ion transport protein secretion	endosome multivesicular body plasma membrane integral to membrane		155	6761692	2	8h min				>1.6 fold
Mcm6;6762017	Mcm6	minichromosome maintenance deficient 6 (MIS5 homolog, S. pombe) (S. cerevisiae)	nucleotide binding DNA binding DNA helicase activity single-stranded DNA binding ATP binding DNA-dependent ATPase activity identical protein binding	DNA replication DNA unwinding during replication DNA replication initiation transcription regulation of transcription, DNA-dependent cell cycle	nucleus	Cell_Cycle_KEGG DNA_replication_Reactome G1_to_S_cell_cycle_Reactome	105	6762017	2	8h min		Cell cycle	>2 fold	>1.6 fold
Cxcr4;6762024	Cxcr4	chemokine (C-X-C motif) receptor 4	rhodopsin-like receptor activity signal transducer activity receptor activity G-protein coupled receptor activity chemokine receptor activity C-C chemokine receptor activity C-X-C chemokine receptor activity purinergic nucleotide receptor activity, G-protein coupled	patterning of blood vessels ameboidal cell migration neuron migration chemotaxis defense response signal transduction G-protein coupled receptor protein signaling pathway germ cell development nervous system development brain development motor axon guidance germ cell migration organ morphogenesis regulation of cell migration regulation of cell migration T cell proliferation	membrane integral to membrane growth cone	GPCRDB_Class_A_Rhodopsin-like Peptide_GPCRs	231	6762024	2	8h min		Down with IFN	>2 fold	>1.6 fold
Nav1;6762429	Nav1	neuron navigator 1	nucleotide binding ATP binding pyrophosphatase activity nucleoside-triphosphatase activity	microtubule bundle formation neuron migration metabolism	microtubule cytoskeleton membrane		351	6762429	2	8h min		Down with IFN		>1.6 fold
Rgs18;6762804	Rgs18	regulator of G-protein signaling 18	signal transducer activity GTPase activator activity regulator of G-protein signaling activity	G-protein coupled receptor protein signaling pathway regulation of G-protein coupled receptor protein signaling pathway negative regulation of signal transduction	cytoplasm	Calcium_regulation_in_cardiac_cells Smooth_muscle_contraction	59	6762804	2	8h min			>2 fold	>1.6 fold
BC055324;6763682	BC055324	cDNA sequence BC055324					210	6763682	2	8h min		Cell cycle
Sft2d2;6763752	Sft2d2	SFT2 domain containing 2		transport protein transport	membrane integral to membrane		161	6763752	2	8h min		Down with IFN		>1.6 fold
Mpzl1;6763777	Mpzl1	myelin protein zero-like 1			membrane integral to membrane		115	6763777	2	8h min		Down with IFN		>1.6 fold
Pcp4l1;6764046	Pcp4l1	Purkinje cell protein 4-like 1	molecular_function	biological_process	cellular_component		28	6764046	2	8h min		Down with IFN		>1.6 fold
Tomm40l;6764048	Tomm40l	translocase of outer mitochondrial membrane 40 homolog-like (yeast)	receptor activity voltage-gated ion-selective channel activity	transport anion transport protein transport	mitochondrion mitochondrial outer membrane membrane integral to membrane outer membrane protein complex	Nuclear_Receptors	68	6764048	2	8h min				>1.6 fold
Smyd3;6764526	Smyd3	SET and MYND domain containing 3	molecular_function protein binding methyltransferase activity zinc ion binding transferase activity histone-lysine N-methyltransferase activity metal ion binding	biological_process chromatin modification	cellular_component nucleus		489	6764526	2	8h min				>1.6 fold
Lyplal1;6764910	Lyplal1	lysophospholipase-like 1	hydrolase activity				59	6764910	2	8h min				>1.6 fold
Arhgap18;6766772	Arhgap18	Rho GTPase activating protein 18	molecular_function // GTPase activator activity	signal transduction // biological_process	cellular_component // intracellular		306	6766772	2	8h min		Down with IFN	>2 fold	>1.6 fold
Cdc2l6;6767336	Cdc2l6	cell division cycle 2-like 6 (CDK8-like)	nucleotide binding // protein kinase activity // protein serine/threonine kinase activity // ATP binding // kinase activity // transferase activity	protein amino acid phosphorylation			295	6767336	2	8h min			>2 fold	>1.6 fold
Mical1;6767385	Mical1	microtubule associated monoxygenase, calponin and LIM domain containing 1	monooxygenase activity // protein binding // zinc ion binding // SH3 domain binding // metal ion binding	cytoskeleton organization and biogenesis // signal transduction	cytoplasm // cytoskeleton // intermediate filament		215	6767385	2	8h min		Down with IFN	>2 fold	>1.6 fold
6768157							70	6768157	2	8h min			>2 fold	>1.6 fold
Polr3b;6769445	Polr3b	polymerase (RNA) III (DNA directed) polypeptide B	DNA binding // DNA-directed RNA polymerase activity // zinc ion binding // transferase activity // nucleotidyltransferase activity // metal ion binding	transcription	nucleus	RNA_transcription_Reactome	130	6769445	2	8h min		Down with IFN	>2 fold	>1.6 fold
Lta4h;6769877	Lta4h	leukotriene A4 hydrolase	catalytic activity // membrane alanyl aminopeptidase activity // epoxide hydrolase activity // leukotriene-A4 hydrolase activity // peptidase activity // metallopeptidase activity // zinc ion binding // zinc ion binding // hydrolase activity // metal ion binding	proteolysis // inflammatory response // leukotriene biosynthesis // leukotriene biosynthesis		Eicosanoid_Synthesis	166	6769877	2	8h min				>1.6 fold
Hal;6769878	Hal	histidine ammonia lyase	histidine ammonia-lyase activity // ammonia ligase activity // lyase activity	histidine metabolism // histidine catabolism // biosynthesis	cytoplasm		136	6769878	2	8h min		Down with IFN		>1.6 fold
Wdr51b;6770148	Wdr51b	WD repeat domain 51B	structural constituent of ribosome	protein biosynthesis	intracellular // ribosome		169	6770148	2	8h min		Down with IFN		>1.6 fold
Prim1;6771620	Prim1	DNA primase, p49 subunit	DNA primase activity // DNA-directed RNA polymerase activity // protein binding // zinc ion binding // transferase activity // nucleotidyltransferase activity // metal ion binding	DNA replication // DNA replication, synthesis of RNA primer	alpha DNA polymerase:primase complex	DNA_replication_Reactome // G1_to_S_cell_cycle_Reactome	101	6771620	2	8h min		Cell cycle	>2 fold	>1.6 fold
Eya4;6772736	Eya4	eyes absent 4 homolog (Drosophila)	magnesium ion binding // catalytic activity // phosphoprotein phosphatase activity // protein tyrosine phosphatase activity // hydrolase activity	transcription // regulation of transcription, DNA-dependent // development // visual perception // metabolism // morphogenesis	nucleus		355	6772736	2	8h min				>1.6 fold
Oit3;6774238	Oit3	oncoprotein induced transcript 3	calcium ion binding		membrane		60	6774238	2	8h min				>1.6 fold
Pdxk;6775258	Pdxk	pyridoxal (pyridoxine, vitamin B6) kinase	nucleotide binding // ATP binding // zinc ion binding // pyridoxal kinase activity // pyridoxal kinase activity // kinase activity // transferase activity // metal ion binding	pyridoxine metabolism			75	6775258	2	8h min		Down with IFN		>1.6 fold
Dip3b;6775576	Dip3b	Dip3 beta	protein binding // Rab GTPase binding	cell cycle // signal transduction // cell proliferation	nucleus // cytoplasm // endosome membrane // membrane // NuRD complex		164	6775576	2	8h min		Down with IFN		>1.6 fold
Helb;6777505	Helb	helicase (DNA) B	ATP-dependent DNA helicase activity // helicase activity	DNA-dependent DNA replication // DNA replication, synthesis of RNA primer	cellular_component		79	6777505	2	8h min				>1.6 fold
Nipsnap1;6778419	Nipsnap1	4-nitrophenylphosphatase domain and non-neuronal SNAP25-like protein homolog 1 (C. elegans)	molecular_function	biological_process	mitochondrion // mitochondrial inner membrane		84	6778419	2	8h min				>1.6 fold
Ap1b1;6778425	Ap1b1	adaptor protein complex AP-1, beta 1 subunit	binding // protein binding	protein complex assembly // transport // intracellular protein transport // endocytosis // protein transport // vesicle-mediated transport	Golgi trans face // coated pit // clathrin coat of trans-Golgi network vesicle		266	6778425	2	8h min		Down with IFN		>1.6 fold
1500041B16Rik;6778984	1500041B16Rik	RIKEN cDNA 1500041B16 gene					81	6778984	2	8h min		Down with IFN	>2 fold	>1.6 fold
D11Ertd497e;6780882	D11Ertd497e	DNA segment, Chr 11, ERATO Doi 497, expressed					70	6780882	2	8h min				>1.6 fold
Kif3a;6780986	Kif3a	kinesin family member 3A	nucleotide binding // motor activity // microtubule motor activity // ATP binding	kidney development // organelle organization and biogenesis // microtubule-based movement // determination of left/right symmetry // dorsal/ventral pattern formation	kinesin complex // microtubule // microtubule associated complex		138	6780986	2	8h min		Down with IFN	>2 fold	>1.6 fold
Rnf167;6782139	Rnf167	ring finger protein 167	protein binding // peptidase activity // zinc ion binding // ligase activity // metal ion binding	proteolysis // ubiquitin cycle	membrane // integral to membrane	G13_Signaling_Pathway	99	6782139	2	8h min				>1.6 fold
Prpf8;6782443	Prpf8	pre-mRNA processing factor 8	RNA binding // protein binding // protein binding	nuclear mRNA splicing, via spliceosome // nuclear mRNA splicing, via spliceosome // mRNA processing // RNA splicing	nucleus // spliceosome complex // snRNP U5		66	6782443	2	8h min		Down with IFN		>1.6 fold
Ssh2;6782563	Ssh2	slingshot homolog 2 (Drosophila)	actin binding // phosphoprotein phosphatase activity // protein tyrosine phosphatase activity // protein tyrosine/serine/threonine phosphatase activity // hydrolase activity	protein amino acid dephosphorylation // actin cytoskeleton organization and biogenesis	cytoskeleton		317	6782563	2	8h min				>1.6 fold
Aldoc;6782694	Aldoc	aldolase 3, C isoform	catalytic activity // fructose-bisphosphate aldolase activity // fructose-bisphosphate aldolase activity // protein binding // lyase activity	fructose metabolism // glycolysis // metabolism	mitochondrion	Glycolysis_and_Gluconeogenesis	65	6782694	2	8h min			>2 fold	>1.6 fold
Mmd;6783489	Mmd	monocyte to macrophage differentiation-associated	receptor activity	cytolysis	membrane // integral to membrane		214	6783489	2	8h min				>1.6 fold
Igfbp4;6784062	Igfbp4	insulin-like growth factor binding protein 4	insulin-like growth factor binding // growth factor binding	skeletal development // regulation of cell growth // DNA metabolism // signal transduction // cell proliferation	extracellular region // extracellular space	Smooth_muscle_contraction	91	6784062	2	8h min		Down with IFN		>1.6 fold
Map2k6;6784829	Map2k6	mitogen activated protein kinase kinase 6	nucleotide binding // protein kinase activity // protein serine/threonine kinase activity // MAP kinase kinase activity // protein-tyrosine kinase activity // protein binding // ATP binding // kinase activity // transferase activity	MAPKKK cascade // activation of MAPK activity // protein amino acid phosphorylation // DNA damage induced protein phosphorylation // cell cycle arrest // signal transduction		Integrin-mediated_cell_adhesion_KEGG // MAPK_Cascade	318	6784829	2	8h min		Down with IFN	>2 fold	>1.6 fold
Slc26a11;6785369	Slc26a11	solute carrier family 26, member 11	transporter activity // sulfate porter activity	transport // sulfate transport	membrane // integral to membrane		120	6785369	2	8h min		Down with IFN		>1.6 fold
H2afv;6785793	H2afv	H2A histone family, member V	DNA binding // DNA binding // hydroxymethylglutaryl-CoA reductase (NADPH) activity	nucleosome assembly // nucleosome assembly // chromosome organization and biogenesis (sensu Eukaryota) // chromosome organization and biogenesis (sensu Eukaryota) // biosynthesis	nucleosome // nucleosome // nucleus // nucleus // chromosome		74	6785793	2	8h min				>1.6 fold
1110031B06Rik;6788672	1110031B06Rik	RIKEN cDNA 1110031B06 gene					105	6788672	2	8h min				>1.6 fold
Rpa1;6789725	Rpa1	replication protein A1	nucleic acid binding // DNA binding // chromatin binding // zinc ion binding // metal ion binding	DNA replication // meiosis	condensed chromosome // nucleus // nucleus	DNA_replication_Reactome // G1_to_S_cell_cycle_Reactome	150	6789725	2	8h min		Cell cycle		>1.6 fold
Dhx40;6790517	Dhx40	DEAH (Asp-Glu-Ala-His) box polypeptide 40	nucleotide binding // nucleic acid binding // helicase activity // ATP binding // ATP-dependent helicase activity // hydrolase activity				155	6790517	2	8h min				>1.6 fold
Pctp;6790684	Pctp	phosphatidylcholine transfer protein	lipid binding // phosphatidylcholine transporter activity	transport // lipid transport // cholesterol metabolism	cytosol		84	6790684	2	8h min				>1.6 fold
Nr1d1;6791282	Nr1d1	nuclear receptor subfamily 1, group D, member 1	DNA binding // transcription factor activity // steroid hormone receptor activity // receptor activity // zinc ion binding // sequence-specific DNA binding // metal ion binding	transcription // regulation of transcription, DNA-dependent // circadian rhythm	nucleus		83	6791282	2	8h min				>1.6 fold
Galk1;6792485	Galk1	galactokinase 1	nucleotide binding // galactokinase activity // protein binding // ATP binding // kinase activity // transferase activity // phosphotransferase activity, alcohol group as acceptor	carbohydrate metabolism // galactose metabolism // galactose metabolism // metabolism // phosphorylation // galactitol metabolism // carbohydrate phosphorylation	cytoplasm		45	6792485	2	8h min				>1.6 fold
Sgsh;6792702	Sgsh	N-sulfoglucosamine sulfohydrolase (sulfamidase)	protein binding // sulfuric ester hydrolase activity // sulfuric ester hydrolase activity // N-sulfoglucosamine sulfohydrolase activity // hydrolase activity	metabolism // heparan sulfate proteoglycan metabolism	lysosome		65	6792702	2	8h min		Down with IFN		>1.6 fold
Cbr2;6792814	Cbr2	carbonyl reductase 2	carbonyl reductase (NADPH) activity // protein binding // oxidoreductase activity	NADH oxidation // metabolism	mitochondrion		88	6792814	2	8h min		Down with IFN	>2 fold	>1.6 fold
Frmd6;6795881	Frmd6	FERM domain containing 6	binding		cytoskeleton		199	6795881	2	8h min			>2 fold	>1.6 fold
Mthfd1;6796164	Mthfd1	methylenetetrahydrofolate dehydrogenase (NADP+ dependent), methenyltetrahydrofolate cyclohydrolase, formyltetrahydrofolate synthase	nucleotide binding // catalytic activity // formate-tetrahydrofolate ligase activity // methenyltetrahydrofolate cyclohydrolase activity // methylenetetrahydrofolate dehydrogenase (NADP+) activity // ATP binding // formyltetrahydrofolate dehydrogenase activity // oxidoreductase activity // hydrolase activity // ligase activity	histidine biosynthesis // purine nucleotide biosynthesis // histidine catabolism // one-carbon compound metabolism // amino acid biosynthesis // methionine biosynthesis // folic acid and derivative biosynthesis	mitochondrion		171	6796164	2	8h min				>1.6 fold
6796561							27	6796561	2	8h min				>1.6 fold
Zadh1;6796594	Zadh1	zinc binding alcohol dehydrogenase, domain containing 1	zinc ion binding // oxidoreductase activity				136	6796594	2	8h min				>1.6 fold
Adssl1;6798271	Adssl1	adenylosuccinate synthetase like 1	nucleotide binding // magnesium ion binding // adenylosuccinate synthase activity // protein binding // GTP binding // ligase activity // metal ion binding	purine nucleotide metabolism // purine nucleotide biosynthesis			100	6798271	2	8h min				>1.6 fold
Ncapg2;6798403	Ncapg2	non-SMC condensin II complex, subunit G2	binding // protein binding	inner cell mass cell proliferation // cell cycle // mitosis // mitotic chromosome condensation // cell division	nucleus		229	6798403	2	8h min		Cell cycle	>2 fold	>1.6 fold
Cdca7l;6798429	Cdca7l	cell division cycle associated 7 like	protein binding	transcription // regulation of transcription, DNA-dependent // positive regulation of cell proliferation	nucleus // nucleus		100	6798429	2	8h min			>2 fold	>1.6 fold
Prkar2b;6799879	Prkar2b	protein kinase, cAMP dependent regulatory, type II beta	nucleotide binding // protein kinase activity // cAMP-dependent protein kinase regulator activity // kinase activity // cAMP binding	protein amino acid phosphorylation // fatty acid metabolism // signal transduction // intracellular signaling cascade // learning // cell proliferation // organ morphogenesis	cAMP-dependent protein kinase complex	G_Protein_Signaling // Calcium_regulation_in_cardiac_cells // Smooth_muscle_contraction	154	6799879	2	8h min				>1.6 fold
Pik3cg;6799897	Pik3cg	phosphoinositide-3-kinase, catalytic, gamma polypeptide	inositol or phosphatidylinositol kinase activity // protein binding // kinase activity // phosphatidylinositol 3-kinase activity // transferase activity // phosphotransferase activity, alcohol group as acceptor // phosphatidylinositol-4,5-bisphosphate 3-kinase activity	protein amino acid phosphorylation // negative regulation of apoptosis	phosphoinositide 3-kinase complex		128	6799897	2	8h min			>2 fold	>1.6 fold
Pygl;6801506	Pygl	liver glycogen phosphorylase	nucleotide binding // catalytic activity // phosphorylase activity // glycogen phosphorylase activity // transferase activity // transferase activity, transferring glycosyl groups // pyridoxal phosphate binding	carbohydrate metabolism // glycogen metabolism		Glycogen_Metabolism	177	6801506	2	8h min				>1.6 fold
4930534B04Rik;6802732	4930534B04Rik	RIKEN cDNA 4930534B04 gene					500	6802732	2	8h min				>1.6 fold
Ckb;6803850	Ckb	creatine kinase, brain	creatine kinase activity // kinase activity // transferase activity // transferase activity, transferring phosphorus-containing groups		cytoplasm // mitochondrion		62	6803850	2	8h min
Mboat1;6805794	Mboat1	membrane bound O-acyltransferase domain containing 1	acyltransferase activity // transferase activity				182	6805794	2	8h min		Cell cycle		>1.6 fold
Nqo2;6806073	Nqo2	NAD(P)H dehydrogenase, quinone 2	NAD(P)H dehydrogenase (quinone) activity // zinc ion binding // oxidoreductase activity // metal ion binding	electron transport			68	6806073	2	8h min				>1.6 fold
Gmpr;6806707	Gmpr	guanosine monophosphate reductase	catalytic activity // catalytic activity // GMP reductase activity // GMP reductase activity // oxidoreductase activity // potassium ion binding // metal ion binding	metabolism // nucleotide metabolism // response to cold			93	6806707	2	8h min				>1.6 fold
Sfxn1;6807154	Sfxn1	sideroflexin 1	iron ion binding // cation transporter activity	transport // ion transport // cation transport // iron ion transport // iron ion transport // erythrocyte differentiation	mitochondrion // mitochondrial inner membrane // membrane // integral to membrane		182	6807154	2	8h min				>1.6 fold
Mctp1;6808339	Mctp1	multiple C2 domains, transmembrane 1	calcium ion binding // calcium-dependent phospholipid binding	calcium-mediated signaling	integral to membrane // integral to membrane		543	6808339	2	8h min		Down with IFN	>2 fold	>1.6 fold
Mef2c;6808609	Mef2c	myocyte enhancer factor 2C	DNA binding // transcription factor activity // transcription factor activity // RNA polymerase II transcription factor activity // transcription coactivator activity // protein binding // sequence-specific DNA binding	transcription // regulation of transcription, DNA-dependent // transcription from RNA polymerase II promoter // nervous system development // muscle development	nucleus		398	6808609	2	8h min		Down with IFN	>2 fold	>1.6 fold
Arsb;6809030	Arsb	arylsulfatase B	N-acetylgalactosamine-4-sulfatase activity // arylsulfatase activity // calcium ion binding // sulfuric ester hydrolase activity // hydrolase activity // metal ion binding	lysosomal transport // metabolism	lysosome		229	6809030	2	8h min		Down with IFN		>1.6 fold
Lhfpl2;6809047	Lhfpl2	lipoma HMGIC fusion partner-like 2	transferase activity	metabolism	membrane // integral to membrane		235	6809047	2	8h min		Down with IFN	>2 fold	>1.6 fold
Hist1h1b;6811530	Hist1h1b	histone cluster 1, H1b	DNA binding // protein binding	nucleosome assembly // muscle development	nucleosome // nucleus // chromosome		6	6811530	2	8h min		Cell cycle	>2 fold	>1.6 fold
Mccc2;6815518	Mccc2	methylcrotonoyl-Coenzyme A carboxylase 2 (beta)	methylcrotonoyl-CoA carboxylase activity // ligase activity		mitochondrion		211	6815518	2	8h min		Down with IFN		>1.6 fold
Rnf180;6815749	Rnf180	ring finger protein 180	protein binding // zinc ion binding // metal ion binding		membrane // integral to membrane		172	6815749	2	8h min		Down with IFN		>1.6 fold
9830130M13Rik;6816025	9830130M13Rik	RIKEN cDNA 9830130M13 gene					44	6816025	2	8h min			>2 fold	>1.6 fold
Sfmbt1;6817951	Sfmbt1	Scm-like with four mbt domains 1		regulation of transcription	nucleus		8	6817951	2	8h min			>2 fold	>1.6 fold
Nt5dc2;6817970	Nt5dc2	5'-nucleotidase domain containing 2	5'-nucleotidase activity				84	6817970	2	8h min		Down with IFN		>1.6 fold
6720456H20Rik;6818792	6720456H20Rik	RIKEN cDNA 6720456H20 gene			membrane // integral to membrane		236	6818792	2	8h min		Down with IFN		>1.6 fold
Rcbtb2;6820216	Rcbtb2	regulator of chromosome condensation (RCC1) and BTB (POZ) domain containing protein 2	Ran guanyl-nucleotide exchange factor activity // protein binding				267	6820216	2	8h min				>1.6 fold
Dnajc9;6823058	Dnajc9	DnaJ (Hsp40) homolog, subfamily C, member 9	heat shock protein binding	protein folding			62	6823058	2	8h min		Cell cycle		>1.6 fold
Hacl1;6823742	Hacl1	2-hydroxyacyl-CoA lyase 1	magnesium ion binding // catalytic activity // transferase activity // lyase activity // carbon-carbon lyase activity // carbon-carbon lyase activity // thiamin pyrophosphate binding // thiamin pyrophosphate binding // metal ion binding	fatty acid alpha-oxidation // lipid metabolism	peroxisome // peroxisome		115	6823742	2	8h min				>1.6 fold
Slc7a7;6824728	Slc7a7	solute carrier family 7 (cationic amino acid transporter, y+ system), member 7	amino acid-polyamine transporter activity // basic amino acid permease activity // carrier activity	protein complex assembly // amino acid metabolism // transport // transport // amino acid transport	plasma membrane // integral to plasma membrane // membrane // integral to membrane		157	6824728	2	8h min				>1.6 fold
Bnip3l;6825509	Bnip3l	BCL2/adenovirus E1B interacting protein 3-like	protein binding	apoptosis // induction of apoptosis // negative regulation of survival gene product activity // regulation of apoptosis // positive regulation of apoptosis // defense response to virus	nucleus // mitochondrion // mitochondrion // mitochondrial envelope // membrane // integral to membrane	Apoptosis	90	6825509	2	8h min				>1.6 fold
Ank;6829360	Ank	progressive ankylosis	inorganic phosphate transporter activity // phosphate transporter activity // inorganic diphosphate transporter activity	skeletal development // transport // phosphate transport // locomotory behavior // regulation of bone mineralization	integral to plasma membrane // membrane // integral to membrane // outer membrane		460	6829360	2	8h min		Down with IFN		>1.6 fold
Depdc6;6830505	Depdc6	DEP domain containing 6	protein binding	intracellular signaling cascade			246	6830505	2	8h min		Down with IFN	>2 fold	>1.6 fold
H1f0;6831858	H1f0	H1 histone family, member 0	DNA binding	nucleosome assembly // chromosome organization and biogenesis (sensu Eukaryota)	nucleosome // nucleus // chromosome		21	6831858	2	8h min			>2 fold	>1.6 fold
Xrcc6;6832153	Xrcc6	X-ray repair complementing defective repair in Chinese hamster cells 6	nucleic acid binding // DNA binding // ATP-dependent DNA helicase activity	DNA repair // double-strand break repair // double-strand break repair via nonhomologous end joining // DNA recombination // response to DNA damage stimulus	nucleus // cytoplasm // DNA-dependent protein kinase complex		137	6832153	2	8h min				>1.6 fold
Mettl7a;6833232	Mettl7a	methyltransferase like 7A	methyltransferase activity // transferase activity				87	6833232	2	8h min			>2 fold	>1.6 fold
Tmem71;6836325	Tmem71	transmembrane protein 71					103	6836325	2	8h min				>1.6 fold
Sla;6836341	Sla	src-like adaptor	SH3/SH2 adaptor activity	intracellular signaling cascade // intracellular signaling cascade			132	6836341	2	8h min			>2 fold	>1.6 fold
Naprt1;6836778	Naprt1	nicotinate phosphoribosyltransferase domain containing 1	nicotinate phosphoribosyltransferase activity // transferase activity // transferase activity, transferring glycosyl groups	pyridine nucleotide biosynthesis			168	6836778	2	8h min				>1.6 fold
Eif3s7;6836981	Eif3s7	eukaryotic translation initiation factor 3, subunit 7 (zeta)	translation initiation factor activity	protein biosynthesis // translational initiation		Translation_Factors	80	6836981	2	8h min				>1.6 fold
Cerk;6837614	Cerk	ceramide kinase	magnesium ion binding // magnesium ion binding // ceramide kinase activity // diacylglycerol kinase activity // diacylglycerol kinase activity // calcium- and calmodulin-dependent protein kinase activity // calcium ion binding // kinase activity // transferase activity	ceramide metabolism // protein kinase C activation // protein kinase C activation	integral to membrane of membrane fraction // membrane fraction		162	6837614	2	8h min		Down with IFN		>1.6 fold
Abcd2;6837935	Abcd2	ATP-binding cassette, sub-family D (ALD), member 2	nucleotide binding // protein binding // ATP binding // ATPase activity // nucleoside-triphosphatase activity // ATPase activity, coupled to transmembrane movement of substances	fatty acid metabolism // transport	peroxisome // integral to plasma membrane // membrane // integral to membrane // ATP-binding cassette (ABC) transporter complex		116	6837935	2	8h min			>2 fold	>1.6 fold
Tuba1;6838417	Tuba1	tubulin, alpha 1	nucleotide binding // GTPase activity // structural molecule activity // structural constituent of cytoskeleton // GTP binding	microtubule-based process // microtubule-based movement // protein polymerization	microtubule // protein complex		80	6838417	2	8h min				>1.6 fold
Calcoco1;6838754	Calcoco1	calcium binding and coiled coil domain 1	chromatin binding // transcription coactivator activity // protein binding	transcription // signal transduction // steroid hormone receptor signaling pathway // positive regulation of transcription from RNA polymerase II promoter	nuclear chromatin // nucleus		141	6838754	2	8h min				>1.6 fold
Cbx5;6838797	Cbx5	chromobox homolog 5 (Drosophila HP1a)	chromatin binding // protein binding	chromatin assembly or disassembly	kinetochore // chromatin // nucleus // nuclear envelope // nuclear heterochromatin		97	6838797	2	8h min		Cell cycle		>1.6 fold
St6gal1;6840115	St6gal1	beta galactoside alpha 2,6 sialyltransferase 1	beta-galactoside alpha-2,6-sialyltransferase activity // sialyltransferase activity // transferase activity // transferase activity, transferring glycosyl groups	protein amino acid glycosylation // humoral immune response	membrane // integral to membrane // integral to Golgi membrane		230	6840115	2	8h min		Down with IFN	>2 fold	>1.6 fold
Osbpl11;6840612	Osbpl11	oxysterol binding protein-like 11		transport // lipid transport // steroid metabolism			159	6840612	2	8h min		Down with IFN	>2 fold	>1.6 fold
Itgb5;6840637	Itgb5	integrin beta 5	receptor activity // integrin binding // protein binding	cell adhesion // cell-matrix adhesion // integrin-mediated signaling pathway // development	extracellular space // integrin complex // membrane // integral to membrane	Integrin-mediated_cell_adhesion_KEGG	239	6840637	2	8h min		Down with IFN		>1.6 fold
Itsn1;6843198	Itsn1	intersectin 1 (SH3 domain protein 1A)	guanyl-nucleotide exchange factor activity // Rho guanyl-nucleotide exchange factor activity // calcium ion binding // protein binding	endocytosis // intracellular signaling cascade // small GTPase mediated signal transduction // regulation of Rho protein signal transduction // synaptic vesicle endocytosis	intracellular // lamellipodium		440	6843198	2	8h min		Down with IFN	>2 fold	>1.6 fold
Chaf1b;6843343	Chaf1b	chromatin assembly factor 1, subunit B (p60)	chromatin binding // histone binding // unfolded protein binding	DNA replication // DNA repair // DNA replication-dependent nucleosome assembly // transcription // regulation of transcription, DNA-dependent // protein complex assembly // response to DNA damage stimulus // cell cycle	nucleus // chromatin assembly complex // cytoplasm		122	6843343	2	8h min		Cell cycle	>2 fold	>1.6 fold
Mcm4;6844177	Mcm4	minichromosome maintenance deficient 4 homolog (S. cerevisiae)	nucleotide binding // DNA binding // DNA helicase activity // single-stranded DNA binding // protein binding // ATP binding // DNA-dependent ATPase activity // nucleoside-triphosphatase activity	DNA replication // DNA unwinding during replication // DNA replication initiation // transcription // regulation of transcription, DNA-dependent	nucleus	Cell_Cycle_KEGG // DNA_replication_Reactome // G1_to_S_cell_cycle_Reactome	136	6844177	2	8h min		Cell cycle		>1.6 fold
Comt;6844334	Comt	catechol-O-methyltransferase	magnesium ion binding // protein binding // methyltransferase activity // O-methyltransferase activity // catechol O-methyltransferase activity // transferase activity // metal ion binding	catecholamine metabolism // neurotransmitter catabolism // dopamine catabolism	extracellular space // soluble fraction // microsome // membrane // integral to membrane	Biogenic_Amine_Synthesis	91	6844334	2	8h min				>1.6 fold
Umps;6845274	Umps	uridine monophosphate synthetase	catalytic activity // orotate phosphoribosyltransferase activity // orotidine-5'-phosphate decarboxylase activity // transferase activity // transferase activity, transferring glycosyl groups // lyase activity // carboxy-lyase activity	'de novo' pyrimidine base biosynthesis // pyrimidine nucleotide biosynthesis // UMP biosynthesis // metabolism // nucleoside metabolism			55	6845274	2	8h min			>2 fold	>1.6 fold
Supt3h;6850594	Supt3h	suppressor of Ty 3 homolog (S. cerevisiae)	RNA polymerase II transcription factor activity	transcription initiation	nucleus // transcription factor complex		250	6850594	2	8h min				>1.6 fold
Rasgrp3;6852235	Rasgrp3	RAS, guanyl releasing protein 3	Ras guanyl-nucleotide exchange factor activity // calcium ion binding // Ras GTPase binding	Ras protein signal transduction // regulation of GTPase activity // regulation of small GTPase mediated signal transduction	intracellular // cytoplasm		243	6852235	2	8h min		Down with IFN	>2 fold	>1.6 fold
2410091C18Rik;6852389	2410091C18Rik	RIKEN cDNA 2410091C18 gene	methyltransferase activity // transferase activity				127	6852389	2	8h min				>1.6 fold
Msh2;6852887	Msh2	mutS homolog 2 (E. coli)	nucleotide binding // DNA binding // damaged DNA binding // hypoxanthine phosphoribosyltransferase activity // protein binding // ATP binding // ATPase activity // centromeric DNA binding // mismatched DNA binding // guanine/thymine mispair binding // guanine/thymine mispair binding	embryonic development (sensu Mammalia) // oxidative phosphorylation // purine nucleotide biosynthesis // DNA metabolism // DNA repair // mismatch repair // mismatch repair // postreplication repair // postreplication repair // apoptosis // apoptosis // cell motility // response to DNA damage stimulus // cell cycle // cell cycle arrest // determination of adult life span // response to X-ray // re…	nucleus // nucleus // MutSalpha complex		131	6852887	2	8h min			>2 fold	>1.6 fold
Nme4;6854462	Nme4	expressed in non-metastatic cells 4, protein	nucleotide binding // magnesium ion binding // nucleoside diphosphate kinase activity // ATP binding // kinase activity // transferase activity // metal ion binding	GTP biosynthesis // UTP biosynthesis // CTP biosynthesis // nucleotide metabolism	extracellular space // mitochondrion		92	6854462	2	8h min				>1.6 fold
Tcf19;6855116	Tcf19	transcription factor 19	transcription factor activity	regulation of transcription, DNA-dependent	nucleus // transcription factor complex		39	6855116	2	8h min		Cell cycle	>2 fold	>1.6 fold
Klc4;6855708	Klc4	kinesin light chain 4	motor activity // microtubule motor activity // binding		kinesin complex // microtubule		163	6855708	2	8h min				>1.6 fold
Svil;6858563	Svil	supervillin	actin binding // calcium ion binding	cytoskeleton organization and biogenesis // barbed-end actin filament capping	cytoskeleton // membrane		579	6858563	2	8h min				>1.6 fold
Colec12;6858773	Colec12	collectin sub-family member 12	receptor activity // scavenger receptor activity // sugar binding // sugar binding // galactose binding // pattern recognition receptor activity // low-density lipoprotein binding	phosphate transport // phagocytosis, recognition // immune response // carbohydrate mediated signaling // antibacterial humoral response (sensu Vertebrata) // antifungal humoral response (sensu Vertebrata) // innate immune response // oxidized low-density lipoprotein catabolism // protein homooligomerization	cytoplasm // membrane // integral to membrane // integral to membrane		280	6858773	2	8h min		Down with IFN		>1.6 fold
Arhgap26;6860259	Arhgap26	Rho GTPase activating protein 26	GTPase activator activity	signal transduction	intracellular		686	6860259	2	8h min		Down with IFN		>1.6 fold
Acaa2;6862102	Acaa2	acetyl-Coenzyme A acyltransferase 2 (mitochondrial 3-oxoacyl-Coenzyme A thiolase)	acetyl-CoA C-acyltransferase activity // acyltransferase activity // transferase activity	lipid metabolism // fatty acid metabolism // cholesterol biosynthesis	mitochondrion // mitochondrion // mitochondrial inner membrane		130	6862102	2	8h min				>1.6 fold
Cd14;6864700	Cd14	CD14 antigen	protein binding // peptidoglycan receptor activity // GPI anchor binding	phagocytosis // apoptosis // inflammatory response // immune response // cell surface receptor linked signal transduction	extracellular space // plasma membrane // membrane // extrinsic to membrane		22	6864700	2	8h min				>1.6 fold
Centd3;6864763	Centd3	centaurin, delta 3	GTPase activator activity // Rho GTPase activator activity // phosphatidylinositol-3,4,5-triphosphate binding // ARF GTPase activator activity // Rac GTPase activator activity // phosphatidylinositol-3,4-bisphosphate binding	cytoskeleton organization and biogenesis // signal transduction // regulation of cell shape // vesicle-mediated transport // negative regulation of cell migration // negative regulation of Rac protein signal transduction // negative regulation of Rho protein signal transduction // regulation of GTPase activity	ruffle // intracellular // cytoplasm // lamellipodium		185	6864763	2	8h min		Down with IFN		>1.6 fold
Ndst1;6865926	Ndst1	N-deacetylase/N-sulfotransferase (heparan glucosaminyl) 1	catalytic activity // sulfotransferase activity // [heparan sulfate]-glucosamine N-sulfotransferase activity // transferase activity // hydrolase activity	MAPKKK cascade // polysaccharide biosynthesis // protein amino acid deacetylation // protein amino acid sulfation // protein amino acid sulfation // inflammatory response // smoothened signaling pathway // respiratory gaseous exchange // fibroblast growth factor receptor signaling pathway // embryonic development // organ morphogenesis // glycosaminoglycan metabolism // forebrain development // f…	membrane // integral to membrane		139	6865926	2	8h min			>2 fold	>1.6 fold
Ccdc5;6866839	Ccdc5	coiled-coil domain containing 5	molecular_function	cell cycle // mitosis // biological_process // cell division	cellular_component // microtubule		122	6866839	2	8h min		Cell cycle		>1.6 fold
Socs6;6867363	Socs6	suppressor of cytokine signaling 6	protein binding	regulation of cell growth // cell glucose homeostasis // defense response // intracellular signaling cascade // JAK-STAT cascade // negative regulation of signal transduction // regulation of growth	cytoplasm		204	6867363	2	8h min		Down with IFN	>2 fold	>1.6 fold
Lpxn;6868193	Lpxn	leupaxin	zinc ion binding // metal ion binding	protein complex assembly // cell adhesion // signal transduction	cytoplasm		71	6868193	2	8h min				>1.6 fold
Dock8;6868830	Dock8	dedicator of cytokinesis 8	guanyl-nucleotide exchange factor activity // GTP binding // GTPase binding				520	6868830	2	8h min			>2 fold	>1.6 fold
Hells;6869577	Hells	helicase, lymphoid specific	nucleotide binding // nucleic acid binding // DNA binding // chromatin binding // helicase activity // ATP binding // ATP-dependent helicase activity // hydrolase activity	urogenital system development // DNA methylation // chromatin silencing // methylation-dependent chromatin silencing // transcription // regulation of transcription, DNA-dependent // anti-apoptosis // cell cycle // mitosis // development // maintenance of DNA methylation // lymphocyte differentiation // centric heterochromatin formation // lymphocyte proliferation // cell division	nucleus // centric heterochromatin	Apoptosis	181	6869577	2	8h min		Cell cycle	>2 fold	>1.6 fold
Scd2;6869932	Scd2	stearoyl-Coenzyme A desaturase 2	stearoyl-CoA 9-desaturase activity // copper, zinc superoxide dismutase activity // iron ion binding // oxidoreductase activity // oxidoreductase activity, acting on paired donors, with oxidation of a pair of donors resulting in the reduction of molecular oxygen to two molecules of water // metal ion binding	lipid metabolism // fatty acid biosynthesis // superoxide metabolism // lipid biosynthesis	endoplasmic reticulum // membrane // integral to membrane	Fatty_Acid_Synthesis	56	6869932	2	8h min				>1.6 fold
As3mt;6870104	As3mt	arsenic (+3 oxidation state) methyltransferase	methyltransferase activity // S-adenosylmethionine-dependent methyltransferase activity // transferase activity // arsenite methyltransferase activity // methylarsonite methyltransferase activity	toxin metabolism // arsonoacetate metabolism // response to arsenic	soluble fraction // cytosol		110	6870104	2	8h min				>1.6 fold
Add3;6870424	Add3	adducin 3 (gamma)	structural molecule activity // structural constituent of cytoskeleton // calmodulin binding // metal ion binding		cytoskeleton // membrane		229	6870424	2	8h min		Down with IFN	>2 fold	>1.6 fold
Pdcd4;6870489	Pdcd4	programmed cell death 4	RNA binding // protein binding // protein binding	apoptosis // cell cycle // cell aging // negative regulation of transcription // negative regulation of JNK activity // negative regulation of progression through cell cycle	nucleus // nucleus // cytoplasm // cytosol		123	6870489	2	8h min		Down with IFN	>2 fold	>1.6 fold
Fads2;6871471	Fads2	fatty acid desaturase 2	stearoyl-CoA 9-desaturase activity // iron ion binding // oxidoreductase activity // oxidoreductase activity, acting on paired donors, with oxidation of a pair of donors resulting in the reduction of molecular oxygen to two molecules of water // heme binding // metal ion binding	electron transport // lipid metabolism // fatty acid biosynthesis	membrane fraction // membrane // integral to membrane		117	6871471	2	8h min		Cell cycle		>1.6 fold
Blnk;6873111	Blnk	B-cell linker	protein binding	defense response // intracellular signaling cascade // B cell activation	plasma membrane		235	6873111	2	8h min		Down with IFN		>1.6 fold
Obfc1;6873510	Obfc1	oligonucleotide/oligosaccharide-binding fold containing 1	nucleic acid binding				139	6873510	2	8h min				>1.6 fold
Pter;6875094	Pter	phosphotriesterase related	zinc ion binding // hydrolase activity // hydrolase activity, acting on ester bonds // metal ion binding	catabolism			110	6875094	2	8h min			>2 fold	>1.6 fold
Nostrin;6877901	Nostrin	nitric oxide synthase trafficker	DNA binding // transcriptional repressor activity	negative regulation of transcription, DNA-dependent	nucleus		172	6877901	2	8h min				>1.6 fold
Pdk1;6878035	Pdk1	pyruvate dehydrogenase kinase, isoenzyme 1	protein histidine kinase activity // [pyruvate dehydrogenase (lipoamide)] kinase activity // ATP binding // kinase activity // transferase activity	carbohydrate metabolism // glucose metabolism // signal transduction // small GTPase mediated signal transduction // peptidyl-histidine phosphorylation	extracellular space // mitochondrion // mitochondrion		132	6878035	2	8h min			>2 fold	>1.6 fold
B230120H23Rik;6878049	B230120H23Rik	RIKEN cDNA B230120H23 gene	nucleotide binding // magnesium ion binding // protein kinase activity // protein serine/threonine kinase activity // MAP kinase kinase kinase activity // protein-tyrosine kinase activity // ATP binding // kinase activity // transferase activity // identical protein binding // metal ion binding	cell cycle checkpoint // DNA damage checkpoint // activation of MAPKK activity // protein amino acid phosphorylation // response to stress // cytoskeleton organization and biogenesis // cell cycle // cell cycle arrest // protein kinase cascade // activation of JNK activity // cell death // cell proliferation // response to radiation // cell differentiation // positive regulation of apoptosis	nucleus // cytoplasm		431	6878049	2	8h min			>2 fold	>1.6 fold
Rad51;6880497	Rad51	RAD51 homolog (S. cerevisiae)	recombinase activity // nucleotide binding // DNA binding // damaged DNA binding // double-stranded DNA binding // single-stranded DNA binding // protein binding // protein binding // ATP binding // ATP binding // DNA-dependent ATPase activity // ATPase activity // nucleoside-triphosphatase activity // sequence-specific DNA binding	double-strand break repair via homologous recombination // double-strand break repair via homologous recombination // DNA metabolism // DNA unwinding during replication // DNA repair // response to DNA damage stimulus // meiosis // meiotic recombination	condensed chromosome // condensed nuclear chromosome // synaptonemal complex // intracellular // nucleus // nucleus		120	6880497	2	8h min		Cell cycle		>1.6 fold
Dut;6880853	Dut	deoxyuridine triphosphatase	magnesium ion binding // dUTP diphosphatase activity // pseudouridylate synthase activity // hydrolase activity	nucleobase, nucleoside, nucleotide and nucleic acid metabolism // DNA replication // tRNA metabolism // nucleotide metabolism // dUTP metabolism	nucleus // mitochondrion		105	6880853	2	8h min		Cell cycle		>1.6 fold
Pygb;6882181	Pygb	brain glycogen phosphorylase	catalytic activity // phosphorylase activity // transferase activity // transferase activity, transferring glycosyl groups // pyridoxal phosphate binding	carbohydrate metabolism // glycogen metabolism // glycogen catabolism			172	6882181	2	8h min				>1.6 fold
Hnmt;6885325	Hnmt	histamine N-methyltransferase	methyltransferase activity // N-methyltransferase activity // transferase activity // histamine N-methyltransferase activity	regulation of neurotransmitter levels // respiratory gaseous exchange	cellular_component		70	6885325	2	8h min			>2 fold	>1.6 fold
Ldlrad3;6889219	Ldlrad3	low density lipoprotein receptor class A domain containing 3	receptor activity				405	6889219	2	8h min		Down with IFN		>1.6 fold
Ehd4;6890288	Ehd4	EH-domain containing 4	nucleotide binding // DNA binding // GTPase activity // calcium ion binding // ATP binding // GTP binding		intracellular		141	6890288	2	8h min				>1.6 fold
Ncaph;6890658	Ncaph	non-SMC condensin I complex, subunit H		mitotic cell cycle // cell cycle // mitosis // mitotic chromosome condensation // cell division	nucleus		158	6890658	2	8h min		Cell cycle	>2 fold	>1.6 fold
Spef1;6890985	Spef1	sperm flagellar 1			cytoplasm // flagellum (sensu Eukaryota) // flagellum		104	6890985	2	8h min				>1.6 fold
Prei4;6891096	Prei4	preimplantation protein 4	catalytic activity // glycerophosphodiester phosphodiesterase activity // hydrolase activity // carbohydrate binding	carbohydrate metabolism // glycerol metabolism			203	6891096	2	8h min				>1.6 fold
Thbd;6891879	Thbd	thrombomodulin	receptor activity // transmembrane receptor activity // calcium ion binding // protein binding // sugar binding	pregnancy // blood coagulation // embryonic development // negative regulation of coagulation	extracellular space // plasma membrane // integral to plasma membrane // membrane // integral to membrane		24	6891879	2	8h min			>2 fold	>1.6 fold
Cd93;6891880	Cd93	CD93 antigen	complement component C1q binding // receptor activity // calcium ion binding // protein binding // sugar binding	phagocytosis // defense response // cell adhesion // cell-cell adhesion // macrophage activation	extracellular space // plasma membrane // membrane // integral to membrane // cytoplasmic membrane-bound vesicle		59	6891880	2	8h min				>1.6 fold
Sulf2;6893057	Sulf2	sulfatase 2	arylsulfatase activity // N-acetylglucosamine-6-sulfatase activity // sulfuric ester hydrolase activity // hydrolase activity	sulfur metabolism // metabolism // heparan sulfate proteoglycan metabolism	extracellular space // endoplasmic reticulum // cell surface		286	6893057	2	8h min		Down with IFN	>2 fold	>1.6 fold
P2ry1;6897908	P2ry1	purinergic receptor P2Y, G-protein coupled 1	rhodopsin-like receptor activity // signal transducer activity // receptor activity // G-protein coupled receptor activity // C-X-C chemokine receptor activity // purinergic nucleotide receptor activity, G-protein coupled	signal transduction // G-protein coupled receptor protein signaling pathway // G-protein signaling, coupled to IP3 second messenger (phospholipase C activating)	integral to plasma membrane // membrane // integral to membrane	GPCRDB_Class_A_Rhodopsin-like // Nucleotide_GPCRs	86	6897908	2	8h min		Down with IFN	>2 fold	>1.6 fold
Selenbp1;6899622	Selenbp1	selenium binding protein 1	selenium binding				73	6899622	2	8h min			>2 fold	>1.6 fold
Hist2h2be;6899746	Hist2h2be	histone cluster 2, H2be	DNA binding	nucleosome assembly // chromosome organization and biogenesis (sensu Eukaryota)	nucleosome // nucleus // chromosome		11	6899746	2	8h min			>2 fold	>1.6 fold
Fmo5;6899835	Fmo5	flavin containing monooxygenase 5	monooxygenase activity // dimethylaniline monooxygenase (N-oxide-forming) activity // disulfide oxidoreductase activity // oxidoreductase activity // FAD binding // NADP binding	electron transport	endoplasmic reticulum // microsome // membrane // integral to membrane // intrinsic to endoplasmic reticulum membrane		90	6899835	2	8h min		Down with IFN		>1.6 fold
Elovl6;6901316	Elovl6	ELOVL family member 6, elongation of long chain fatty acids (yeast)	transferase activity, transferring groups other than amino-acyl groups	fatty acid elongation	integral to membrane // integral to endoplasmic reticulum membrane		257	6901316	2	8h min				>1.6 fold
Edg1;6908461	Edg1	endothelial differentiation sphingolipid G-protein-coupled receptor 1	rhodopsin-like receptor activity // lysosphingolipid and lysophosphatidic acid receptor activity // signal transducer activity // receptor activity // G-protein coupled receptor activity	angiogenesis // signal transduction // G-protein coupled receptor protein signaling pathway // G-protein signaling, adenylate cyclase inhibiting pathway // brain development // positive regulation of cell proliferation // regulation of cell adhesion	plasma membrane // integral to plasma membrane // membrane // integral to membrane	S1P_Signaling // Small_ligand_GPCRs	85	6908461	2	8h min		Down with IFN	>2 fold	>1.6 fold
Hadh;6909430	Hadh	hydroxyacyl-Coenzyme A dehydrogenase	3-hydroxyacyl-CoA dehydrogenase activity // oxidoreductase activity // coenzyme binding	lipid metabolism // fatty acid metabolism	mitochondrion // mitochondrial inner membrane	Fatty_Acid_Degradation // Fatty_Acid_Synthesis // Mitochondrial_fatty_acid_betaoxidation	165	6909430	2	8h min				>1.6 fold
Prkacb;6910289	Prkacb	protein kinase, cAMP dependent, catalytic, beta	nucleotide binding // magnesium ion binding // protein kinase activity // protein serine/threonine kinase activity // cAMP-dependent protein kinase activity // ATP binding // kinase activity // transferase activity	protein amino acid phosphorylation // G-protein signaling, coupled to cAMP nucleotide second messenger	nucleus // cAMP-dependent protein kinase complex	G_Protein_Signaling // Calcium_regulation_in_cardiac_cells // Smooth_muscle_contraction	252	6910289	2	8h min		Down with IFN		>1.6 fold
Trp53inp1;6911679	Trp53inp1	transformation related protein 53 inducible nuclear protein 1		apoptosis // induction of apoptosis // response to stress	nucleus // nucleolus		84	6911679	2	8h min			>2 fold	>1.6 fold
Grhpr;6913128	Grhpr	glyoxylate reductase/hydroxypyruvate reductase	oxidoreductase activity // oxidoreductase activity, acting on the CH-OH group of donors, NAD or NADP as acceptor // glyoxylate reductase (NADP) activity // NAD binding	L-serine biosynthesis // metabolism			64	6913128	2	8h min			>2 fold	>1.6 fold
Tmod1;6913195	Tmod1	tropomodulin 1	actin binding // peroxidase activity // tropomyosin binding	cytoskeleton organization and biogenesis // myofibril assembly // muscle thick filament assembly	cytoskeleton // myofibril		172	6913195	2	8h min		Down with IFN	>2 fold	>1.6 fold
Snx30;6913924	Snx30	sorting nexin family member 30	protein binding // phosphoinositide binding	cell communication // intracellular signaling cascade			145	6913924	2	8h min		Down with IFN		>1.6 fold
Decr1;6919927	Decr1	2,4-dienoyl CoA reductase 1, mitochondrial	2,4-dienoyl-CoA reductase (NADPH) activity // oxidoreductase activity	metabolism	mitochondrion // mitochondrion		99	6919927	2	8h min				>1.6 fold
Cd72;6921154	Cd72	CD72 antigen	transmembrane receptor activity // receptor binding // sugar binding	defense response // cell adhesion // antimicrobial humoral response (sensu Vertebrata)	plasma membrane // integral to plasma membrane // membrane // integral to membrane		70	6921154	2	8h min				>1.6 fold
Alad;6922241	Alad	aminolevulinate, delta-, dehydratase	catalytic activity // porphobilinogen synthase activity // zinc ion binding // lyase activity // identical protein binding // metal ion binding	porphyrin biosynthesis // heme biosynthesis // metabolism		Heme_Biosynthesis	91	6922241	2	8h min				>1.6 fold
Megf9;6922541	Megf9	multiple EGF-like-domains 9	receptor activity // structural molecule activity // calcium ion binding		membrane // integral to membrane		101	6922541	2	8h min				>1.6 fold
Adfp;6923059	Adfp	adipose differentiation related protein	protein binding	long-chain fatty acid transport // sequestering of lipid	nucleus // cytoplasm // lipid particle // plasma membrane // membrane		162	6923059	2	8h min				>1.6 fold
Rad54l;6924763	Rad54l	RAD54 like (S. cerevisiae)	nucleotide binding // nucleic acid binding // DNA binding // helicase activity // ATP binding // ATP-dependent helicase activity // hydrolase activity	DNA repair // DNA recombination // response to DNA damage stimulus // meiosis	nucleus		142	6924763	2	8h min		Cell cycle	>2 fold	>1.6 fold
Npal3;6926084	Npal3	NIPA-like domain containing 3			membrane // integral to membrane		142	6926084	2	8h min		Down with IFN		>1.6 fold
Kcnab2;6927145	Kcnab2	potassium voltage-gated channel, shaker-related subfamily, beta member 2	ion channel activity // voltage-gated ion channel activity // voltage-gated potassium channel activity // potassium channel activity // oxidoreductase activity // potassium ion binding	transport // ion transport // potassium ion transport	cytoplasm // integral to plasma membrane // integral to membrane		156	6927145	2	8h min				>1.6 fold
Abcb4;6928742	Abcb4	ATP-binding cassette, sub-family B (MDR/TAP), member 4	nucleotide binding // nucleic acid binding // ATP binding // xenobiotic-transporting ATPase activity // hydrolase activity // ATPase activity // nucleoside-triphosphatase activity // ATPase activity, coupled to transmembrane movement of substances	transport // response to xenobiotic stimulus	membrane // integral to membrane // intercellular canaliculus	mRNA_processing_binding_Reactome	260	6928742	2	8h min		Down with IFN		>1.6 fold
AI586015;6932118	AI586015	expressed sequence AI586015	SH3/SH2 adaptor activity // protein binding	intracellular protein transport // membrane fusion // humoral immune response // transmembrane receptor protein tyrosine kinase signaling pathway // intracellular signaling cascade // intracellular signaling cascade // myeloid cell differentiation	cellular_component		86	6932118	2	8h min			>2 fold	>1.6 fold
Pole;6933422	Pole	polymerase (DNA directed), epsilon	nucleotide binding // DNA binding // DNA-directed DNA polymerase activity // zinc ion binding // 3'-5' exonuclease activity // transferase activity // nucleotidyltransferase activity // metal ion binding	DNA replication // DNA repair // response to DNA damage stimulus	nucleus	DNA_replication_Reactome // G1_to_S_cell_cycle_Reactome	296	6933422	2	8h min		Cell cycle		>1.6 fold
Galnt9;6933447	Galnt9	UDP-N-acetyl-alpha-D-galactosamine:polypeptide N-acetylgalactosaminyltransferase 9	transferase activity				139	6933447	2	8h min			>2 fold	>1.6 fold
Tmem116;6934061	Tmem116	transmembrane protein 116			integral to membrane		88	6934061	2	8h min
Por;6934938	Por	P450 (cytochrome) oxidoreductase	NADPH-hemoprotein reductase activity // iron ion binding // electron carrier activity // FMN binding // oxidoreductase activity	electron transport	soluble fraction // endoplasmic reticulum // microsome // membrane // integral to membrane		139	6934938	2	8h min				>1.6 fold
BC055004;6935120	BC055004	cDNA sequence BC055004					68	6935120	2	8h min			>2 fold	>1.6 fold
E330036I19Rik;6935402	E330036I19Rik	RIKEN cDNA E330036I19 gene	catalytic activity // triacylglycerol lipase activity // calcium ion binding // hydrolase activity // metal ion binding	lipid metabolism // lipid catabolism	membrane // integral to membrane		115	6935402	2	8h min		Down with IFN	>2 fold	>1.6 fold
Crot;6936104	Crot	carnitine O-octanoyltransferase	acyltransferase activity // carnitine O-octanoyltransferase activity // transferase activity	generation of precursor metabolites and energy // lipid metabolism // fatty acid metabolism // transport // fatty acid transport	peroxisome		139	6936104	2	8h min				>1.6 fold
Mxd4;6937288	Mxd4	Max dimerization protein 4	DNA binding // transcription factor activity // transcription corepressor activity // protein binding // transcription regulator activity	negative regulation of transcription from RNA polymerase II promoter // transcription // regulation of transcription, DNA-dependent // negative regulation of cell proliferation // regulation of transcription	nucleus // transcription factor complex		82	6937288	2	8h min		Down with IFN	>2 fold	>1.6 fold
Ugdh;6938710	Ugdh	UDP-glucose dehydrogenase	UDP-glucose 6-dehydrogenase activity // electron carrier activity // oxidoreductase activity	UDP-glucose metabolism // glycosaminoglycan biosynthesis // UDP-glucuronate biosynthesis // electron transport // gastrulation (sensu Mammalia)			114	6938710	2	8h min				>1.6 fold
Cd8b1;6941257	Cd8b1	CD8 antigen, beta chain 1	protein binding // protein binding // coreceptor activity // coreceptor activity // MHC class I protein binding // MHC class I protein binding	immune response // immune response // transmembrane receptor protein tyrosine kinase signaling pathway // T cell activation	external side of plasma membrane // cell surface // membrane // integral to membrane // T cell receptor complex // T cell receptor complex		16	6941257	2	8h min				>1.6 fold
2410014A08Rik;6941261	2410014A08Rik	RIKEN cDNA 2410014A08 gene		protein targeting	membrane // integral to membrane		37	6941261	2	8h min				>1.6 fold
Tpcn1;6941637	Tpcn1	two pore channel 1	molecular_function // ion channel activity // sugar binding	transport // ion transport // biological_process	cellular_component // membrane // integral to membrane		196	6941637	2	8h min		Down with IFN		>1.6 fold
Mcm7;6942604	Mcm7	minichromosome maintenance deficient 7 (S. cerevisiae)	nucleotide binding // DNA binding // DNA helicase activity // single-stranded DNA binding // protein binding // ATP binding // DNA-dependent ATPase activity // nucleoside-triphosphatase activity	DNA replication // DNA unwinding during replication // DNA replication initiation // transcription // regulation of transcription, DNA-dependent // cell cycle // cell proliferation	nucleus	Cell_Cycle_KEGG // DNA_replication_Reactome // G1_to_S_cell_cycle_Reactome	136	6942604	2	8h min		Cell cycle	>2 fold	>1.6 fold
Gna12;6942751	Gna12	guanine nucleotide binding protein, alpha 12	nucleotide binding // GTPase activity // GTPase activity // signal transducer activity // protein binding // GTP binding // guanyl nucleotide binding	embryonic development (sensu Mammalia) // signal transduction // G-protein coupled receptor protein signaling pathway // G-protein coupled receptor protein signaling pathway // G-protein coupled receptor protein signaling pathway // protein kinase cascade // Rho protein signal transduction // blood coagulation // regulation of cell shape // cell differentiation // embryonic digit morphogenesis	heterotrimeric G-protein complex // membrane	G_Protein_Signaling	79	6942751	2	8h min		Down with IFN		>1.6 fold
1200006F02Rik;6943168	1200006F02Rik	RIKEN cDNA 1200006F02 gene			extracellular space // integral to membrane		109	6943168	2	8h min		Down with IFN	>2 fold	>1.6 fold
Cav2;6944371	Cav2	caveolin 2	protein binding // protein homodimerization activity // protein homodimerization activity	negative regulation of endothelial cell proliferation // endocytosis // protein oligomerization	plasma membrane // plasma membrane // integral to plasma membrane // integral to plasma membrane // caveola // membrane // integral to membrane // caveolar membrane // transport vesicle // lipid raft // perinuclear region // perinuclear region	Integrin-mediated_cell_adhesion_KEGG	56	6944371	2	8h min				>1.6 fold
Akr1b8;6945308	Akr1b8	aldo-keto reductase family 1, member B8	aldehyde reductase activity // oxidoreductase activity				90	6945308	2	8h min				>1.6 fold
Pparg;6949202	Pparg	peroxisome proliferator activated receptor gamma	DNA binding // DNA binding // transcription factor activity // steroid hormone receptor activity // receptor activity // ligand-dependent nuclear receptor activity // protein binding // zinc ion binding // transcriptional activator activity // transcriptional repressor activity // transcriptional repressor activity // sequence-specific DNA binding // metal ion binding	negative regulation of transcription from RNA polymerase II promoter // generation of precursor metabolites and energy // transcription // regulation of transcription, DNA-dependent // lipid metabolism // inflammatory response // signal transduction // response to nutrient // epithelial cell differentiation // cell fate commitment // fat cell differentiation // fat cell differentiation // regulat…	nucleus // cytosol // transcriptional repressor complex	Nuclear_Receptors	145	6949202	2	8h min				>1.6 fold
Clec4a3;6949727	Clec4a3	C-type lectin domain family 4, member a3	receptor activity // sugar binding				56	6949727	2	8h min				>1.6 fold
Tsga14;6952436	Tsga14	testis specific gene A14	thiosulfate sulfurtransferase activity	sulfate transport	centrosome		127	6952436	2	8h min				>1.6 fold
Tpk1;6953171	Tpk1	thiamine pyrophosphokinase	nucleotide binding // thiamin diphosphokinase activity // ATP binding // kinase activity // transferase activity	thiamin metabolism // thiamin diphosphate biosynthesis			329	6953171	2	8h min			>2 fold	>1.6 fold
Ptgds2;6954269	Ptgds2	prostaglandin D2 synthase 2, hematopoietic	glutathione transferase activity // prostaglandin-D synthase activity // isomerase activity	prostaglandin biosynthesis // fatty acid biosynthesis // prostaglandin metabolism // lipid biosynthesis	cellular_component		123	6954269	2	8h min				>1.6 fold
Pcyox1;6955205	Pcyox1	prenylcysteine oxidase 1	prenylcysteine oxidase activity // oxidoreductase activity // lyase activity	electron transport // prenylcysteine catabolism	extracellular space // lysosome		116	6955205	2	8h min				>1.6 fold
Abtb1;6955376	Abtb1	ankyrin repeat and BTB (POZ) domain containing 1	DNA binding // transcription factor activity // translation elongation factor activity // sugar porter activity // protein binding	regulation of transcription, DNA-dependent // protein biosynthesis // phosphoenolpyruvate-dependent sugar phosphotransferase system			100	6955376	2	8h min				>1.6 fold
Mcm2;6955381	Mcm2	minichromosome maintenance deficient 2 mitotin (S. cerevisiae)	nucleotide binding // DNA binding // DNA replication origin binding // protein binding // ATP binding // DNA-dependent ATPase activity // zinc ion binding // metal ion binding	DNA replication // DNA unwinding during replication // DNA replication initiation // nucleosome assembly // transcription // regulation of transcription, DNA-dependent // cell cycle	nucleus // nuclear origin of replication recognition complex	Cell_Cycle_KEGG // DNA_replication_Reactome // G1_to_S_cell_cycle_Reactome	113	6955381	2	8h min		Cell cycle	>2 fold	>1.6 fold
Camk1;6956550	Camk1	calcium/calmodulin-dependent protein kinase I	nucleotide binding // catalytic activity // protein kinase activity // protein serine/threonine kinase activity // calcium- and calmodulin-dependent protein kinase activity // protein-tyrosine kinase activity // protein binding // calmodulin binding // ATP binding // kinase activity // transferase activity	protein amino acid phosphorylation // nucleocytoplasmic transport // signal transduction // development // nervous system development // cell differentiation	nucleus // calcium- and calmodulin-dependent protein kinase complex	Calcium_regulation_in_cardiac_cells	122	6956550	2	8h min				>1.6 fold
Alox5;6956762	Alox5	arachidonate 5-lipoxygenase	arachidonate 5-lipoxygenase activity // iron ion binding // calcium ion binding // protein binding // lipoxygenase activity // oxidoreductase activity // oxidoreductase activity, acting on single donors with incorporation of molecular oxygen, incorporation of two atoms of oxygen // metal ion binding	electron transport // leukotriene metabolism // inflammatory response // leukotriene biosynthesis	nucleus // cytoplasm		100	6956762	2	8h min		Cell cycle	>2 fold	>1.6 fold
Fkbp4;6957346	Fkbp4	FK506 binding protein 4	peptidyl-prolyl cis-trans isomerase activity // binding // ATP binding // GTP binding // FK506 binding // isomerase activity // protein binding, bridging // heat shock protein binding // glucocorticoid receptor binding // phosphoprotein binding	protein folding // steroid hormone receptor complex assembly // embryo implantation // protein complex localization // male sex differentiation	intracellular // nucleus // cytoplasm		88	6957346	2	8h min				>1.6 fold
Dbp;6960404	Dbp	D site albumin promoter binding protein	DNA binding // transcription factor activity // RNA polymerase II transcription factor activity // sequence-specific DNA binding // protein dimerization activity	transcription // regulation of transcription, DNA-dependent // regulation of transcription from RNA polymerase II promoter // circadian rhythm // rhythmic process	nucleus		51	6960404	2	8h min		Down with IFN	>2 fold	>1.6 fold
Mcee;6961109	Mcee	methylmalonyl CoA epimerase	methylmalonyl-CoA epimerase activity // isomerase activity	L-methylmalonyl-CoA metabolism	extracellular space // mitochondrion		64	6961109	2	8h min				>1.6 fold
Hddc3;6961991	Hddc3	HD domain containing 3	catalytic activity				62	6961991	2	8h min				>1.6 fold
Rrm1;6963049	Rrm1	ribonucleotide reductase M1	nucleotide binding // catalytic activity // ribonucleoside-diphosphate reductase activity // ATP binding // oxidoreductase activity	DNA replication	ribonucleoside-diphosphate reductase complex	Nucleotide_Metabolism	132	6963049	2	8h min		Cell cycle		>1.6 fold
Gdpd3;6964246	Gdpd3	glycerophosphodiester phosphodiesterase domain containing 3	glycerophosphodiester phosphodiesterase activity // hydrolase activity	glycerol metabolism	membrane // integral to membrane		62	6964246	2	8h min		Down with IFN		>1.6 fold
2310007H09Rik;6964635	2310007H09Rik	RIKEN cDNA 2310007H09 gene	hydrolase activity	metabolism	extracellular space		162	6964635	2	8h min			>2 fold	>1.6 fold
Lsp1;6965268	Lsp1	lymphocyte specific 1	actin binding // signal transducer activity // calmodulin binding // myosin binding	apoptosis // cell motility // chemotaxis // muscle contraction // defense response // cellular defense response // cytoskeleton organization and biogenesis // signal transduction	actin cytoskeleton		135	6965268	2	8h min				>1.6 fold
Cd81;6965316	Cd81	CD 81 antigen	protein binding	activation of MAPK activity // phosphatidylinositol biosynthesis // protein localization // positive regulation of cell growth // phosphoinositide metabolism // positive regulation of B cell proliferation // positive regulation of 1-phosphatidylinositol 4-kinase activity // entry of virus into host cell // virion attachment, binding of host cell surface receptor // positive regulation of peptidyl…	plasma membrane // integral to plasma membrane // membrane // integral to membrane		83	6965316	2	8h min		Down with IFN	>2 fold	>1.6 fold
Dhcr7;6965348	Dhcr7	7-dehydrocholesterol reductase	oxidoreductase activity // 7-dehydrocholesterol reductase activity	blood vessel development // steroid biosynthesis // cholesterol biosynthesis // lipid biosynthesis // sterol biosynthesis // cell differentiation // lung development // regulation of cell proliferation	nuclear outer membrane // endoplasmic reticulum // membrane // integral to membrane	Cholesterol_Biosynthesis	91	6965348	2	8h min				>1.6 fold
Nucb1;6966986	Nucb1	nucleobindin 1	DNA binding // calcium ion binding		extracellular space // ER-Golgi intermediate compartment		44	6966986	2	8h min				>1.6 fold
Fah;6969028	Fah	fumarylacetoacetate hydrolase	magnesium ion binding // DNA binding // catalytic activity // fumarylacetoacetase activity // calcium ion binding // hydrolase activity // metal ion binding	regulation of transcription, DNA-dependent // arginine catabolism // L-phenylalanine catabolism // tyrosine catabolism // metabolism // aromatic amino acid family metabolism	nucleus		157	6969028	2	8h min		Down with IFN		>1.6 fold
Tmem135;6969196	Tmem135	transmembrane protein 135			integral to membrane		244	6969196	2	8h min		Down with IFN		>1.6 fold
Coro1a;6971287	Coro1a	coronin, actin binding protein 1A	actin binding // structural molecule activity	transport // cell motility // mitosis	lysosomal membrane // actin cytoskeleton		108	6971287	2	8h min				>1.6 fold
Mcm5;6977261	Mcm5	minichromosome maintenance deficient 5, cell division cycle 46 (S. cerevisiae)	nucleotide binding // DNA binding // ATP binding // DNA-dependent ATPase activity	DNA replication // DNA replication initiation // transcription // regulation of transcription, DNA-dependent // cell division	nucleus	Cell_Cycle_KEGG // DNA_replication_Reactome // G1_to_S_cell_cycle_Reactome	153	6977261	2	8h min		Cell cycle	>2 fold	>1.6 fold
Syce2;6977768	Syce2	synaptonemal complex central element protein 2	protein binding	cell cycle // meiosis // synaptonemal complex formation // cell division	synaptonemal complex // nucleus		69	6977768	2	8h min		Cell cycle		>1.6 fold
Rbl2;6978156	Rbl2	retinoblastoma-like 2	DNA binding // protein binding	transcription // regulation of transcription, DNA-dependent // cell cycle // regulation of lipid kinase activity // negative regulation of progression through cell cycle	nucleus // transcription factor complex		175	6978156	2	8h min				>1.6 fold
Gas6;6980568	Gas6	growth arrest specific 6	receptor binding // calcium ion binding // metal ion binding	regulation of cell growth // signal transduction // cell proliferation	extracellular region // extracellular space		129	6980568	2	8h min		Down with IFN		>1.6 fold
Psd3;6983056	Psd3	pleckstrin and Sec7 domain containing 3	guanyl-nucleotide exchange factor activity // ARF guanyl-nucleotide exchange factor activity	ARF protein signal transduction // regulation of ARF protein signal transduction	intracellular // membrane fraction		8	6983056	2	8h min		Down with IFN
2310061C15Rik;6985655	2310061C15Rik	RIKEN cDNA 2310061C15 gene					82	6985655	2	8h min				>1.6 fold
Mmp8;6986733	Mmp8	matrix metallopeptidase 8	metalloendopeptidase activity // interstitial collagenase activity // calcium ion binding // neutrophil collagenase activity // neutrophil collagenase activity // peptidase activity // metallopeptidase activity // zinc ion binding // zinc ion binding // hydrolase activity // metal ion binding	peptidoglycan metabolism // proteolysis // proteolysis // collagen catabolism	extracellular matrix (sensu Metazoa) // extracellular space // extracellular space	Matrix_Metalloproteinases	56	6986733	2	8h min			>2 fold	>1.6 fold
1500035H01Rik;6988672	1500035H01Rik	RIKEN cDNA 1500035H01 gene					128	6988672	2	8h min				>1.6 fold
Arpp19;6990525	Arpp19	cAMP-regulated phosphoprotein 19	molecular_function // receptor binding // potassium channel regulator activity	biological_process // positive regulation of gluconeogenesis // positive regulation of glucose import	cellular_component		313	6990525	2	8h min		Down with IFN	>2 fold	>1.6 fold
Elovl5;6990673	Elovl5	ELOVL family member 5, elongation of long chain fatty acids (yeast)			integral to membrane		149	6990673	2	8h min				>1.6 fold
Sh3bgrl2;6990922	Sh3bgrl2	SH3 domain binding glutamic acid-rich protein like 2			nucleus		200	6990922	2	8h min				>1.6 fold
Plscr4;6991368	Plscr4	phospholipid scramblase 4	calcium ion binding // phospholipid scramblase activity	blood coagulation // phospholipid scrambling	membrane // integral to membrane		103	6991368	2	8h min		Down with IFN	>2 fold	>1.6 fold
Tfdp2;6991563	Tfdp2	transcription factor Dp 2	DNA binding // transcription factor activity // transcription factor activity // transcription cofactor activity	regulation of progression through cell cycle // DNA metabolism // transcription // regulation of transcription, DNA-dependent // regulation of transcription, DNA-dependent // regulation of transcription from RNA polymerase II promoter // cell cycle	nucleus // nuclear envelope // transcription factor complex // transcription factor complex	G1_to_S_cell_cycle_Reactome	258	6991563	2	8h min		Cell cycle		>1.6 fold
Nicn1;6992328	Nicn1	nicolin 1	molecular_function	biological_process	cellular_component		47	6992328	2	8h min			>2 fold	>1.6 fold
Dnmt1;6993722	Dnmt1	DNA methyltransferase (cytosine-5) 1	DNA binding // catalytic activity // DNA (cytosine-5-)-methyltransferase activity // protein binding // transcription factor binding // methyltransferase activity // zinc ion binding // transcriptional repressor activity // transferase activity // metal ion binding	DNA methylation // transcription // regulation of transcription, DNA-dependent // gene silencing // negative regulation of transcription, DNA-dependent	heterochromatin // nucleus // replication fork		271	6993722	2	8h min		Cell cycle		>1.6 fold
Chek1;6994666	Chek1	checkpoint kinase 1 homolog (S. pombe)	nucleotide binding // protein kinase activity // protein serine/threonine kinase activity // protein-tyrosine kinase activity // protein binding // ATP binding // kinase activity // transferase activity	DNA damage checkpoint // DNA damage checkpoint // regulation of cyclin-dependent protein kinase activity // G2/M transition of mitotic cell cycle // DNA repair // protein amino acid phosphorylation // response to DNA damage stimulus // cell cycle // meiotic recombination // gametogenesis // negative regulation of cell proliferation	condensed nuclear chromosome // nucleus // replication fork	Cell_Cycle_KEGG	89	6994666	2	8h min		Cell cycle	>2 fold	>1.6 fold
Scamp5;6995899	Scamp5	secretory carrier membrane protein 5		transport // protein transport	synaptic vesicle // membrane // integral to membrane		81	6995899	2	8h min		Down with IFN		>1.6 fold
Aph1b;6996432	Aph1b	anterior pharynx defective 1b homolog (C. elegans)	endopeptidase activity // protein binding	Notch signaling pathway // protein processing // positive regulation of enzyme activity	membrane // integral to membrane		52	6996432	2	8h min				>1.6 fold
Rab8b;6996438	Rab8b	RAB8B, member RAS oncogene family	nucleotide binding // GTPase activity // ATP binding // GTP binding // transcription factor binding // protein transporter activity	regulation of transcription, DNA-dependent // transport // intracellular protein transport // small GTPase mediated signal transduction // protein transport	intracellular // membrane		58	6996438	2	8h min		Down with IFN	>2 fold	>1.6 fold
Zbtb38;6998085	Zbtb38	zinc finger and BTB domain containing 38	DNA binding // protein binding // zinc ion binding // metal ion binding	transcription // regulation of transcription, DNA-dependent	intracellular		128	6998085	2	8h min		Down with IFN		>1.6 fold
Lyzl4;6999527	Lyzl4	lysozyme-like 4	lysozyme activity	cell wall catabolism	extracellular region // extracellular space		60	6999527	2	8h min			>2 fold	>1.6 fold
7011035							102	7011035	2	8h min				>1.6 fold
Prps1;7014155	Prps1	phosphoribosyl pyrophosphate synthetase 1	magnesium ion binding // ribose phosphate diphosphokinase activity // kinase activity // transferase activity // lipoate-protein ligase B activity // metal ion binding	nucleoside metabolism // ribonucleoside monophosphate biosynthesis // nucleotide biosynthesis		Nucleotide_Metabolism	79	7014155	2	8h min				>1.6 fold
ORF34;7014542	ORF34	open reading frame 34					179	7014542	2	8h min		Down with IFN
[truncated: 535 more rows]
